# Supplementary material for: Distinct coordination geometries in bis­[N,N-bis­(2-meth­oxy­eth­yl)di­thio­carbamato-κ2 S,S′]di­phenyltin(IV) and bis­[N-(2-meth­oxy­eth­yl)-N-methyl­dithio­carbamato-κ2 S,S′]di­phenyl­tin(IV): crystal structures and Hirshfeld surface analysis
Source: Acta Crystallogr E Crystallogr Commun. 2016 Jul 19;72(Pt 8):1130–7. doi: 10.1107/S2056989016011385 (PMC4971856; doi:10.1107/S2056989016011385)
Supplement: Supplementary file 1 [file e-72-01130-sup1.cif]

##############################################################################
#                                                                            #
# This CIF contains the data in a paper accepted for publication in          #
# Acta Crystallographica Section E. It conforms to the requirements of       #
# Notes for Authors for Acta Crystallographica Section E, and has been       #
# peer reviewed under the auspices of the IUCr Commission on Journals.       #
#                                                                            #
# Full details of the Crystallographic Information File format               #
# are given in the paper "The Crystallographic Information File (CIF):       #
# a New Standard Archive File for Crystallography" by S. R. Hall, F. H.      #
# Allen and I. D. Brown [Acta Cryst. (1991), A47, 655-685].                  #
#                                                                            #
# The current version of the core CIF dictionary is obtainable from          #
# ftp://ftp.iucr.org/pub/cif_core.dic.                                       #
#                                                                            #
# Software is freely available for graphical display of the structure(s)     #
# in this CIF. For information consult the CIF software page                 #
# http://www.iucr.org/resources/cif/software.                                #
#                                                                            #
# This file may be used for bona fide research purposes within the           #
# scientific community so long as proper attribution is given to the journal # 
# article from which it was obtained.                                        #
#                                                                            #
##############################################################################
data_I
_database_code_depnum_ccdc_archive 'CCDC 1492700'
_audit_creation_method     'SHELXL-2014/7'
_chemical_name_systematic
;\
Bis[<i>N</i>,<i>N</i>-bis(2-methoxyethyl)dithiocarbamato-\
\k^2^<i>S</i>,<i>S</i>']diphenyltin(IV)
;
_chemical_name_common     ?
_chemical_formula_moiety     'C22 H30 N2 O2 S4 Sn'
_chemical_formula_sum     'C22 H30 N2 O2 S4 Sn'
_chemical_formula_iupac
;
[Sn (C6 H5)2 (C5 H10 N O S2)2]
;
_chemical_formula_weight     601.41
_chemical_melting_point     ?
_shelx_space_group_comment
;
The symmetry employed for this shelxl refinement is uniquely defined
by the following loop, which should always be used as a source of
symmetry information in preference to the above space-group names.
They are only intended as comments.
;
_space_group_crystal_system     monoclinic
_space_group_name_H-M_alt     'C 2/c'
_space_group_name_Hall     '-C 2yc'
loop_
    _space_group_symop_operation_xyz
    'x, y, z'
    '-x, y, -z+1/2'
    'x+1/2, y+1/2, z'
    '-x+1/2, y+1/2, -z+1/2'
    '-x, -y, -z'
    'x, -y, z-1/2'
    '-x+1/2, -y+1/2, -z'
    'x+1/2, -y+1/2, z-1/2'
_cell_length_a     18.3808(14)
_cell_length_b     8.2809(4)
_cell_length_c     19.083(3)
_cell_angle_alpha     90
_cell_angle_beta     118.071(8)
_cell_angle_gamma     90
_cell_volume     2562.9(5)
_cell_formula_units_Z     4
_cell_measurement_reflns_used     3633
_cell_measurement_theta_min     4.15
_cell_measurement_theta_max     29.94
_cell_measurement_temperature     293(2)
_exptl_crystal_description     block
_exptl_crystal_colour     colourless
_exptl_crystal_size_max     0.25
_exptl_crystal_size_mid     0.25
_exptl_crystal_size_min     0.20
_exptl_crystal_density_diffrn     1.559
_exptl_crystal_density_meas     ?
_exptl_crystal_density_method     ?
_exptl_crystal_F_000     1224
_exptl_absorpt_coefficient_mu     1.344
_exptl_absorpt_correction_type     multi-scan
_exptl_absorpt_process_details
;
(CrysAlis PRO; Agilent, 2015)
;
_shelx_estimated_absorpt_T_min     0.730
_shelx_estimated_absorpt_T_max     0.775
_exptl_absorpt_correction_T_min     0.81491
_exptl_absorpt_correction_T_max     1.00000
_diffrn_ambient_temperature     293(2)
_diffrn_radiation_type     MoK\a
_diffrn_radiation_wavelength     0.71073
_diffrn_radiation_source     'SuperNova (Mo) X-ray Source'
_diffrn_radiation_monochromator     Mirror
_diffrn_measurement_device_type
        'Agilent Technologies SuperNova Dual diffractometer with Atlas detector'
_diffrn_measurement_method     '\w scan'
_diffrn_detector_area_resol_mean     10.4041
_diffrn_reflns_number     7357
_diffrn_reflns_av_R_equivalents     0.0250
_diffrn_reflns_theta_min     4.044
_diffrn_reflns_theta_max     30.391
_diffrn_reflns_theta_full     25.242
_diffrn_measured_fraction_theta_max     0.874
_diffrn_measured_fraction_theta_full     0.997
_diffrn_reflns_limit_h_min     -26
_diffrn_reflns_limit_h_max     18
_diffrn_reflns_limit_k_min     -11
_diffrn_reflns_limit_k_max     11
_diffrn_reflns_limit_l_min     -25
_diffrn_reflns_limit_l_max     26
_refine_special_details     ?
_reflns_number_total     3383
_reflns_number_gt     3051
_reflns_threshold_expression     'I > 2\s(I)'
_refine_ls_structure_factor_coef     Fsqd
_refine_ls_matrix_type     full
_refine_ls_R_factor_all     0.0304
_refine_ls_R_factor_gt     0.0256
_refine_ls_wR_factor_gt     0.0604
_refine_ls_wR_factor_ref     0.0628
_refine_ls_goodness_of_fit_ref     1.065
_refine_ls_restrained_S_all     1.065
_refine_ls_number_reflns     3383
_refine_ls_number_parameters     143
_refine_ls_number_restraints     0
_refine_ls_hydrogen_treatment     constr
_refine_ls_weighting_scheme     calc
_refine_ls_weighting_details
              'w=1/[\s^2^(Fo^2^)+(0.0284P)^2^+0.8262P] where P=(Fo^2^+2Fc^2^)/3'
_atom_sites_solution_hydrogens     geom
_atom_sites_solution_primary     ?
_atom_sites_solution_secondary     ?
_refine_ls_shift/su_max     0.001
_refine_ls_shift/su_mean     0.000
_refine_diff_density_max     0.470
_refine_diff_density_min     -0.301
_refine_ls_extinction_method     none
_refine_ls_extinction_coef     .
loop_
    _atom_type_symbol
    _atom_type_description
    _atom_type_scat_dispersion_real
    _atom_type_scat_dispersion_imag
    _atom_type_scat_source
    'C' 'C' 0.0033 0.0016
                         'International Tables Vol C Tables 4.2.6.8 and 6.1.1.4'
    'H' 'H' 0.0000 0.0000
                         'International Tables Vol C Tables 4.2.6.8 and 6.1.1.4'
    'N' 'N' 0.0061 0.0033
                         'International Tables Vol C Tables 4.2.6.8 and 6.1.1.4'
    'O' 'O' 0.0106 0.0060
                         'International Tables Vol C Tables 4.2.6.8 and 6.1.1.4'
    'S' 'S' 0.1246 0.1234
                         'International Tables Vol C Tables 4.2.6.8 and 6.1.1.4'
    'Sn' 'Sn' -0.6537 1.4246
                         'International Tables Vol C Tables 4.2.6.8 and 6.1.1.4'
_computing_data_collection
;
CrysAlis PRO (Agilent, 2015)
;
_computing_cell_refinement
;
CrysAlis PRO (Agilent, 2015)
;
_computing_data_reduction
;
CrysAlis PRO (Agilent, 2015)
;
_computing_structure_solution
;
SHELXL97 (Sheldrick, 2008)
;
_computing_structure_refinement
;
SHELXL2014 (Sheldrick, 2015)
;
_computing_molecular_graphics
;
ORTEP-3 for Windows (Farrugia, 2012) and DIAMOND (Brandenburg,
2006)
;
_computing_publication_material
;
publCIF (Westrip, 2010)
;
loop_
    _atom_site_type_symbol
    _atom_site_label
    _atom_site_fract_x
    _atom_site_fract_y
    _atom_site_fract_z
    _atom_site_U_iso_or_equiv
    _atom_site_adp_type
    _atom_site_calc_flag
    _atom_site_occupancy
    _atom_site_disorder_assembly
    _atom_site_disorder_group
    Sn Sn 0.5000 0.56549(2) 0.7500 0.03252(7) Uani d 1 . .
    S S1 0.65567(3) 0.64166(6) 0.82876(3) 0.04210(12) Uani d 1 . .
    S S2 0.52661(3) 0.81055(7) 0.84973(4) 0.04728(13) Uani d 1 . .
    O O1 0.77790(11) 1.16594(19) 0.88988(10) 0.0563(4) Uani d 1 . .
    N N1 0.68188(11) 0.90857(19) 0.91561(10) 0.0391(4) Uani d 1 . .
    C C1 0.62737(11) 0.8001(2) 0.87001(11) 0.0350(4) Uani d 1 . .
    C C2 0.65719(17) 1.0454(3) 0.94849(16) 0.0568(6) Uani d 1 . .
    H H2A 0.6227 1.1170 0.9063 0.068 Uiso calc 1 . .
    H H2B 0.7054 1.1024 0.9858 0.068 Uiso calc 1 . .
    H H2C 0.6273 1.0063 0.9749 0.068 Uiso calc 1 . .
    C C3 0.76876(13) 0.9020(3) 0.93400(13) 0.0458(5) Uani d 1 . .
    H H3A 0.7836 0.7905 0.9316 0.055 Uiso calc 1 . .
    H H3B 0.8025 0.9398 0.9879 0.055 Uiso calc 1 . .
    C C4 0.78779(13) 1.0011(3) 0.87883(13) 0.0464(5) Uani d 1 . .
    H H4A 0.8440 0.9808 0.8893 0.056 Uiso calc 1 . .
    H H4B 0.7511 0.9709 0.8243 0.056 Uiso calc 1 . .
    C C5 0.80091(16) 1.2685(3) 0.84467(16) 0.0630(7) Uani d 1 . .
    H H5A 0.8589 1.2570 0.8620 0.095 Uiso calc 1 . .
    H H5B 0.7890 1.3784 0.8516 0.095 Uiso calc 1 . .
    H H5C 0.7705 1.2398 0.7896 0.095 Uiso calc 1 . .
    C C11 0.52133(11) 0.3974(2) 0.67451(11) 0.0337(4) Uani d 1 . .
    C C12 0.57526(14) 0.2710(3) 0.71091(13) 0.0470(5) Uani d 1 . .
    H H12 0.6002 0.2605 0.7659 0.056 Uiso calc 1 . .
    C C13 0.59275(15) 0.1597(3) 0.66667(15) 0.0552(6) Uani d 1 . .
    H H13 0.6294 0.0758 0.6920 0.066 Uiso calc 1 . .
    C C14 0.55615(14) 0.1732(3) 0.58582(15) 0.0525(6) Uani d 1 . .
    H H14 0.5679 0.0986 0.5561 0.063 Uiso calc 1 . .
    C C15 0.50225(14) 0.2964(3) 0.54873(13) 0.0512(5) Uani d 1 . .
    H H15 0.4771 0.3052 0.4937 0.061 Uiso calc 1 . .
    C C16 0.48494(13) 0.4085(3) 0.59275(12) 0.0425(4) Uani d 1 . .
    H H16 0.4483 0.4923 0.5669 0.051 Uiso calc 1 . .
loop_
    _atom_site_aniso_label
    _atom_site_aniso_U_11
    _atom_site_aniso_U_22
    _atom_site_aniso_U_33
    _atom_site_aniso_U_12
    _atom_site_aniso_U_13
    _atom_site_aniso_U_23
    Sn 0.03241(10) 0.03268(10) 0.03421(10) 0.000 0.01712(7) 0.000
    S1 0.0349(2) 0.0430(3) 0.0492(3) 0.0002(2) 0.0205(2) -0.0098(2)
    S2 0.0413(3) 0.0423(3) 0.0667(4) -0.0031(2) 0.0324(3) -0.0114(2)
    O1 0.0732(11) 0.0438(8) 0.0706(11) -0.0030(8) 0.0492(9) 0.0028(7)
    N1 0.0423(9) 0.0359(8) 0.0404(9) -0.0064(7) 0.0205(7) -0.0038(7)
    C1 0.0380(9) 0.0340(9) 0.0363(9) -0.0004(8) 0.0202(8) 0.0018(7)
    C2 0.0753(17) 0.0458(12) 0.0653(15) -0.0149(12) 0.0464(14) -0.0188(11)
    C3 0.0362(10) 0.0428(11) 0.0470(12) -0.0037(9) 0.0102(8) 0.0021(9)
    C4 0.0399(10) 0.0475(11) 0.0539(12) -0.0014(10) 0.0238(9) -0.0044(10)
    C5 0.0649(16) 0.0613(15) 0.0704(17) -0.0060(13) 0.0381(13) 0.0137(13)
    C11 0.0331(9) 0.0349(9) 0.0345(9) -0.0020(8) 0.0171(7) -0.0019(7)
    C12 0.0529(12) 0.0457(11) 0.0374(10) 0.0098(10) 0.0169(9) 0.0000(9)
    C13 0.0552(13) 0.0432(12) 0.0634(15) 0.0122(11) 0.0248(11) -0.0053(10)
    C14 0.0552(13) 0.0515(13) 0.0627(14) -0.0112(11) 0.0377(11) -0.0230(11)
    C15 0.0549(13) 0.0636(14) 0.0371(11) -0.0127(12) 0.0234(9) -0.0111(10)
    C16 0.0391(10) 0.0483(11) 0.0371(10) 0.0014(9) 0.0153(8) 0.0016(8)
_geom_special_details
;
 All esds (except the esd in the dihedral angle between two l.s. planes)
 are estimated using the full covariance matrix.  The cell esds are taken
 into account individually in the estimation of esds in distances, angles
 and torsion angles; correlations between esds in cell parameters are only
 used when they are defined by crystal symmetry.  An approximate (isotropic)
 treatment of cell esds is used for estimating esds involving l.s. planes.
;
loop_
    _geom_bond_atom_site_label_1
    _geom_bond_atom_site_label_2
    _geom_bond_site_symmetry_2
    _geom_bond_distance
    _geom_bond_publ_flag
    Sn C11 . 2.1677(18) ?
    Sn C11 2_656 2.1678(18) ?
    Sn S1 . 2.6071(6) ?
    Sn S1 2_656 2.6071(6) ?
    Sn S2 2_656 2.6653(6) ?
    Sn S2 . 2.6653(6) ?
    S1 C1 . 1.7311(19) ?
    S2 C1 . 1.7067(19) ?
    O1 C4 . 1.406(3) ?
    O1 C5 . 1.410(3) ?
    N1 C1 . 1.322(2) ?
    N1 C3 . 1.466(3) ?
    N1 C2 . 1.467(3) ?
    C2 H2A . 0.9600 ?
    C2 H2B . 0.9600 ?
    C2 H2C . 0.9600 ?
    C3 C4 . 1.500(3) ?
    C3 H3A . 0.9700 ?
    C3 H3B . 0.9700 ?
    C4 H4A . 0.9700 ?
    C4 H4B . 0.9700 ?
    C5 H5A . 0.9600 ?
    C5 H5B . 0.9600 ?
    C5 H5C . 0.9600 ?
    C11 C16 . 1.381(3) ?
    C11 C12 . 1.383(3) ?
    C12 C13 . 1.386(3) ?
    C12 H12 . 0.9300 ?
    C13 C14 . 1.367(3) ?
    C13 H13 . 0.9300 ?
    C14 C15 . 1.365(3) ?
    C14 H14 . 0.9300 ?
    C15 C16 . 1.386(3) ?
    C15 H15 . 0.9300 ?
    C16 H16 . 0.9300 ?
loop_
    _geom_angle_atom_site_label_1
    _geom_angle_atom_site_label_2
    _geom_angle_atom_site_label_3
    _geom_angle_site_symmetry_1
    _geom_angle_site_symmetry_3
    _geom_angle
    _geom_angle_publ_flag
    C11 Sn C11 . 2_656 100.07(10) ?
    C11 Sn S1 . . 92.63(5) ?
    C11 Sn S1 2_656 . 105.36(5) ?
    C11 Sn S1 . 2_656 105.36(5) ?
    C11 Sn S1 2_656 2_656 92.63(5) ?
    S1 Sn S1 . 2_656 152.00(2) ?
    C11 Sn S2 . 2_656 92.54(5) ?
    C11 Sn S2 2_656 2_656 159.03(5) ?
    S1 Sn S2 . 2_656 90.591(19) ?
    S1 Sn S2 2_656 2_656 67.742(17) ?
    C11 Sn S2 . . 159.03(5) ?
    C11 Sn S2 2_656 . 92.54(5) ?
    S1 Sn S2 . . 67.744(17) ?
    S1 Sn S2 2_656 . 90.590(19) ?
    S2 Sn S2 2_656 . 80.82(3) ?
    C1 S1 Sn . . 87.84(6) ?
    C1 S2 Sn . . 86.46(7) ?
    C4 O1 C5 . . 113.31(18) ?
    C1 N1 C3 . . 122.35(17) ?
    C1 N1 C2 . . 121.01(18) ?
    C3 N1 C2 . . 116.62(18) ?
    N1 C1 S2 . . 121.35(15) ?
    N1 C1 S1 . . 121.16(14) ?
    S2 C1 S1 . . 117.49(11) ?
    N1 C2 H2A . . 109.5 ?
    N1 C2 H2B . . 109.5 ?
    H2A C2 H2B . . 109.5 ?
    N1 C2 H2C . . 109.5 ?
    H2A C2 H2C . . 109.5 ?
    H2B C2 H2C . . 109.5 ?
    N1 C3 C4 . . 113.51(17) ?
    N1 C3 H3A . . 108.9 ?
    C4 C3 H3A . . 108.9 ?
    N1 C3 H3B . . 108.9 ?
    C4 C3 H3B . . 108.9 ?
    H3A C3 H3B . . 107.7 ?
    O1 C4 C3 . . 109.68(18) ?
    O1 C4 H4A . . 109.7 ?
    C3 C4 H4A . . 109.7 ?
    O1 C4 H4B . . 109.7 ?
    C3 C4 H4B . . 109.7 ?
    H4A C4 H4B . . 108.2 ?
    O1 C5 H5A . . 109.5 ?
    O1 C5 H5B . . 109.5 ?
    H5A C5 H5B . . 109.5 ?
    O1 C5 H5C . . 109.5 ?
    H5A C5 H5C . . 109.5 ?
    H5B C5 H5C . . 109.5 ?
    C16 C11 C12 . . 118.01(18) ?
    C16 C11 Sn . . 124.38(14) ?
    C12 C11 Sn . . 117.61(14) ?
    C11 C12 C13 . . 120.9(2) ?
    C11 C12 H12 . . 119.5 ?
    C13 C12 H12 . . 119.5 ?
    C14 C13 C12 . . 120.1(2) ?
    C14 C13 H13 . . 120.0 ?
    C12 C13 H13 . . 120.0 ?
    C15 C14 C13 . . 119.87(19) ?
    C15 C14 H14 . . 120.1 ?
    C13 C14 H14 . . 120.1 ?
    C14 C15 C16 . . 120.3(2) ?
    C14 C15 H15 . . 119.9 ?
    C16 C15 H15 . . 119.9 ?
    C11 C16 C15 . . 120.8(2) ?
    C11 C16 H16 . . 119.6 ?
    C15 C16 H16 . . 119.6 ?
loop_
    _geom_torsion_atom_site_label_1
    _geom_torsion_atom_site_label_2
    _geom_torsion_atom_site_label_3
    _geom_torsion_atom_site_label_4
    _geom_torsion_site_symmetry_1
    _geom_torsion_site_symmetry_2
    _geom_torsion_site_symmetry_3
    _geom_torsion_site_symmetry_4
    _geom_torsion
    _geom_torsion_publ_flag
    C3 N1 C1 S2 . . . . 179.88(15) ?
    C2 N1 C1 S2 . . . . -2.0(3) ?
    C3 N1 C1 S1 . . . . 0.0(3) ?
    C2 N1 C1 S1 . . . . 178.13(16) ?
    Sn S2 C1 N1 . . . . 173.67(16) ?
    Sn S2 C1 S1 . . . . -6.47(10) ?
    Sn S1 C1 N1 . . . . -173.53(16) ?
    Sn S1 C1 S2 . . . . 6.60(10) ?
    C1 N1 C3 C4 . . . . 93.8(2) ?
    C2 N1 C3 C4 . . . . -84.4(2) ?
    C5 O1 C4 C3 . . . . 175.27(19) ?
    N1 C3 C4 O1 . . . . 67.0(2) ?
    C16 C11 C12 C13 . . . . 0.5(3) ?
    Sn C11 C12 C13 . . . . -179.24(17) ?
    C11 C12 C13 C14 . . . . -0.4(4) ?
    C12 C13 C14 C15 . . . . -0.1(3) ?
    C13 C14 C15 C16 . . . . 0.4(3) ?
    C12 C11 C16 C15 . . . . -0.2(3) ?
    Sn C11 C16 C15 . . . . 179.59(16) ?
    C14 C15 C16 C11 . . . . -0.3(3) ?
loop_
    _geom_hbond_atom_site_label_D
    _geom_hbond_atom_site_label_H
    _geom_hbond_atom_site_label_A
    _geom_hbond_site_symmetry_A
    _geom_hbond_distance_DH
    _geom_hbond_distance_HA
    _geom_hbond_distance_DA
    _geom_hbond_angle_DHA
    C4 H4A Cg1 6_656 0.97 2.86 3.730(3) 150
_shelx_hkl_file
;
 -26   0  12 3056.33 434.054   3
 -26   0  13 205.114 221.003   3
 -26   0  14 857.092 254.039   3
 -26   0  15-275.601 209.791   3
 -26   0  16 4304.23 510.734   3
 -25   1   7 1424.83 318.712   3
 -25   1   8 1860.15 364.076   3
 -25   1   9 1014.12 292.989   3
 -25   1  10 622.808 269.717   3
 -25   1  11 4541.51 539.020   3
 -25   1  12 703.461 300.041   3
 -25   1  13 10000.8 788.445   3
 -25   1  14 1910.87 385.996   3
 -25  -1  15 3813.12 471.744   3
 -25   1  15 3892.11 517.945   3
 -25   1  16 1915.40 391.651   3
 -25  -1  16 1768.81 337.663   3
 -25   1  17 2156.41 397.327   3
 -25  -1  17 2407.27 384.771   3
 -25  -1  18 165.438 166.564   3
 -25  -1  19 1807.49 344.022   3
 -24   0   3 224.138 139.162   3
 -24   0   4 5615.30 564.105   3
 -24   0   5 38.3749 179.990   3
 -24   0   6 4754.10 506.341   3
 -24   0   7-169.835 206.734   3
 -24   0   8 4455.97 487.601   3
 -24   0   9-102.722 183.201   3
 -24   0  10 3256.47 433.387   3
 -24   0  11-555.945 245.121   3
 -24   0  12 133.299 224.427   3
 -24   0  13-111.086 219.413   3
 -24   0  14 10002.0 735.490   3
 -24   0  15 262.513 257.847   3
 -24   0  16 27448.6 1252.30   3
 -24   0  17 702.995 274.491   3
 -24   0  18 8786.08 722.027   3
 -24   0  19 51.7935 172.001   3
 -24   0  20 1567.65 333.297   3
 -24   2   6 1108.84 300.975   3
 -24   2   7-77.4525 195.858   3
 -24   2   8 913.305 290.511   3
 -24   2   9-197.852 230.698   3
 -24   2  10 5052.85 569.845   3
 -24   2  11 5010.23 577.074   3
 -24   2  12 4020.62 522.351   3
 -24   2  13 16148.4 1006.07   3
 -24   2  14 967.823 323.661   3
 -24   2  15 5374.91 602.048   3
 -24   2  16 1791.46 380.858   3
 -24   2  17 550.483 234.356   3
 -23   1   2 241.321 223.463   3
 -23   1   3 11095.6 794.047   3
 -23  -1   4 1203.90 272.855   3
 -23   1   4 1677.94 338.947   3
 -23   1   5 4599.46 510.022   3
 -23  -1   5 4472.40 466.563   3
 -23   1   6 5388.01 540.383   3
 -23  -1   6 4213.50 448.690   3
 -23   1   7 3927.10 470.403   3
 -23  -1   7 3508.28 407.247   3
 -23   1   8 1876.35 346.483   3
 -23  -1   8 1505.02 287.438   3
 -23   1   9 1604.88 323.649   3
 -23  -1   9 1707.91 298.060   3
 -23   1  10-210.876 222.317   3
 -23  -1  10-146.213 187.032   3
 -23  -1  11 1811.39 303.492   3
 -23   1  11 1469.50 330.032   3
 -23  -1  12 1243.79 279.221   3
 -23   1  12 922.334 276.522   3
 -23  -1  13 12340.9 767.275   3
 -23   1  13 12420.2 831.936   3
 -23   1  14 573.496 290.421   3
 -23  -1  14 736.378 248.958   3
 -23  -1  15 12027.2 771.139   3
 -23   1  15 11585.8 812.405   3
 -23   1  16 13967.2 901.908   3
 -23  -1  16 14124.8 837.956   3
 -23  -1  17 5467.63 545.612   3
 -23   1  17 5225.26 585.939   3
 -23  -1  18 2721.36 404.500   3
 -23   1  18 3107.64 461.285   3
 -23  -1  19 5143.62 533.429   3
 -23   1  19 5375.55 585.338   3
 -23  -1  20 35.9913 173.297   3
 -23   1  20 259.490 219.364   3
 -23  -1  21 2681.09 408.171   3
 -23  -1  22 140.653 168.370   3
 -23   3   6 2935.48 461.404   3
 -23   3   7 9153.35 763.706   3
 -23   3   8 1494.73 351.899   3
 -23   3   9 2563.66 442.181   3
 -23   3  10 6379.41 642.232   3
 -23   3  11 385.344 258.293   3
 -23   3  12 10787.0 829.838   3
 -23   3  13 60.2949 228.490   3
 -23   3  14 5976.70 637.086   3
 -23   3  15-138.355 259.979   3
 -23   3  16 6015.78 628.928   3
 -22   0  -1-77.7246 187.428   3
 -22   0   0 2241.62 364.977   3
 -22   0   1-0.73971 167.527   3
 -22   0   2 2698.04 383.914   3
 -22   0   3-10.4228 167.588   3
 -22   0   4 17738.2 920.477   3
 -22   0   5 200.800 227.208   3
 -22   0   6 29935.8 1209.71   3
 -22   0   7-187.310 199.659   3
 -22   0   8 4952.21 496.474   3
 -22   0   9-172.656 214.840   3
 -22   0  10-212.368 211.448   3
 -22   0  11-110.211 214.683   3
 -22   0  12 1072.57 277.587   3
 -22   0  13-182.691 236.263   3
 -22   0  14 19186.8 977.826   3
 -22   0  15 682.305 273.573   3
 -22   0  16 44011.0 1566.91   3
 -22   0  17 1068.82 320.110   3
 -22   0  18 17122.3 958.398   3
 -22   0  19-172.711 222.894   3
 -22   0  20 438.897 236.129   3
 -22   0  21-195.648 202.692   3
 -22   0  22 30.9768 159.864   3
 -22   2   1 5448.89 582.287   3
 -22   2   2 6299.47 610.143   3
 -22   2   3 5844.73 601.745   3
 -22   2   4 4110.43 487.391   3
 -22   2   5 7321.40 639.449   3
 -22   2   6-35.3896 222.603   3
 -22   2   7 1539.54 336.321   3
 -22  -2   7 1496.55 249.490   3
 -22  -2   8 820.651 223.198   3
 -22   2   8 1119.03 297.142   3
 -22  -2   9 3191.93 365.150   3
 -22   2   9 2942.96 434.124   3
 -22  -2  10 14469.7 746.931   3
 -22   2  10 14419.5 889.565   3
 -22   2  11 5068.08 545.759   3
 -22  -2  11 5655.94 476.617   3
 -22   2  12 11043.2 788.095   3
 -22  -2  12 10679.3 654.366   3
 -22   2  13 4548.45 542.496   3
 -22  -2  13 4273.31 424.597   3
 -22   2  14 1078.70 306.487   3
 -22  -2  14 1994.77 296.163   3
 -22   2  15 2213.70 397.814   3
 -22  -2  15 2338.56 332.259   3
 -22  -2  16 47.0160 178.340   3
 -22   2  16 206.741 202.199   3
 -22  -2  17 2996.13 389.102   3
 -22   2  17 2810.74 440.364   3
 -22  -2  18 1661.03 313.781   3
 -22   2  18 2368.61 415.528   3
 -22  -2  19 8432.44 643.961   3
 -22   2  19 9802.36 789.715   3
 -22  -2  20 7369.68 623.348   3
 -22   2  20 8736.41 764.590   3
 -22  -2  21 3706.77 457.150   3
 -22  -2  22 3007.51 421.751   3
 -22  -2  23 1219.97 295.635   3
 -22   4   6 294.700 252.382   3
 -22   4   7 15625.1 994.060   3
 -22   4   8 395.235 273.931   3
 -22   4   9 11162.7 835.583   3
 -22   4  10 855.320 293.679   3
 -22   4  11 932.775 291.311   3
 -22   4  12 131.439 233.538   3
 -22   4  13 4015.45 532.899   3
 -22   4  14 286.012 252.503   3
 -22   4  15 10728.9 846.747   3
 -21   1  -2-279.751 220.309   3
 -21  -1  -2 318.545 189.820   3
 -21  -1  -1 2239.03 343.908   3
 -21   1  -1 3275.20 438.121   3
 -21  -1   0 371.082 186.220   3
 -21   1   0 172.791 183.678   3
 -21  -1   1 11001.0 697.456   3
 -21   1   1 11351.8 772.760   3
 -21  -1   2 333.282 191.636   3
 -21   1   2 294.415 215.820   3
 -21  -1   3 8739.14 602.285   3
 -21   1   3 8758.69 661.309   3
 -21   1   4 11634.1 745.176   3
 -21  -1   4 10560.3 659.038   3
 -21   1   5 7372.87 595.912   3
 -21  -1   5 6419.41 520.259   3
 -21   1   6 14457.3 830.664   3
 -21  -1   6 12846.8 726.279   3
 -21  -1   7 11820.9 689.988   3
 -21   1   7 10982.9 725.775   3
 -21  -1   8 1036.46 244.139   3
 -21   1   8 1269.46 292.016   3
 -21  -1   9 7360.84 546.226   3
 -21   1   9 6795.64 569.148   3
 -21   1  10 3668.39 441.362   3
 -21  -1  10 4085.34 413.693   3
 -21  -1  11 7540.41 562.934   3
 -21   1  11 7651.32 614.823   3
 -21  -1  12 1001.58 240.786   3
 -21   1  12 774.240 258.592   3
 -21  -1  13 8457.09 599.457   3
 -21   1  13 9193.80 677.813   3
 -21  -1  14 4398.61 453.825   3
 -21   1  14 4577.87 499.775   3
 -21  -1  15 6314.94 533.212   3
 -21   1  15 7089.77 619.543   3
 -21  -1  16 12318.1 756.880   3
 -21   1  16 12313.8 827.470   3
 -21  -1  17 10914.8 728.474   3
 -21   1  17 11649.1 798.322   3
 -21  -1  18 5723.61 547.542   3
 -21   1  18 4938.24 554.267   3
 -21   1  19 13820.6 898.092   3
 -21  -1  19 14352.8 864.969   3
 -21  -1  20 63.9292 213.051   3
 -21   1  20-177.270 254.511   3
 -21   1  21 4101.79 510.494   3
 -21  -1  21 3601.24 459.150   3
 -21  -1  22 21.1935 159.206   3
 -21   1  22 150.654 226.951   3
 -21  -1  23 468.520 233.826   3
 -21  -1  24 768.046 267.815   3
 -21   3   1 83.9539 195.941   3
 -21   3   2 6825.82 633.724   3
 -21   3   3 17.2113 191.786   3
 -21   3   4 8935.12 712.392   3
 -21   3   5 357.889 225.737   3
 -21   3   6 9845.52 737.873   3
 -21   3   7 1839.34 354.533   3
 -21   3   8 10933.3 787.302   3
 -21   3   9 2680.05 414.991   3
 -21   3  10 14726.5 903.911   3
 -21   3  11 490.891 250.592   3
 -21   3  12 7506.30 654.271   3
 -21   3  13 807.275 281.625   3
 -21  -3  13 843.257 202.953   3
 -21   3  14 928.945 292.468   3
 -21  -3  14 1032.44 230.188   3
 -21  -3  15 4364.64 405.346   3
 -21   3  15 4720.05 546.131   3
 -21   3  16 8829.51 745.577   3
 -21  -3  16 9313.52 596.578   3
 -21   3  17 799.265 297.479   3
 -21  -3  17 571.574 202.576   3
 -21   3  18 11378.8 861.080   3
 -21  -3  18 11203.0 685.352   3
 -21   3  19 1830.70 404.776   3
 -21  -3  19 1693.58 301.711   3
 -21   3  20 7351.57 710.105   3
 -21   5   7 4015.73 530.999   3
 -21   5   8 5766.93 623.412   3
 -21   5   9 256.568 252.282   3
 -21   5  10 16141.7 1015.10   3
 -21   5  11 1104.28 361.404   3
 -21   5  12 11413.5 879.174   3
 -21   5  13 3419.11 516.181   3
 -21   5  14 4230.37 563.236   3
 -20   0  -5-202.929 208.930   3
 -20   0  -4 5825.91 564.469   3
 -20   0  -3-102.436 178.128   3
 -20   0  -2 3497.06 437.426   3
 -20   0  -1 14.5061 161.631   3
 -20   0   0 1055.10 248.652   3
 -20   0   1-691.355 227.801   3
 -20   0   2 3470.08 407.486   3
 -20   0   3-214.697 191.069   3
 -20   0   4 31138.5 1176.93   3
 -20   0   5 196.948 251.770   3
 -20   0   6 45946.4 1456.66   3
 -20   0   7 72.4467 208.309   3
 -20   0   8 19659.2 903.853   3
 -20   0   9-179.689 220.667   3
 -20   0  10 2487.24 328.362   3
 -20   0  11-105.225 161.520   3
 -20   0  12 1259.16 262.880   3
 -20   0  13 25.0642 150.093   3
 -20   0  14 19040.1 924.412   3
 -20   0  15 47.8607 209.009   3
 -20   0  16 31237.3 1240.32   3
 -20   0  17 517.569 253.701   3
 -20   0  18 11260.4 757.182   3
 -20   0  19-173.279 227.011   3
 -20   0  20 3199.31 446.863   3
 -20   0  21-120.859 226.181   3
 -20   0  22 4300.59 520.139   3
 -20   0  23 231.648 200.167   3
 -20   0  24 5607.88 607.342   3
 -20   2  -3 984.772 279.366   3
 -20   2  -2 6671.02 619.659   3
 -20   2  -1 125.107 183.537   3
 -20  -2   0 8852.88 584.296   3
 -20   2   0 8716.42 689.496   3
 -20  -2   1 2866.45 333.447   3
 -20   2   1 2763.59 401.235   3
 -20   2   2 2788.54 408.756   3
 -20  -2   2 2790.85 327.618   3
 -20  -2   3 8810.23 549.060   3
 -20   2   3 7712.58 628.180   3
 -20  -2   4 2140.80 281.578   3
 -20   2   4 2066.31 349.355   3
 -20  -2   5 6213.71 457.373   3
 -20   2   5 6022.98 540.994   3
 -20   2   6 1744.50 342.322   3
 -20  -2   6 1228.47 234.521   3
 -20   2   7 18258.4 945.338   3
 -20  -2   7 19449.2 810.983   3
 -20   2   8 4296.65 483.019   3
 -20  -2   8 4926.71 412.052   3
 -20  -2   9 25124.5 942.721   3
 -20   2   9 25253.0 1122.09   3
 -20  -2  10 11958.8 640.747   3
 -20   2  10 12384.8 780.764   3
 -20   2  11 1132.07 302.844   3
 -20  -2  11 351.350 179.922   3
 -20  -2  12 15012.2 741.415   3
 -20   2  12 16025.3 894.053   3
 -20   2  13 363.653 234.950   3
 -20  -2  13 76.2139 151.012   3
 -20  -2  14 3648.81 377.366   3
 -20   2  14 3529.45 448.115   3
 -20  -2  15 1959.24 297.471   3
 -20   2  15 2356.14 377.068   3
 -20  -2  16 858.406 229.131   3
 -20   2  16 813.840 271.756   3
 -20  -2  17 9527.46 647.145   3
 -20   2  17 10307.4 763.608   3
 -20   2  18 6524.70 618.929   3
 -20  -2  18 5418.75 513.372   3
 -20   2  19 24872.1 1225.28   3
 -20  -2  19 22997.6 1056.61   3
 -20  -2  20 5170.15 519.690   3
 -20   2  20 5469.62 604.024   3
 -20   2  21 12961.2 911.976   3
 -20  -2  21 12782.9 813.766   3
 -20  -2  22 3372.58 443.149   3
 -20   2  22 3553.95 509.915   3
 -20   2  23 30.0952 154.429   2
 -20   4   1 3956.55 504.377   3
 -20   4   2-112.905 205.321   3
 -20   4   3 5070.56 554.877   3
 -20   4   4 572.978 259.899   3
 -20   4   5 18398.4 1016.02   3
 -20   4   6 371.627 250.651   3
 -20   4   7 10193.7 765.026   3
 -20   4   8-142.092 241.430   3
 -20   4   9 3200.97 453.779   3
 -20   4  10-46.7704 213.998   3
 -20   4  11 6618.94 622.738   3
 -20   4  12 615.751 265.577   3
 -20   4  13 21392.0 1130.30   3
 -20   4  14 1426.30 380.891   3
 -20   4  15 26536.5 1283.82   3
 -20   4  16 897.088 324.164   3
 -20   4  17 2957.49 473.411   3
 -20   4  18 4450.38 568.444   3
 -20   4  19 1115.47 341.283   3
 -19  -1  -6 2245.86 359.458   3
 -19   1  -5 6340.79 611.775   3
 -19  -1  -5 6439.69 575.225   3
 -19   1  -4 1549.25 323.993   3
 -19  -1  -4 1385.07 279.858   3
 -19  -1  -3 9110.19 642.233   3
 -19   1  -3 9221.16 702.145   3
 -19   1  -2 337.023 206.145   3
 -19  -1  -2 223.303 189.394   3
 -19  -1  -1 7862.69 571.480   3
 -19   1  -1 8322.23 641.434   3
 -19   1   0 853.763 246.554   3
 -19  -1   0 869.960 233.380   3
 -19  -1   1 4861.71 435.798   3
 -19   1   1 4600.71 476.117   3
 -19   1   2 1.88420 171.174   3
 -19  -1   2-48.5267 175.553   3
 -19   1   3 4677.59 461.212   3
 -19  -1   3 4870.80 421.295   3
 -19   1   4 8797.43 608.532   3
 -19  -1   4 8850.19 555.573   3
 -19   1   5 16469.5 828.892   3
 -19  -1   5 16477.9 770.574   3
 -19   1   6 20617.3 936.269   3
 -19  -1   6 20678.2 862.573   3
 -19  -1   7 24855.9 940.494   3
 -19   1   7 22569.8 995.791   3
 -19  -1   8 3137.69 343.618   3
 -19   1   8 3166.27 388.484   3
 -19   1   9 26111.4 1073.17   3
 -19  -1   9 27308.6 1001.26   3
 -19  -1  10 1483.53 278.475   3
 -19   1  10 1123.10 275.737   3
 -19  -1  11 26753.8 1019.40   3
 -19   1  11 28711.0 1133.90   3
 -19  -1  12 445.743 207.467   3
 -19   1  12 451.511 213.216   3
 -19  -1  13 3883.50 384.632   3
 -19   1  13 4102.10 442.635   3
 -19  -1  14 3215.58 364.331   3
 -19   1  14 3979.02 436.018   3
 -19   1  15 1990.27 329.070   3
 -19  -1  15 2093.41 306.755   3
 -19   1  16 6551.93 575.048   3
 -19  -1  16 6782.87 537.342   3
 -19   1  17 11178.6 748.270   3
 -19  -1  17 10384.6 681.296   3
 -19  -1  18 1984.55 339.322   3
 -19   1  18 2040.62 371.288   3
 -19  -1  19 17627.4 937.329   3
 -19   1  19 19244.2 1022.05   3
 -19   1  20 1224.68 333.278   3
 -19  -1  20 1654.97 332.858   3
 -19   1  21 13111.3 882.560   3
 -19  -1  21 13243.9 832.959   3
 -19   1  22 3986.12 435.844   2
 -19   1  22 3580.24 510.420   3
 -19   1  23 3724.62 506.134   3
 -19  -1  23 3068.60 440.383   3
 -19   3  -3 681.974 260.572   3
 -19   3  -2 4807.92 527.956   3
 -19   3  -1-67.9859 205.811   3
 -19   3   0 6822.39 615.150   3
 -19   3   1 4460.01 498.222   3
 -19   3   2 9844.08 718.693   3
 -19   3   3 10013.6 713.062   3
 -19  -3   3 9763.25 521.660   3
 -19   3   4 10215.8 710.573   3
 -19  -3   4 9328.43 502.972   3
 -19   3   5 1653.57 330.202   3
 -19  -3   5 1337.61 211.230   3
 -19   3   6 13723.6 823.586   3
 -19  -3   6 14299.8 624.421   3
 -19   3   7 288.089 244.132   3
 -19  -3   7 172.181 143.209   3
 -19  -3   8 27242.7 887.368   3
 -19   3   8 25947.7 1149.10   3
 -19  -3   9 4603.86 369.307   3
 -19   3   9 4448.54 495.876   3
 -19  -3  10 19674.7 764.406   3
 -19   3  10 19853.6 1001.63   3
 -19  -3  11 2347.26 279.373   3
 -19   3  11 1782.06 349.314   3
 -19  -3  12 6690.06 447.824   3
 -19   3  12 6268.58 582.471   3
 -19  -3  13 18549.3 770.998   3
 -19   3  13 17392.8 965.172   3
 -19  -3  14 2385.27 302.669   3
 -19   3  14 2664.18 411.162   3
 -19  -3  15 11347.5 625.840   3
 -19   3  15 11384.2 790.659   3
 -19  -3  16 5451.21 451.941   3
 -19   3  16 5440.30 571.114   3
 -19  -3  17 1014.70 232.635   3
 -19   3  17 903.041 307.828   3
 -19   3  18 17290.5 1016.40   3
 -19  -3  18 16885.4 829.743   3
 -19   3  19 2038.66 393.364   3
 -19   3  20 15038.4 973.664   3
 -19   3  21 771.299 288.111   3
 -19   3  24 766.145 259.656   2
 -19   3  25 2587.89 421.044   2
 -19   5   1 116.566 212.716   3
 -19   5   2 10615.7 786.855   3
 -19   5   3 449.879 229.411   3
 -19   5   4 2312.58 396.603   3
 -19   5   5 3114.86 446.808   3
 -19   5   6 2006.43 377.597   3
 -19   5   7 5091.78 548.063   3
 -19   5   8 4846.02 539.153   3
 -19   5   9 469.857 259.195   3
 -19   5  10 8244.38 694.511   3
 -19   5  11 826.774 301.063   3
 -19   5  12 15153.5 953.028   3
 -19   5  13 4593.88 556.554   3
 -19   5  14 13216.6 911.547   3
 -19   5  15 5344.70 604.844   3
 -19   5  16 9987.39 809.211   3
 -19   5  17 1438.34 356.478   3
 -19   5  18 3403.27 509.991   3
 -18   0  -7 224.343 205.785   3
 -18   0  -6 14771.8 886.182   3
 -18   0  -5 5.82047 186.846   3
 -18   0  -4 8917.46 656.988   3
 -18   0  -3 50.2363 182.984   3
 -18   0  -2 12473.3 735.490   3
 -18   0  -1-61.7214 172.678   3
 -18   0   0 1973.41 305.959   3
 -18   0   1-139.574 182.182   3
 -18   0   2 11613.9 662.996   3
 -18   0   3-65.4424 177.595   3
 -18   0   4 49974.1 1446.35   3
 -18   0   5-92.7036 168.170   3
 -18   0   6 16725.5 777.334   3
 -18   0   7-50.3874 182.375   3
 -18   0   8 24420.9 961.416   3
 -18   0   8 24874.2 899.920   2
 -18   0   9 281.202 146.464   2
 -18   0   9 150.224 201.178   3
 -18   0  10 32798.9 1132.20   3
 -18   0  10 30848.7 996.528   2
 -18   0  11 373.559 202.808   3
 -18   0  12 25404.7 1002.28   3
 -18   0  13 60.9354 159.962   3
 -18   0  14 12733.3 728.582   3
 -18   0  15 2.96435 153.839   3
 -18   0  16 4737.20 472.127   3
 -18   0  17-84.1702 172.179   3
 -18   0  18 7666.46 602.835   3
 -18   0  19-147.595 195.464   3
 -18   0  20 5652.29 553.477   3
 -18   0  20 5888.85 460.424   2
 -18   0  21-87.3554 227.898   3
 -18   0  21-41.9152 151.059   2
 -18   0  22 23223.4 1152.00   3
 -18   0  23 339.134 292.448   3
 -18   0  24 19807.0 1103.05   3
 -18   2  -6 1094.26 302.304   3
 -18   2  -5 8274.25 699.329   3
 -18  -2  -5 8792.11 608.860   3
 -18  -2  -4 3726.16 394.768   3
 -18   2  -4 3431.40 455.744   3
 -18   2  -3 5904.79 571.391   3
 -18  -2  -3 5545.24 468.312   3
 -18  -2  -2 9942.11 606.110   3
 -18   2  -2 9785.32 710.692   3
 -18   2  -1 4767.60 494.917   3
 -18  -2  -1 5275.77 433.806   3
 -18  -2   0 9707.28 567.204   3
 -18   2   0 8699.02 643.944   3
 -18  -2   1 2549.96 294.877   3
 -18   2   1 2790.90 388.192   3
 -18  -2   2 2860.58 300.111   3
 -18   2   2 3419.36 396.125   3
 -18   2   3-538.802 234.395   3
 -18  -2   3 232.610 136.293   3
 -18   2   4 1061.73 271.122   3
 -18  -2   4 937.131 191.172   3
 -18  -2   5 13464.7 625.106   3
 -18   2   5 12184.9 728.460   3
 -18  -2   6 3447.82 322.300   3
 -18   2   6 2148.57 350.500   3
 -18   2   7 39263.2 1347.09   3
 -18  -2   7 39112.5 1135.95   3
 -18   2   8 26778.7 1116.71   3
 -18  -2   8 28717.6 951.491   3
 -18   2   9 27320.9 1112.97   3
 -18  -2   9 29036.8 967.124   3
 -18  -2  10 28939.7 976.584   3
 -18   2  10 29219.7 1160.24   3
 -18   2  11 12513.0 738.361   3
 -18  -2  11 11739.4 613.209   3
 -18  -2  12 1976.01 272.987   3
 -18   2  12 2651.61 373.413   3
 -18  -2  13 355.156 162.173   3
 -18   2  13 30.1153 169.095   3
 -18  -2  14 2381.25 302.276   3
 -18   2  14 2632.56 370.081   3
 -18  -2  15 149.986 156.153   3
 -18   2  15 144.316 190.330   3
 -18  -2  16 12180.7 683.474   3
 -18   2  16 12837.5 807.026   3
 -18  -2  17 10830.6 659.361   3
 -18   2  17 10782.8 760.692   3
 -18   2  18 13934.2 871.500   3
 -18  -2  18 13275.4 750.396   3
 -18  -2  19 26612.0 1116.05   3
 -18   2  19 28194.7 1265.25   3
 -18   2  20 5852.65 610.858   3
 -18  -2  20 5333.95 514.787   3
 -18   2  21 11660.8 848.498   3
 -18   2  22 652.035 280.551   3
 -18   2  23 444.433 247.303   3
 -18   2  23 178.290 173.541   2
 -18   2  24 664.371 228.365   2
 -18   2  25 521.906 209.887   2
 -18   4  -3 1376.06 326.612   3
 -18   4  -2 729.150 256.018   3
 -18   4  -1 8029.63 673.187   3
 -18   4   0 1658.88 338.500   3
 -18   4   1 19649.3 1016.69   3
 -18   4   2 4017.64 475.038   3
 -18   4   3 29413.4 1246.61   3
 -18   4   4 695.700 266.458   3
 -18   4   5 14158.0 838.790   3
 -18   4   6 590.976 253.086   3
 -18   4   7 7629.35 629.387   3
 -18   4   8 2605.96 396.387   3
 -18   4   9 4421.40 497.989   3
 -18   4  10 5120.46 529.044   3
 -18   4  11 5784.42 560.364   3
 -18   4  12 312.582 225.045   3
 -18  -4  12 324.761 138.524   3
 -18  -4  13 45057.1 1190.41   3
 -18   4  13 44310.9 1618.82   3
 -18  -4  14 3178.83 315.405   3
 -18   4  14 3437.43 477.054   3
 -18   4  15 30888.1 1339.68   3
 -18   4  16 902.805 304.015   3
 -18   4  17 3582.65 487.927   3
 -18   4  18 67.4338 220.121   3
 -18   4  19 1355.72 361.064   3
 -18   4  20 2033.90 389.390   3
 -18   4  21 5064.55 595.263   3
 -18   6   2 2615.46 421.532   3
 -18   6   3 2207.61 381.352   3
 -18   6   4 4018.11 503.502   3
 -18   6   5 834.932 283.655   3
 -18   6   6 2052.97 377.972   3
 -18   6   7 1527.93 356.557   3
 -18   6   8 6783.17 636.146   3
 -18   6   9 5783.13 605.391   3
 -18   6  10 10300.2 795.288   3
 -18   6  11 4720.91 557.538   3
 -18   6  12 3103.25 475.381   3
 -18   6  13 2953.35 477.910   3
 -18   6  14 4801.66 585.693   3
 -18   6  15 3549.14 517.701   3
 -18   6  16 4395.93 571.155   3
 -18   6  17 5011.56 616.209   3
 -17  -1  -9 2309.81 374.139   3
 -17   1  -8 1556.42 330.216   3
 -17  -1  -8 857.936 252.070   3
 -17   1  -7 2317.65 388.150   3
 -17  -1  -7 2151.41 341.562   3
 -17  -1  -6 3252.95 404.142   3
 -17   1  -6 3281.92 441.679   3
 -17   1  -5 18548.5 981.925   3
 -17  -1  -5 17881.5 899.541   3
 -17   1  -4 788.041 260.210   3
 -17  -1  -4 440.284 198.995   3
 -17   1  -3 23446.7 1056.15   3
 -17  -1  -3 24310.4 996.507   3
 -17  -1  -2-149.621 153.465   3
 -17   1  -2-83.5357 163.476   3
 -17   1  -1 8546.72 609.500   3
 -17  -1  -1 8798.72 559.439   3
 -17   1   0 4097.33 415.786   3
 -17  -1   0 4327.71 386.992   3
 -17   1   1 9692.64 628.743   3
 -17  -1   1 10426.7 585.279   3
 -17  -1   2 3456.60 337.941   3
 -17   1   2 4003.02 400.554   3
 -17   1   3 1351.30 250.595   3
 -17  -1   3 1119.30 208.527   3
 -17  -1   4 935.186 197.755   3
 -17   1   4 822.640 204.499   3
 -17  -1   4 1064.89 200.725   2
 -17  -1   5 13102.7 626.140   2
 -17  -1   5 13881.7 649.956   3
 -17   1   5 12827.4 691.789   3
 -17   1   6 844.768 249.550   3
 -17  -1   6 1271.70 211.165   2
 -17   1   7 76475.3 1900.14   3
 -17  -1   7 74964.5 1675.05   2
 -17  -1   7 77717.0 1777.29   3
 -17   1   8 7999.40 556.737   3
 -17  -1   8 7481.29 435.136   2
 -17  -1   8 8431.46 503.990   3
 -17  -1   9 48849.9 1211.55   2
 -17   1   9 52619.1 1499.26   3
 -17  -1   9 51285.7 1385.30   3
 -17  -1  10 16258.9 613.000   2
 -17   1  10 17463.1 819.976   3
 -17  -1  10 17573.5 759.067   3
 -17  -1  11 17745.5 766.336   3
 -17  -1  11 17331.6 626.972   2
 -17  -1  12 12445.4 645.684   3
 -17   1  12 12358.5 703.048   3
 -17  -1  13 5667.65 444.411   3
 -17   1  13 6258.90 511.217   3
 -17   1  14 6549.68 530.340   3
 -17  -1  14 7027.13 502.582   3
 -17  -1  15 7916.44 543.287   3
 -17   1  15 8637.89 613.311   3
 -17   1  16 142.566 161.036   3
 -17  -1  16 112.618 148.984   3
 -17  -1  17 8926.21 615.063   3
 -17   1  17 9472.10 668.002   3
 -17  -1  18 14.1700 94.1058   2
 -17  -1  18 286.930 176.605   3
 -17   1  18-160.433 217.297   3
 -17  -1  19 11875.2 731.979   3
 -17   1  19 12260.8 789.479   3
 -17  -1  19 12052.4 573.909   2
 -17  -1  20 4816.79 493.180   3
 -17  -1  20 4307.59 360.135   2
 -17   1  20 4875.78 538.617   3
 -17  -1  21 21154.7 1042.77   3
 -17   1  21 21905.8 986.959   2
 -17   1  21 21815.9 1118.65   3
 -17   1  22 5218.90 578.578   3
 -17  -1  22 5899.88 568.987   3
 -17   1  22 5034.65 493.179   2
 -17   1  23 6770.54 658.435   3
 -17   1  23 7389.77 593.522   2
 -17   1  24 3427.26 502.763   3
 -17   1  24 3181.78 409.148   2
 -17   1  25 1383.11 283.950   2
 -17   3  -6 4261.99 506.586   3
 -17   3  -5 1026.32 292.574   3
 -17   3  -4 9433.90 718.648   3
 -17  -3  -3 598.111 165.723   3
 -17   3  -3 792.969 272.428   3
 -17   3  -2 20642.0 1024.91   3
 -17  -3  -2 20383.0 795.969   3
 -17  -3  -1 2928.30 300.302   3
 -17   3  -1 2590.11 378.667   3
 -17   3   0 13437.3 797.479   3
 -17  -3   0 13295.0 598.952   3
 -17   3   1 10577.2 705.461   3
 -17  -3   1 10685.0 522.648   3
 -17  -3   2 6770.72 398.696   3
 -17   3   2 6704.41 561.891   3
 -17   3   3 15400.9 830.051   3
 -17  -3   3 15101.0 604.650   3
 -17   3   4 14576.4 801.731   3
 -17  -3   4 14067.1 575.209   3
 -17   3   5 9442.31 638.562   3
 -17   3   6 24494.7 1042.55   3
 -17   3   7 6110.00 532.142   3
 -17   3   8 23377.3 1025.25   3
 -17   3   9 6742.13 567.006   3
 -17  -3  10 19385.5 714.179   3
 -17   3  10 19365.4 938.190   3
 -17  -3  11 6474.30 414.162   3
 -17   3  11 5666.70 522.306   3
 -17  -3  12 13070.4 602.874   3
 -17   3  12 13567.6 800.929   3
 -17   3  13 24054.2 1093.32   3
 -17  -3  13 24200.4 867.903   3
 -17   3  14 6914.27 593.876   3
 -17  -3  14 6735.16 451.532   3
 -17   3  15 15743.6 894.776   3
 -17  -3  15 15591.7 717.619   3
 -17   3  16 12835.7 825.859   3
 -17  -3  16 13081.7 675.221   3
 -17   3  17 96.2615 236.972   3
 -17  -3  17 615.312 188.807   3
 -17   3  18 19234.9 1037.82   3
 -17   3  19 229.172 235.646   3
 -17   3  20 9428.46 756.598   3
 -17   3  21 146.773 219.881   3
 -17   3  22 5734.92 623.963   3
 -17   3  23 586.869 257.845   2
 -17   3  23 725.294 316.249   3
 -17   3  24 3999.17 512.067   2
 -17   3  25 417.647 238.855   2
 -17   5  -3-174.716 241.110   3
 -17   5  -2 4858.81 535.968   3
 -17   5  -1 896.223 285.945   3
 -17   5   0 10201.7 741.777   3
 -17   5   1 4642.20 505.075   3
 -17   5   2 10539.3 738.713   3
 -17   5   3 3718.94 458.092   3
 -17   5   4 16531.9 922.062   3
 -17   5   5 921.496 284.690   3
 -17   5   6 13584.8 829.160   3
 -17   5   7-85.5922 225.091   3
 -17   5   8 1696.90 328.251   3
 -17   5   9 3824.52 466.045   3
 -17   5  10 8184.85 665.024   3
 -17   5  11 14556.9 888.361   3
 -17   5  12 15557.8 931.132   3
 -17   5  13 6910.72 633.737   3
 -17   5  14 12732.4 866.527   3
 -17   5  15 1063.30 311.229   3
 -17   5  16 20679.6 1118.34   3
 -17   5  17-25.0597 245.895   3
 -17   5  18 8835.94 767.514   3
 -17   5  19 511.337 288.351   3
 -17   5  20 1807.01 386.108   3
 -17   7   3 12529.7 866.213   3
 -17   7   4 308.697 248.199   3
 -17   7   5 5739.70 595.769   3
 -17   7   6 287.690 232.687   3
 -17   7   7 4398.35 530.158   3
 -17   7   8-182.798 246.693   3
 -17   7   9 2800.63 451.999   3
 -17   7  10 15.9372 223.794   3
 -17   7  11 3906.66 528.933   3
 -17   7  12 333.543 254.705   3
 -17   7  13 6133.77 644.500   3
 -17   7  14 823.824 289.352   3
 -17   7  15 7616.45 732.069   3
 -16   0 -10 2509.92 403.682   3
 -16   0  -9-55.7268 183.557   3
 -16   0  -8 10679.1 747.019   3
 -16   0  -7-61.8645 162.722   3
 -16   0  -6 9353.97 658.108   3
 -16   0  -5 192.528 200.304   3
 -16   0  -4 18776.8 898.989   3
 -16   0  -3 297.604 197.690   3
 -16   0  -2 45941.2 1412.61   3
 -16   0  -1 164.799 163.978   3
 -16   0   0 21522.7 881.786   3
 -16   0   1-59.6579 162.705   3
 -16   0   2 16011.7 726.097   3
 -16   0   3-242.648 191.949   3
 -16   0   4 11131.5 590.552   3
 -16   0   4 12051.9 619.803   2
 -16   0   5-81.9415 168.657   3
 -16   0   5 266.930 134.106   2
 -16   0   6 4779.77 366.287   2
 -16   0   6 4477.73 383.595   3
 -16   0   7 361.531 142.180   2
 -16   0   7 556.769 192.995   3
 -16   0   8 44020.0 1187.94   2
 -16   0   8 46530.5 1307.23   3
 -16   0   9 1673.84 277.292   3
 -16   0  10 117818. 2458.60   3
 -16   0  11 334.121 226.660   3
 -16   0  12 61585.4 1617.88   3
 -16   0  13-69.5856 175.672   3
 -16   0  14 12394.0 681.613   3
 -16   0  15 65.8931 158.057   3
 -16   0  16 386.477 176.731   3
 -16   0  17-22.0836 155.842   3
 -16   0  18 1649.32 303.846   3
 -16   0  19 28.2716 174.084   3
 -16   0  19 88.3678 130.204   2
 -16   0  20 37862.2 1402.26   3
 -16   0  20 37187.2 1210.79   2
 -16   0  21 178.157 178.681   2
 -16   0  21 617.012 294.213   3
 -16   0  22 35698.0 1441.76   3
 -16   0  22 35085.4 1224.97   2
 -16   0  23 464.336 204.141   2
 -16   0  23 236.667 266.159   3
 -16   0  24 10071.1 672.182   2
 -16  -2  -9-122.461 157.033   3
 -16  -2  -8 85.5107 156.810   3
 -16   2  -8 38.2578 197.536   3
 -16   2  -7 796.022 266.361   3
 -16  -2  -7 585.382 202.258   3
 -16  -2  -6 7204.07 540.924   3
 -16   2  -6 7095.28 616.741   3
 -16  -2  -5 8939.58 591.479   3
 -16   2  -5 8940.79 679.348   3
 -16   2  -4 6515.02 571.699   3
 -16  -2  -4 6491.98 501.675   3
 -16   2  -3 28746.8 1185.80   3
 -16  -2  -3 29936.6 1045.34   3
 -16  -2  -2 7157.81 492.051   3
 -16   2  -2 7072.46 581.354   3
 -16   2  -1 22330.3 991.906   3
 -16  -2  -1 22084.8 838.227   3
 -16   2   0 2141.19 330.616   3
 -16  -2   0 2479.55 274.163   3
 -16   2   1 1401.46 259.565   3
 -16  -2   1 1247.52 196.535   3
 -16  -2   2 8095.26 501.560   2
 -16   2   2 7908.26 558.507   3
 -16  -2   2 8588.42 471.469   3
 -16  -2   3 371.024 134.157   2
 -16  -2   3 185.099 129.894   3
 -16   2   3 450.425 200.774   3
 -16  -2   4 34819.1 991.440   3
 -16  -2   4 33675.9 1011.71   2
 -16   2   4 34503.7 1189.03   3
 -16  -2   5 9203.80 465.247   2
 -16  -2   5 8582.24 461.900   3
 -16   2   5 8706.74 580.884   3
 -16  -2   6 18009.9 640.805   2
 -16   2   6 17314.8 827.563   3
 -16  -2   6 18330.7 686.417   3
 -16   2   7 34985.5 1197.84   3
 -16  -2   7 35372.7 1005.97   3
 -16  -2   7 35348.6 914.826   2
 -16   2   8 21010.8 910.670   3
 -16  -2   8 22232.0 657.575   2
 -16  -2   8 21973.2 777.425   3
 -16   2   9 38444.8 1269.23   3
 -16  -2   9 36612.1 1061.10   3
 -16  -2   9 38699.9 889.853   2
 -16  -2  10 9163.52 504.505   3
 -16  -2  10 9903.45 376.793   2
 -16   2  10 9276.46 611.543   3
 -16  -2  11 27817.9 672.269   2
 -16   2  11 29029.6 1101.50   3
 -16  -2  11 27706.4 925.221   3
 -16  -2  12 5791.31 414.666   3
 -16  -2  12 5650.79 263.613   2
 -16   2  12 6309.34 523.681   3
 -16  -2  13 16929.8 720.831   3
 -16   2  13 15956.7 830.609   3
 -16  -2  13 16253.4 469.820   2
 -16  -2  14 12425.9 416.207   2
 -16   2  14 13380.7 758.446   3
 -16  -2  14 12716.0 636.510   3
 -16   2  15 2343.22 353.202   3
 -16  -2  15 1880.22 160.977   2
 -16  -2  15 1909.06 269.661   3
 -16  -2  16 12898.0 679.839   3
 -16   2  16 14056.9 802.750   3
 -16  -2  16 12683.6 446.457   2
 -16  -2  17 4282.71 417.998   3
 -16   2  17 3997.09 471.244   3
 -16  -2  17 4205.75 261.517   2
 -16  -2  18 16786.1 827.553   3
 -16  -2  18 16767.3 573.918   2
 -16   2  18 17069.4 930.057   3
 -16  -2  19 7784.02 577.284   3
 -16   2  19 7123.57 630.118   3
 -16   2  20 3453.82 469.407   3
 -16   2  21 4801.32 490.888   2
 -16   2  21 4950.59 550.829   3
 -16   2  22 211.244 220.420   3
 -16   2  22 67.2892 184.070   2
 -16   2  23 6826.13 617.949   2
 -16   2  23 7437.63 692.013   3
 -16   2  24 962.707 280.028   2
 -16   2  24 1464.21 343.374   3
 -16   2  25 2583.04 411.201   2
 -16   2  26 1465.44 335.055   2
 -16   4  -6 83.2901 194.908   3
 -16   4  -5 3256.40 453.395   3
 -16   4  -4 465.013 219.403   3
 -16   4  -3 1640.47 328.294   3
 -16   4  -2 3608.23 439.952   3
 -16   4  -1 10452.8 719.821   3
 -16   4   0 255.284 218.992   3
 -16   4   1 55186.3 1698.58   3
 -16  -4   2 2979.17 232.107   3
 -16   4   2 3682.55 441.389   3
 -16  -4   3 37287.2 885.971   3
 -16   4   3 38972.3 1361.64   3
 -16  -4   4 2262.83 192.726   3
 -16   4   4 1885.79 335.324   3
 -16   4   5 9229.11 649.669   3
 -16  -4   5 10670.1 402.548   3
 -16  -4   6 34.7608 76.0155   3
 -16   4   6 54.3650 198.909   3
 -16   4   7 7812.26 603.005   3
 -16  -4   7 8284.33 360.512   3
 -16   4   8 8382.88 617.287   3
 -16  -4   8 8008.77 368.585   3
 -16   4   9 6397.45 554.354   3
 -16  -4   9 6619.54 345.161   3
 -16   4  10 12556.8 763.435   3
 -16  -4  10 10979.4 457.294   3
 -16   4  11 27380.6 1155.45   3
 -16   4  12 612.135 274.700   3
 -16   4  13 35116.4 1359.49   3
 -16   4  14 93.6218 216.582   3
 -16   4  15 14192.7 873.148   3
 -16   4  16 1968.90 374.296   3
 -16   4  17 12627.7 838.206   3
 -16   4  18 2222.66 385.472   3
 -16   4  19 8206.01 711.511   3
 -16   4  20 449.926 254.991   3
 -16   4  21 5768.04 621.520   3
 -16   4  22 3312.33 498.783   3
 -16   4  23 5038.77 581.360   2
 -16   4  24 458.018 275.762   2
 -16   6  -2 2502.14 414.565   3
 -16   6  -1 890.452 281.020   3
 -16   6   0 2114.47 371.703   3
 -16   6   1-123.714 211.860   3
 -16   6   2 4817.38 522.878   3
 -16   6   3 11876.2 786.119   3
 -16   6   4 14016.8 859.152   3
 -16   6   5 14475.9 887.970   3
 -16   6   6 14380.7 880.496   3
 -16   6   7 7988.09 664.225   3
 -16   6   8 10786.5 769.484   3
 -16   6   9 4163.34 503.036   3
 -16   6  10 719.667 260.961   3
 -16   6  11-197.079 238.135   3
 -16   6  12-228.519 265.207   3
 -16   6  13 3939.59 513.400   3
 -16   6  14 8040.63 711.284   3
 -16   6  15 12307.2 877.370   3
 -16   6  16 20652.5 1149.86   3
 -16   6  17 8309.91 750.693   3
 -16   6  18 13387.5 959.624   3
 -16   6  19 4589.88 593.594   3
 -16   8   4 9001.06 753.688   3
 -16   8   5 599.523 294.992   3
 -16   8   6 3314.21 470.152   3
 -16   8   7-405.553 293.518   3
 -16   8   8 2012.35 387.523   3
 -16   8   9 930.810 298.444   3
 -16   8  10 4119.01 537.720   3
 -16   8  11-412.157 297.373   3
 -16   8  12 8806.77 778.773   3
 -16   8  13 1234.08 373.258   3
 -15  -1 -11 3497.48 464.251   3
 -15   1 -10 280.118 203.059   3
 -15  -1 -10 254.084 167.539   3
 -15  -1  -9 3011.19 401.937   3
 -15   1  -9 3977.43 475.844   3
 -15   1  -8 1498.33 313.887   3
 -15  -1  -8 1489.37 303.870   3
 -15  -1  -7 3803.13 416.790   3
 -15   1  -7 3194.31 410.695   3
 -15  -1  -6-114.707 166.789   3
 -15   1  -6-540.685 232.361   3
 -15  -1  -5 29155.3 1084.28   3
 -15   1  -5 27789.7 1133.58   3
 -15  -1  -4 313.133 173.063   3
 -15   1  -4 300.356 182.198   3
 -15   1  -3 20258.3 917.068   3
 -15  -1  -3 21489.6 872.410   3
 -15   1  -2 17209.3 813.154   3
 -15  -1  -2 17063.9 751.410   3
 -15   1  -1 14901.3 740.668   3
 -15  -1  -1 14340.9 672.891   3
 -15   1   0 21831.8 890.925   3
 -15  -1   0 21553.0 817.346   3
 -15  -1   1 40856.6 1153.39   3
 -15   1   1 39178.7 1220.86   3
 -15   1   2 12220.0 640.075   3
 -15  -1   2 11874.3 575.889   3
 -15  -1   2 12971.4 629.402   2
 -15  -1   3 10967.6 556.888   2
 -15  -1   3 11407.4 550.460   3
 -15   1   3 11341.0 602.932   3
 -15  -1   4 2282.82 243.438   2
 -15   1   4 2210.20 291.440   3
 -15  -1   4 2215.97 252.749   3
 -15   1   5 17661.4 749.058   2
 -15   1   5 15887.3 725.545   3
 -15  -1   5 17024.4 650.133   2
 -15  -1   5 17112.1 671.415   3
 -15  -1   6 7357.85 405.219   2
 -15  -1   6 7931.24 453.264   3
 -15   1   6 7746.41 503.724   3
 -15  -1   7 47120.4 1151.81   2
 -15  -1   7 50293.6 1263.04   3
 -15   1   7 51017.9 1380.31   3
 -15  -1   8 1965.94 257.657   3
 -15  -1   8 1804.94 207.388   2
 -15   1   8 1821.67 311.433   3
 -15   1   9 42459.9 1255.86   3
 -15  -1   9 40568.3 999.330   2
 -15  -1   9 43173.5 1173.45   3
 -15   1  10 68203.8 1704.16   3
 -15  -1  10 66410.1 1577.95   3
 -15  -1  11 39776.6 1157.16   3
 -15   1  11 38660.3 1244.63   3
 -15  -1  12 46439.1 1294.35   3
 -15   1  12 45986.8 1379.01   3
 -15  -1  13 27118.3 960.074   3
 -15   1  13 27114.7 1030.09   3
 -15  -1  14 1176.16 229.440   3
 -15   1  14 1052.00 251.183   3
 -15   1  15 17341.6 853.340   3
 -15  -1  15 18451.4 809.146   3
 -15   1  16-58.1920 181.198   3
 -15  -1  16 281.981 167.091   3
 -15   1  17 12792.3 750.088   3
 -15  -1  17 13015.3 707.761   3
 -15   1  18 946.801 252.846   3
 -15  -1  18 769.399 215.676   3
 -15  -1  18 697.298 153.783   2
 -15  -1  19 11346.5 558.887   2
 -15  -1  19 11332.9 699.589   3
 -15   1  19 11122.8 730.150   3
 -15  -1  20 337.623 153.747   2
 -15   1  20 41.6466 148.730   2
 -15  -1  20-71.7499 171.829   3
 -15   1  20-81.4853 204.153   3
 -15   1  21 7826.85 652.762   3
 -15  -1  21 8592.50 530.551   2
 -15   1  21 8237.11 597.458   2
 -15   1  22 7945.55 684.514   3
 -15  -1  22 7807.95 519.933   2
 -15   1  22 7232.98 576.250   2
 -15   1  23 8162.91 627.044   2
 -15   1  23 8161.34 699.474   3
 -15  -1  23 8631.57 576.097   2
 -15   1  24 6109.25 556.531   2
 -15   1  25 6967.70 617.154   2
 -15   1  26 274.781 223.236   2
 -15   3  -8 2532.65 405.751   3
 -15  -3  -8 2568.65 332.271   3
 -15  -3  -7 4103.95 395.711   3
 -15   3  -7 4115.75 491.802   3
 -15   3  -6 4190.50 481.600   3
 -15  -3  -6 4252.26 395.211   3
 -15  -3  -5 267.966 141.192   3
 -15   3  -5 408.315 223.178   3
 -15   3  -4 16975.2 908.190   3
 -15  -3  -4 18917.4 761.862   3
 -15   3  -3 1722.91 327.983   3
 -15  -3  -3 1535.09 229.103   3
 -15  -3  -2 39023.9 1084.74   3
 -15   3  -2 36541.1 1334.27   3
 -15   3  -1 1670.45 303.811   3
 -15  -3  -1 1871.50 224.071   3
 -15  -3   0 27667.4 832.580   3
 -15  -3   0 26305.1 972.378   2
 -15   3   0 27892.5 1085.87   3
 -15  -3   1 17043.2 725.217   2
 -15   3   1 16739.9 825.409   3
 -15  -3   2 6417.55 413.847   2
 -15   3   2 6537.63 510.775   3
 -15   3   3 9136.53 593.295   3
 -15  -3   3 9351.78 472.881   2
 -15   3   4 19407.6 883.039   3
 -15  -3   4 19970.3 670.133   2
 -15  -3   5 1128.98 157.918   3
 -15  -3   5 1084.64 153.112   2
 -15   3   5 1119.68 249.462   3
 -15  -3   6 14346.4 527.876   3
 -15  -3   6 14936.4 487.033   2
 -15   3   6 12788.9 705.624   3
 -15  -3   7 6494.19 278.877   2
 -15   3   7 6144.28 494.116   3
 -15  -3   7 5897.84 333.000   3
 -15  -3   8 10698.8 315.790   2
 -15   3   8 11594.3 673.855   3
 -15   3   9 5693.87 490.578   3
 -15   3  10 67112.5 1812.13   3
 -15   3  11 89.9196 189.202   3
 -15  -3  12 33023.4 969.853   3
 -15   3  12 31618.8 1197.24   3
 -15  -3  13 891.234 180.556   3
 -15   3  13 423.077 223.631   3
 -15  -3  14 19097.5 758.377   3
 -15   3  14 19524.6 939.449   3
 -15   3  15 3728.40 433.642   3
 -15  -3  15 4521.64 374.482   3
 -15   3  16 24112.0 1097.28   3
 -15   3  17 3143.41 415.928   3
 -15   3  18 5872.57 569.459   3
 -15   3  19 2819.07 418.360   3
 -15   3  20 7878.22 683.817   3
 -15   3  21 2179.00 400.746   3
 -15   3  22 8608.98 705.649   2
 -15   3  22 10587.6 806.773   3
 -15   3  23 4.60249 224.550   3
 -15   3  23-385.405 265.062   2
 -15   3  24 7136.41 676.025   2
 -15   3  25 709.141 285.462   2
 -15   5  -6 8131.30 702.977   3
 -15   5  -5 270.074 238.024   3
 -15   5  -4 5408.28 555.595   3
 -15   5  -3 432.684 212.717   3
 -15   5  -2 1040.79 267.671   3
 -15   5  -1 2378.84 366.781   3
 -15   5   0 4211.10 465.334   3
 -15   5   1 16629.0 878.757   3
 -15   5   2 14913.2 830.829   3
 -15   5   3 4583.10 481.558   3
 -15   5   4 38707.9 1368.36   3
 -15   5   5 864.894 298.402   3
 -15   5   6 59664.4 1771.11   3
 -15   5   7 11371.1 735.174   3
 -15   5   8 13664.5 820.704   3
 -15   5   9 6138.60 559.455   3
 -15   5  10 745.499 242.461   3
 -15   5  11 7982.97 631.436   3
 -15   5  12 802.298 269.309   3
 -15   5  13 16671.3 931.689   3
 -15   5  14 12758.4 817.679   3
 -15   5  15 239.546 249.119   3
 -15   5  16 28781.2 1293.84   3
 -15   5  17 179.120 236.836   3
 -15   5  18 17336.1 1031.51   3
 -15   5  19 3756.93 503.461   3
 -15   5  20 5957.32 635.849   3
 -15   5  21 5013.79 590.732   3
 -15   7  -2-37.8289 215.667   3
 -15   7  -1 1047.29 288.954   3
 -15   7   0 1346.18 313.018   3
 -15   7   1 4654.19 514.851   3
 -15   7   2 2017.90 373.037   3
 -15   7   3 9479.66 712.093   3
 -15   7   4 166.482 222.937   3
 -15   7   5 24066.9 1150.12   3
 -15   7   6 501.874 268.904   3
 -15   7   7 21292.7 1085.42   3
 -15   7   8 432.108 253.841   3
 -15   7   9 1597.43 334.139   3
 -15   7  10 1709.49 350.330   3
 -15   7  11 265.492 199.984   3
 -15   7  12 3065.54 462.162   3
 -15   7  13 6395.37 640.195   3
 -15   7  14-449.101 266.250   3
 -15   7  15 12667.8 895.444   3
 -15   7  16 293.357 238.011   3
 -15   7  17 11422.3 877.949   3
 -15   7  18 886.067 329.779   3
 -14   0 -12 8877.41 721.100   3
 -14   0 -11 157.443 217.817   3
 -14   0 -10 10865.7 760.007   3
 -14   0  -9-93.3010 195.646   3
 -14   0  -8 14470.2 817.483   3
 -14   0  -7-8.11951 166.998   3
 -14   0  -6 11282.5 680.518   3
 -14   0  -5-49.2073 168.915   3
 -14   0  -4 221.518 166.202   3
 -14   0  -3 25.0272 145.462   3
 -14   0  -2 55645.1 1491.49   3
 -14   0  -1 181.295 173.338   3
 -14   0   0 169695. 3142.35   3
 -14   0   1-16.4378 172.147   3
 -14   0   1 479.475 187.625   2
 -14   0   2 29271.1 974.484   2
 -14   0   2 27374.7 907.830   3
 -14   0   3-181.522 184.096   3
 -14   0   3 39.7199 112.963   2
 -14   0   4 2296.56 249.012   2
 -14   0   4 1685.81 227.088   3
 -14   0   5 448.900 146.163   3
 -14   0   5 43.1992 97.8782   2
 -14   0   6 6432.40 416.966   3
 -14   0   6 6404.58 385.935   2
 -14   0   7 513.003 187.030   3
 -14   0   8 57160.3 1410.57   3
 -14   0   9 784.112 225.965   3
 -14   0  10 106705. 2218.42   3
 -14   0  11 106.073 197.476   3
 -14   0  12 93474.2 2061.19   3
 -14   0  13 98.9676 177.374   3
 -14   0  14 51837.9 1451.50   3
 -14   0  15-145.855 188.228   3
 -14   0  16 6221.12 494.182   3
 -14   0  17-30.0668 141.570   2
 -14   0  17-109.191 172.024   3
 -14   0  18 8605.09 518.377   2
 -14   0  18 9126.72 613.650   3
 -14   0  19-27.7890 161.294   3
 -14   0  19 85.5960 142.314   2
 -14   0  20 19712.1 854.832   2
 -14   0  20 20774.9 998.577   3
 -14   0  21 218.292 184.487   2
 -14   0  21-48.1169 222.902   3
 -14   0  22 16033.6 813.403   2
 -14   0  23 258.255 187.251   2
 -14   0  24 9514.44 661.204   2
 -14   0  25-177.110 190.136   2
 -14   0  26 2153.24 354.193   2
 -14  -2 -12 2121.15 352.335   3
 -14  -2 -11 1774.64 319.945   3
 -14   2 -10 430.831 210.919   3
 -14  -2 -10 513.720 194.295   3
 -14  -2  -9 20.5017 155.656   3
 -14   2  -9-191.224 229.687   3
 -14   2  -8 4411.89 487.682   3
 -14  -2  -8 4459.05 436.606   3
 -14  -2  -7 706.325 212.263   3
 -14   2  -7 495.519 229.592   3
 -14  -2  -6 8320.28 546.334   3
 -14   2  -6 8556.30 631.863   3
 -14   2  -5 17084.5 877.750   3
 -14  -2  -5 16908.3 760.232   3
 -14   2  -4 16057.5 825.575   3
 -14  -2  -4 17241.8 731.856   3
 -14  -2  -3 34559.7 1058.41   3
 -14   2  -3 33493.6 1197.67   3
 -14   2  -2 18413.5 846.623   3
 -14  -2  -2 18289.2 719.670   3
 -14  -2  -1 14012.4 601.214   3
 -14   2  -1 12654.7 689.200   3
 -14  -2   0 72.4985 110.563   3
 -14   2   0 136.073 160.039   3
 -14  -2   0-23.7771 113.882   2
 -14  -2   1 31543.8 901.443   3
 -14  -2   1 30215.8 979.530   2
 -14   2   1 30996.2 1061.24   3
 -14  -2   2 8914.01 476.284   2
 -14   2   2 8712.53 548.163   3
 -14   2   3 17848.1 772.715   3
 -14  -2   3 16241.9 632.168   2
 -14  -2   4 69382.1 1484.14   2
 -14   2   4 72562.5 1738.38   3
 -14   2   5 2665.40 334.609   3
 -14  -2   5 2336.72 224.880   2
 -14   2   6 77695.7 1829.14   3
 -14  -2   6 76201.1 1478.79   2
 -14   2   7 36023.9 1153.93   3
 -14  -2   7 37246.8 849.189   2
 -14   2   8 11732.4 643.147   3
 -14  -2   8 12888.0 418.630   2
 -14   2   9 15757.9 741.303   3
 -14  -2   9 14969.7 435.438   2
 -14   2  10 530.183 183.759   3
 -14  -2  10 536.002 86.7485   2
 -14  -2  11 21485.9 521.906   2
 -14   2  11 21550.5 906.063   3
 -14  -2  11 21842.3 764.427   3
 -14  -2  12 9139.44 496.477   3
 -14   2  12 9424.09 602.113   3
 -14  -2  13 66737.5 1587.91   3
 -14  -2  13 66207.2 1225.24   2
 -14   2  13 68423.7 1792.52   3
 -14  -2  14 14476.4 458.646   2
 -14   2  14 15437.1 797.049   3
 -14  -2  14 15803.8 696.256   3
 -14  -2  15 22788.4 875.877   3
 -14  -2  15 24414.2 647.696   2
 -14   2  15 22748.4 996.698   3
 -14  -2  16 20627.7 620.419   2
 -14  -2  16 19496.7 832.440   3
 -14   2  16 20429.4 947.553   3
 -14  -2  17 2409.25 317.823   3
 -14  -2  17 2561.65 221.321   2
 -14   2  17 3070.13 389.503   3
 -14   2  18 8366.41 636.652   3
 -14   2  19 70.0040 180.757   3
 -14   2  20 3166.67 389.096   2
 -14  -2  20 3331.24 300.258   2
 -14   2  20 3444.01 439.971   3
 -14  -2  21 1588.80 227.579   2
 -14   2  21 1448.59 292.423   2
 -14   2  22 3612.96 444.877   2
 -14   2  22 3799.16 485.544   3
 -14   2  23 9302.79 710.960   2
 -14   2  23 10628.7 805.192   3
 -14   2  24 1858.94 358.488   2
 -14   2  25 7781.41 672.748   2
 -14   2  26 2177.12 385.366   2
 -14   4  -8 595.663 256.298   3
 -14   4  -7 6075.84 584.762   3
 -14   4  -6 17.8749 178.707   3
 -14  -4  -5 1968.67 231.427   3
 -14   4  -5 1042.58 261.611   3
 -14   4  -4-86.9331 211.323   3
 -14  -4  -4 35.4104 100.505   3
 -14   4  -3 14176.4 810.378   3
 -14  -4  -3 14735.5 570.666   3
 -14   4  -2 577.588 246.864   3
 -14  -4  -1 6234.24 333.887   3
 -14   4  -1 30172.0 1096.75   3
 -14  -4   0 5684.95 296.278   3
 -14   4   0 5108.27 476.621   3
 -14  -4   1 34410.8 795.725   3
 -14   4   1 32475.4 1190.45   3
 -14   4   2 311.011 212.755   3
 -14  -4   2 196.918 81.0049   3
 -14  -4   3 40817.4 857.115   3
 -14   4   3 41249.5 1337.14   3
 -14  -4   4 87.0354 61.2119   3
 -14   4   4-81.8581 187.635   3
 -14  -4   5 4657.36 227.932   3
 -14   4   5 4148.01 410.451   3
 -14  -4   6 52.2896 71.3423   3
 -14   4   6 84.0993 190.807   3
 -14   4   7 13962.7 747.228   3
 -14  -4   7 14003.0 440.140   3
 -14  -4   8 666.249 132.384   3
 -14   4   8 661.025 257.993   3
 -14  -4   9 73314.6 1398.79   3
 -14   4   9 69428.8 1892.40   3
 -14  -4  10 3530.47 260.248   3
 -14   4  10 3774.86 440.534   3
 -14   4  11 39761.3 1367.76   3
 -14   4  12 2388.13 365.888   3
 -14   4  13 20405.4 972.413   3
 -14   4  14 50.3157 192.987   3
 -14   4  15 9407.51 684.450   3
 -14   4  16-26.3837 185.371   3
 -14   4  17 11167.6 775.306   3
 -14   4  18 702.888 256.622   3
 -14   4  19 21698.0 1120.84   3
 -14   4  20 32.7865 216.227   3
 -14   4  21 11885.9 857.386   3
 -14   4  22-100.489 195.330   2
 -14   4  22 53.7724 206.752   3
 -14   4  23 6320.75 653.542   2
 -14   4  23 7596.83 716.173   3
 -14   4  24 395.204 234.696   2
 -14   6  -5 8897.83 717.885   3
 -14   6  -4 3364.02 447.783   3
 -14   6  -3 6273.83 583.315   3
 -14   6  -2 1752.10 332.016   3
 -14   6  -1-176.537 214.018   3
 -14   6   0 243.849 192.661   3
 -14   6   1 120.263 176.964   3
 -14   6   2 5930.95 545.538   3
 -14   6   3 15945.3 870.880   3
 -14   6   4 43110.0 1486.11   3
 -14   6   5 36239.2 1346.88   3
 -14   6   6 22141.5 1040.85   3
 -14   6   7 25030.2 1118.47   3
 -14   6   8 1481.98 325.078   3
 -14   6   9 368.874 233.992   3
 -14   6  10 6261.95 566.064   3
 -14   6  11-90.4377 204.235   3
 -14   6  12 3578.13 458.110   3
 -14   6  13 924.915 272.458   3
 -14   6  14 6028.67 590.800   3
 -14   6  15 8290.96 699.115   3
 -14   6  16 18711.8 1065.85   3
 -14   6  17 12408.8 878.530   3
 -14   6  18 13412.0 924.130   3
 -14   6  19 3478.71 515.708   3
 -14   6  20 3994.70 558.353   3
 -14   8  -1 1372.61 326.214   3
 -14   8   0 10622.1 785.752   3
 -14   8   1-68.0632 200.873   3
 -14   8   2 7070.31 637.169   3
 -14   8   3 1144.10 309.880   3
 -14   8   4 3028.38 423.718   3
 -14   8   5 855.942 272.142   3
 -14   8   6 6178.10 602.908   3
 -14   8   7 908.821 292.005   3
 -14   8   8 18689.9 1041.71   3
 -14   8   9 655.896 286.733   3
 -14   8  10 11744.9 844.631   3
 -14   8  11-128.111 212.876   3
 -14   8  12 3402.65 473.592   3
 -14   8  13-191.169 252.246   3
 -14   8  14 1670.94 369.708   3
 -14   8  15 46.7884 234.016   3
 -14   8  16 2934.52 487.524   3
 -13   1 -12 760.794 278.888   3
 -13  -1 -12 868.044 257.808   3
 -13   1 -11 8944.77 701.492   3
 -13  -1 -11 9057.56 673.704   3
 -13   1 -10 6628.18 592.242   3
 -13  -1 -10 5874.60 535.992   3
 -13  -1  -9 8705.36 616.825   3
 -13   1  -9 9816.35 693.598   3
 -13  -1  -8-248.661 195.838   3
 -13   1  -8-2.61594 185.390   3
 -13   1  -7 5499.32 496.750   3
 -13  -1  -7 5165.13 444.906   3
 -13  -1  -6 5935.72 461.383   3
 -13   1  -6 6167.02 509.201   3
 -13  -1  -5 20458.7 845.285   3
 -13   1  -5 19073.6 878.181   3
 -13   1  -4 1649.68 279.202   3
 -13  -1  -4 2211.74 283.862   3
 -13   1  -3 25948.9 974.419   3
 -13  -1  -3 25737.2 902.176   3
 -13   1  -2 50023.8 1386.35   3
 -13  -1  -2 48944.2 1283.71   3
 -13   1  -1 23796.9 886.078   3
 -13  -1  -1 24491.9 910.505   2
 -13  -1  -1 23831.6 820.412   3
 -13  -1   0 89152.3 1855.68   3
 -13   1   0 88480.1 1962.82   3
 -13  -1   0 92222.1 1987.41   2
 -13   1   1 51014.5 1396.42   2
 -13  -1   1 51422.0 1238.67   3
 -13  -1   1 51544.5 1317.99   2
 -13   1   1 49494.6 1334.39   3
 -13   1   2 4801.70 384.975   2
 -13  -1   2 4424.56 331.556   2
 -13   1   2 4322.23 369.339   3
 -13  -1   3 83969.5 1731.11   2
 -13   1   3 83155.4 1825.91   3
 -13   1   3 84720.3 1855.79   2
 -13   1   4 11136.4 552.916   3
 -13  -1   4 10516.4 469.060   2
 -13   1   4 10548.0 539.239   2
 -13  -1   5 50005.7 1146.52   2
 -13   1   5 52059.8 1315.62   3
 -13   1   6 2157.31 261.490   3
 -13  -1   6 2196.06 203.756   2
 -13   1   7 18687.8 731.076   3
 -13  -1   7 17589.4 562.765   2
 -13   1   8 9590.61 522.942   3
 -13   1   9 12330.3 605.809   3
 -13   1  10 85765.2 1918.39   3
 -13  -1  10 84447.1 1788.44   3
 -13   1  11 48175.0 1356.04   3
 -13  -1  11 50420.2 1280.07   3
 -13   1  12 14468.6 696.908   3
 -13  -1  12 13175.2 620.831   3
 -13  -1  13 101746. 2153.10   3
 -13   1  13 103448. 2273.73   3
 -13   1  14 346.439 202.311   3
 -13  -1  14 54.7987 165.812   3
 -13   1  15 35543.4 1209.28   3
 -13  -1  15 36973.0 1165.40   3
 -13  -1  16 1193.61 234.929   3
 -13   1  16 763.466 230.077   3
 -13  -1  17 11555.9 660.234   3
 -13   1  17 10916.6 678.743   3
 -13   1  18-78.4175 185.561   3
 -13  -1  18 106.247 166.247   3
 -13  -1  18 173.650 124.148   2
 -13   1  18 5.02569 150.176   2
 -13   1  19 14152.6 802.574   3
 -13  -1  19 13775.8 639.551   2
 -13   1  19 14154.5 740.999   2
 -13   1  20 3993.64 457.538   3
 -13  -1  20 4693.22 389.455   2
 -13   1  20 4094.22 411.095   2
 -13  -1  21 3137.45 338.931   2
 -13   1  21 2873.59 415.197   3
 -13   1  21 3295.17 385.588   2
 -13   1  22 3827.46 434.949   2
 -13  -1  22 4107.71 397.339   2
 -13   1  23 5161.31 514.872   2
 -13  -1  23 5384.77 470.146   2
 -13   1  24 1622.57 323.935   2
 -13  -1  24 1448.32 291.142   2
 -13   1  25 8158.66 680.433   2
 -13  -1  25 9507.94 658.830   2
 -13   1  26 2233.92 387.344   2
 -13   1  27 3270.62 463.713   2
 -13   3 -11 559.290 252.836   3
 -13  -3 -10 3919.35 411.183   3
 -13   3 -10 3947.40 493.100   3
 -13   3  -9 2979.37 424.761   3
 -13  -3  -9 3143.56 354.003   3
 -13   3  -8 3740.24 449.528   3
 -13  -3  -8 4045.81 386.652   3
 -13   3  -7 2370.60 358.681   3
 -13  -3  -7 2719.64 314.522   3
 -13  -3  -6 20093.6 805.384   3
 -13   3  -6 20649.4 975.651   3
 -13  -3  -5 3355.50 318.525   3
 -13   3  -5 2441.57 356.672   3
 -13   3  -4 18573.5 888.530   3
 -13  -3  -4 19644.2 729.422   3
 -13  -3  -3 339.905 134.586   3
 -13   3  -3 124.001 180.740   3
 -13   3  -2 19149.9 864.687   3
 -13  -3  -1 5056.84 395.362   2
 -13   3  -1 5456.18 456.201   3
 -13   3   0 25586.4 983.445   3
 -13  -3   0 24582.7 862.608   2
 -13   3   1 6289.67 476.501   3
 -13  -3   1 7324.35 422.774   2
 -13  -3   1 7134.99 344.705   3
 -13  -3   2 23649.0 765.255   2
 -13   3   2 25475.2 947.731   3
 -13  -3   2 25482.2 679.923   3
 -13  -3   3 281.159 104.517   2
 -13  -3   3 217.860 91.1736   3
 -13   3   3 211.198 160.041   3
 -13   3   4 66752.1 1677.67   3
 -13  -3   4 65491.4 1318.65   2
 -13  -3   4 67285.9 1296.20   3
 -13  -3   5 5954.24 300.132   3
 -13  -3   5 6082.48 281.916   2
 -13   3   5 4748.16 416.266   3
 -13   3   6 26035.5 959.566   3
 -13  -3   6 25504.2 589.101   2
 -13  -3   6 26737.2 692.479   3
 -13  -3   7 14892.6 351.710   2
 -13   3   7 15475.4 738.096   3
 -13  -3   7 16926.8 536.876   3
 -13   3   8 10691.4 618.270   3
 -13  -3   8 10845.0 435.360   3
 -13  -3   9 35434.9 911.256   3
 -13   3   9 37103.2 1198.20   3
 -13   3  10 63155.8 1686.33   3
 -13   3  11 7080.82 536.947   3
 -13   3  12 59696.9 1662.62   3
 -13   3  13 16836.3 830.645   3
 -13  -3  13 15948.1 652.669   3
 -13   3  14 48318.6 1513.72   3
 -13   3  15 197.843 191.204   3
 -13  -3  15 483.450 67.6402   2
 -13  -3  16 29725.2 670.117   2
 -13   3  16 31143.1 1208.82   3
 -13   3  17 7778.73 611.303   3
 -13  -3  17 7920.60 333.720   2
 -13  -3  18 2034.19 190.360   2
 -13   3  18 2194.87 368.664   3
 -13   3  19 14007.4 851.374   3
 -13   3  20 3164.00 450.805   3
 -13   3  21 5538.13 571.302   3
 -13   3  21 4433.08 507.084   2
 -13  -3  21 5330.57 596.063   1
 -13   3  22 14303.5 930.527   3
 -13  -3  22 13784.9 968.428   1
 -13   3  22 13535.8 872.306   2
 -13   3  23-83.8139 218.606   2
 -13  -3  23-447.461 292.791   1
 -13   3  23-129.788 241.924   3
 -13  -3  24 6113.97 670.050   1
 -13   3  24 6581.77 639.845   2
 -13  -3  25 196.021 236.515   1
 -13   3  25-39.2726 190.409   2
 -13  -3  26 2891.75 496.813   1
 -13   5  -8 10368.9 766.452   3
 -13   5  -7 522.181 247.994   3
 -13   5  -6 25199.8 1156.46   3
 -13   5  -5 619.236 243.537   3
 -13   5  -4 15331.3 857.987   3
 -13   5  -3 366.877 207.662   3
 -13   5  -2 2077.13 334.438   3
 -13   5  -1 19100.5 918.721   3
 -13  -5   0 4761.51 159.458   3
 -13   5   0 6071.33 517.179   3
 -13   5   1 32854.1 1201.67   3
 -13   5   2 12364.2 716.865   3
 -13   5   3 292.667 203.362   3
 -13   5   4 41138.5 1345.84   3
 -13   5   5 911.305 282.189   3
 -13   5   6 62575.1 1742.51   3
 -13   5   7 13872.8 780.719   3
 -13   5   8 25997.6 1070.31   3
 -13   5   9 13429.0 769.836   3
 -13   5  10 10522.4 674.828   3
 -13   5  11 4286.36 449.719   3
 -13   5  12 1389.85 285.334   3
 -13   5  13 1179.82 273.555   3
 -13   5  14 3790.57 441.432   3
 -13   5  15 921.466 271.517   3
 -13   5  16 22767.2 1101.89   3
 -13   5  17 3908.13 505.086   3
 -13   5  18 18340.6 1031.49   3
 -13  -5  19 4662.28 624.929   1
 -13   5  19 4938.71 561.296   3
 -13  -5  20 9748.90 864.678   1
 -13   5  20 10188.0 799.095   3
 -13   5  21 843.139 298.120   3
 -13  -5  21 1060.13 360.751   1
 -13   5  22 4562.16 563.871   3
 -13   5  22 4663.30 575.226   2
 -13  -5  22 3772.23 593.547   1
 -13  -5  23 899.184 359.372   1
 -13   7  -5 14559.3 907.989   3
 -13   7  -4 329.592 220.624   3
 -13   7  -3 4845.44 513.179   3
 -13   7  -2 1483.58 325.929   3
 -13   7  -1 427.873 216.802   3
 -13   7   0 3983.28 452.817   3
 -13   7   1 961.614 268.020   3
 -13   7   2 835.242 250.440   3
 -13   7   3 16204.0 883.098   3
 -13   7   4 1077.72 303.238   3
 -13   7   5 34364.8 1330.59   3
 -13   7   6 903.614 304.359   3
 -13   7   7 31343.6 1284.96   3
 -13   7   8 4519.14 507.126   3
 -13   7   9 7850.20 646.118   3
 -13   7  10 4077.13 481.118   3
 -13   7  11 1621.72 345.065   3
 -13   7  12 1232.64 311.684   3
 -13   7  13 9401.37 730.405   3
 -13   7  14 222.249 220.417   3
 -13   7  15 10117.6 798.082   3
 -13   7  16 324.484 261.147   3
 -13   7  17 9882.72 802.716   3
 -13   7  18 1757.01 386.975   3
 -13   7  19 8874.39 793.653   3
 -13   9   1 3506.53 462.153   3
 -13   9   2 151.839 209.712   3
 -13   9   3 1429.18 325.622   3
 -13   9   4 31.2289 198.695   3
 -13   9   5 4678.92 548.716   3
 -13   9   6 3554.01 486.597   3
 -13   9   7 4575.02 543.074   3
 -13   9   8 7311.40 679.391   3
 -13   9   9 5521.23 601.728   3
 -13   9  10 5970.15 628.700   3
 -13   9  11 4733.13 569.367   3
 -13   9  12 54.5886 210.882   3
 -13   9  13 2243.18 414.036   3
 -13   9  14 206.451 231.185   3
 -12   0  -8 24010.8 1005.28   3
 -12   0  -7 40.9298 159.458   3
 -12   0  -6-35.6648 147.001   3
 -12   0  -5-150.461 168.297   3
 -12   0  -4-76.8718 159.576   3
 -12   0  -3-59.0036 155.745   3
 -12   0  -2 109506. 2213.61   3
 -12   0  -1 337.326 178.428   3
 -12   0  -1 558.152 177.754   2
 -12   0   0 155238. 2820.90   3
 -12   0   0 157664. 2928.75   2
 -12   0   1 38.5442 120.748   2
 -12   0   1 134.201 147.643   3
 -12   0   2 118009. 2266.27   2
 -12   0   2 117411. 2222.16   3
 -12   0   3 110.118 107.410   2
 -12   0   4 42223.0 1061.08   2
 -12   0   5 187.765 122.975   2
 -12   0   9 17.8467 131.197   3
 -12   0  10 148909. 2751.35   3
 -12   0  11 364.910 188.551   3
 -12   0  12 70688.9 1662.23   3
 -12   0  13 83.9443 151.929   3
 -12   0  14 19768.9 814.971   3
 -12   0  15 9.57344 193.155   3
 -12   0  16 123546. 2421.50   2
 -12   0  16 122540. 2614.16   3
 -12   0  17 303.451 184.125   2
 -12   0  17 251.517 209.440   3
 -12   0  18 33453.2 1091.11   2
 -12   0  18 33012.2 1207.00   3
 -12   0  19 195.789 184.936   3
 -12   0  19 27.8120 116.512   2
 -12   0  20 987.131 216.265   2
 -12   0  21-66.2405 142.603   2
 -12   0  22 4418.71 436.641   2
 -12   0  23-23.7072 152.278   2
 -12   0  24 6492.50 560.018   2
 -12   0  25 210.928 189.585   2
 -12   0  26 5501.91 556.060   2
 -12   0  27-115.041 171.992   2
 -12   2 -12 878.602 265.723   3
 -12   2 -11 6908.26 618.081   3
 -12   2 -10 1889.24 336.332   3
 -12   2  -9 5948.88 548.868   3
 -12   2  -8 12799.0 765.291   3
 -12   2  -7 5370.70 494.834   3
 -12   2  -6 31894.1 1189.30   3
 -12  -2  -6 32369.1 1056.82   3
 -12   2  -5 15824.9 786.731   3
 -12  -2  -5 16594.8 702.332   3
 -12  -2  -4 14901.2 633.152   3
 -12   2  -4 14808.3 737.672   3
 -12  -2  -3 12344.4 549.211   3
 -12   2  -3 11556.7 629.810   3
 -12   2  -2 7319.59 486.483   3
 -12  -2  -2 6968.07 465.234   2
 -12  -2  -2 6790.99 391.423   3
 -12  -2  -1 3454.43 312.430   2
 -12   2  -1 3207.42 331.230   3
 -12   2   0 16051.0 704.582   3
 -12  -2   0 15792.8 650.940   2
 -12  -2   1 83649.9 1618.60   3
 -12   2   1 84307.0 1867.62   3
 -12  -2   1 83669.8 1747.25   2
 -12   2   1 86429.7 1944.16   2
 -12   2   2 29684.1 1013.59   2
 -12  -2   2 28770.1 841.697   2
 -12  -2   2 30809.7 799.544   3
 -12   2   2 32421.4 999.732   3
 -12  -2   3 165294. 2767.27   2
 -12   2   3 163073. 3019.96   3
 -12  -2   3 164486. 2712.30   3
 -12   2   4 59297.9 1436.39   3
 -12  -2   4 55620.5 1182.96   3
 -12  -2   4 55643.0 1166.18   2
 -12  -2   5 6281.33 335.213   3
 -12   2   5 6992.31 468.376   3
 -12  -2   5 7747.08 327.581   2
 -12   2   6 35542.2 1078.13   3
 -12  -2   6 35365.4 871.763   3
 -12  -2   6 35300.7 763.008   2
 -12  -2   7 45.3121 90.7743   3
 -12   2   7-35.3259 160.586   3
 -12  -2   7 348.928 80.0681   2
 -12  -2   8 3041.75 160.807   2
 -12   2   8 2890.85 301.621   3
 -12  -2   8 3376.98 253.057   3
 -12  -2   9 7700.90 251.553   2
 -12   2   9 8559.25 509.908   3
 -12   2  10 10004.0 568.075   3
 -12   2  11 19844.7 829.034   3
 -12  -2  11 20090.2 483.757   2
 -12  -2  12 28687.1 649.309   2
 -12  -2  12 29888.4 911.011   3
 -12   2  12 28751.2 1025.90   3
 -12   2  13 110181. 2440.54   3
 -12  -2  13 109563. 2215.79   3
 -12  -2  13 111307. 1857.86   2
 -12  -2  14 21277.3 594.255   2
 -12   2  14 20378.5 898.931   3
 -12  -2  14 20807.7 796.940   3
 -12  -2  15 60884.8 1242.78   2
 -12  -2  15 58577.1 1509.90   3
 -12   2  15 56081.0 1644.07   3
 -12  -2  16 10606.0 453.427   2
 -12   2  16 8884.88 609.153   3
 -12   2  17 814.576 240.104   3
 -12   2  18 7720.11 598.241   3
 -12   2  19 803.694 251.176   3
 -12   2  19 742.380 224.427   2
 -12  -2  19 777.581 169.694   2
 -12  -2  19 718.094 249.892   1
 -12   2  20 6937.58 591.216   3
 -12   2  20 5855.81 525.184   2
 -12  -2  20 6803.78 444.998   2
 -12  -2  20 5454.76 574.829   1
 -12  -2  21 1177.55 309.551   1
 -12   2  21 1441.63 308.988   2
 -12   2  21 1534.86 328.595   3
 -12  -2  21 1657.50 257.881   2
 -12  -2  22 8131.75 707.091   1
 -12   2  22 8503.38 659.212   2
 -12   2  22 9799.61 737.222   3
 -12  -2  22 9268.86 571.114   2
 -12  -2  23 5598.13 464.699   2
 -12  -2  23 4714.11 572.106   1
 -12   2  23 5286.57 544.654   2
 -12   2  24 5744.46 595.635   2
 -12  -2  24 5855.39 620.777   1
 -12   2  25 9231.80 748.147   2
 -12  -2  25 8194.10 751.354   1
 -12   2  26 559.487 273.897   2
 -12   4 -11 8661.42 724.460   3
 -12   4 -10 1376.64 336.161   3
 -12   4  -9 12060.8 797.555   3
 -12   4  -8 81.6276 184.559   3
 -12  -4  -7 11721.7 573.269   3
 -12   4  -7 9760.32 686.051   3
 -12  -4  -6 1617.72 209.981   3
 -12   4  -6 1745.01 308.734   3
 -12   4  -5 10052.1 663.506   3
 -12  -4  -5 11463.7 517.642   3
 -12   4  -4 1393.35 294.224   3
 -12   4  -3 44386.1 1409.39   3
 -12   4  -2 771.251 241.807   3
 -12  -4  -2 755.579 134.470   3
 -12   4  -1 41586.2 1318.98   3
 -12  -4  -1 41839.5 903.048   3
 -12  -4   0 11310.3 374.478   3
 -12   4   0 10146.2 616.889   3
 -12  -4   1 26621.4 601.867   3
 -12   4   1 26881.8 996.717   3
 -12   4   2 5898.07 467.595   3
 -12  -4   2 6396.80 237.214   3
 -12  -4   3 2846.56 143.072   3
 -12   4   3 2542.78 301.410   3
 -12   4   4 8546.63 544.687   3
 -12  -4   4 8112.67 249.374   3
 -12   4   5 4604.62 409.854   3
 -12  -4   5 5385.00 204.175   3
 -12   4   6 8193.44 589.518   3
 -12  -4   6 7775.14 268.018   3
 -12   4   7 213621. 3912.64   3
 -12  -4   7 214424. 3222.25   3
 -12   4   8 52531.3 1497.56   3
 -12   4   9 121881. 2604.60   3
 -12   4  10 1010.43 280.298   3
 -12   4  11 12934.1 723.605   3
 -12   4  12 10059.2 645.100   3
 -12   4  13 12850.1 739.324   3
 -12   4  14 3611.31 425.464   3
 -12   4  15 5320.63 503.374   3
 -12   4  16 2402.83 378.298   3
 -12  -4  16 2356.98 425.404   1
 -12  -4  17 16527.9 1000.30   1
 -12   4  17 17139.9 933.373   3
 -12   4  18 489.106 258.436   3
 -12  -4  18 617.086 293.084   1
 -12  -4  19 33655.8 1525.71   1
 -12   4  19 36396.7 1437.27   3
 -12   4  20 1732.53 387.201   3
 -12  -4  20 1384.94 393.762   1
 -12   4  21 13702.2 908.670   2
 -12   4  21 13671.6 912.766   3
 -12  -4  21 14558.0 1008.84   1
 -12   4  22-227.062 240.070   3
 -12  -4  22 55.2628 263.212   1
 -12   4  22-122.463 220.192   2
 -12   4  23 3431.00 485.851   2
 -12   4  23 2907.86 459.746   3
 -12  -4  23 2051.26 450.883   1
 -12  -4  24-12.4834 261.592   1
 -12   4  24 287.937 220.069   2
 -12  -4  25 2153.86 479.451   1
 -12   6  -8 8123.55 681.282   3
 -12   6  -7 11158.8 783.032   3
 -12   6  -6 13927.2 853.047   3
 -12   6  -5 16439.8 911.303   3
 -12   6  -4 6652.76 577.034   3
 -12   6  -3 5963.04 533.509   3
 -12   6  -2 2724.10 370.925   3
 -12   6  -1 525.816 203.995   3
 -12   6   0 1806.40 306.877   3
 -12   6   1 207.544 173.593   3
 -12   6   2 2589.12 352.578   3
 -12   6   3 17339.4 861.351   3
 -12   6   4 47711.9 1494.67   3
 -12   6   5 31990.2 1218.35   3
 -12   6   6 57880.8 1695.06   3
 -12   6   7 6389.06 550.498   3
 -12   6   8 3835.42 438.531   3
 -12   6   9 2418.07 365.400   3
 -12   6  10 5762.14 529.435   3
 -12   6  11 6327.05 563.826   3
 -12   6  12 16083.5 891.621   3
 -12   6  13 4269.37 482.998   3
 -12   6  14 8007.49 649.806   3
 -12  -6  15 3289.82 517.430   1
 -12   6  15 3348.08 442.052   3
 -12  -6  16 6677.14 705.120   1
 -12   6  16 6364.30 605.773   3
 -12  -6  17 3253.09 516.983   1
 -12   6  17 2890.32 435.747   3
 -12  -6  18 5609.56 679.595   1
 -12   6  18 6482.82 634.338   3
 -12  -6  19 3603.51 596.605   1
 -12   6  19 4694.75 549.590   3
 -12   6  20 3388.00 500.968   3
 -12  -6  20 3123.57 542.328   1
 -12   6  21 6285.52 653.174   3
 -12  -6  21 5628.73 721.515   1
 -12   8  -4 9768.86 738.625   3
 -12   8  -3 829.191 277.203   3
 -12   8  -2 20701.1 1054.82   3
 -12   8  -1 621.350 259.905   3
 -12   8   0 6915.32 601.278   3
 -12   8   1-12.3486 168.561   3
 -12   8   2 2059.72 343.998   3
 -12   8   3 103.784 186.683   3
 -12   8   4 1903.91 350.447   3
 -12   8   5 518.892 253.753   3
 -12   8   6 12403.0 804.159   3
 -12   8   7 6570.60 597.115   3
 -12   8   8 30588.4 1295.29   3
 -12   8   9 2543.92 438.057   3
 -12   8  10 18839.6 1026.57   3
 -12   8  11 542.538 258.520   3
 -12   8  12 3346.57 462.055   3
 -12   8  13-245.303 220.058   3
 -12   8  14 130.357 212.372   3
 -12   8  15 554.033 256.513   3
 -12   8  16 3629.93 510.439   3
 -12   8  17 1337.81 353.755   3
 -12   8  18 12308.7 934.292   3
 -12  10   3 4490.23 537.228   3
 -12  10   4 4189.44 533.171   3
 -12  10   5 4409.64 542.554   3
 -12  10   6-135.980 232.973   3
 -12  10   7 2763.68 458.192   3
 -12  10   8 46.7262 219.936   3
 -12  10   9 3307.16 488.955   3
 -12  10  10-79.8714 254.501   3
 -12  10  11 1179.80 335.855   3
 -11   1  -7 15053.6 760.889   3
 -11   1  -6 4198.91 396.685   3
 -11  -1  -5 10226.2 547.784   3
 -11   1  -5 11285.2 617.339   3
 -11   1  -4 2618.84 297.736   3
 -11  -1  -4 2817.03 285.146   3
 -11  -1  -3 16154.6 721.612   2
 -11   1  -3 15363.8 680.502   3
 -11  -1  -3 15816.2 637.529   3
 -11  -1  -2 23121.8 757.708   3
 -11   1  -2 22619.5 818.621   3
 -11  -1  -2 23369.1 846.841   2
 -11   1  -2 22605.4 870.265   2
 -11  -1  -1 42947.0 1168.98   2
 -11   1  -1 40096.6 1133.80   3
 -11   1  -1 43709.2 1225.87   2
 -11  -1   0 90375.9 1870.10   2
 -11   1   0 92053.3 1961.81   2
 -11   1   0 89978.1 1878.07   3
 -11   1   1 103029. 2064.32   2
 -11  -1   1 98766.9 1932.47   2
 -11   1   1 98683.8 2002.81   3
 -11  -1   2 546.856 133.911   2
 -11  -1   2 543.254 142.309   3
 -11   1   2 435.389 143.400   2
 -11   1   2 871.985 199.973   3
 -11  -1   3 161522. 2721.45   2
 -11  -1   3 163819. 2724.95   3
 -11   1   3 163561. 2869.73   3
 -11  -1   4 1257.82 182.125   3
 -11  -1   4 732.630 141.461   2
 -11  -1   5 90608.3 1692.65   3
 -11  -1   5 87978.5 1605.36   2
 -11  -1   6 35542.2 898.865   3
 -11  -1   6 35931.1 809.369   2
 -11   1   7 22414.6 761.188   3
 -11  -1   7 22367.9 688.710   3
 -11   1   8 12987.9 573.801   3
 -11   1   9 14566.6 630.924   3
 -11   1  10 373.933 138.266   3
 -11  -1  11 23753.7 792.770   3
 -11   1  11 25014.9 868.690   3
 -11  -1  12 195.939 141.484   3
 -11   1  12 242.531 147.082   3
 -11  -1  13 110478. 1989.61   2
 -11  -1  13 106702. 2204.92   3
 -11   1  13 109554. 2314.17   3
 -11  -1  14 9453.59 537.442   3
 -11   1  14 9036.25 569.617   3
 -11  -1  14 8579.63 427.859   2
 -11  -1  15 100782. 2181.68   3
 -11   1  15 101306. 2263.85   3
 -11  -1  16 28299.8 1019.51   3
 -11   1  16 27298.5 1059.30   3
 -11   1  17 12710.5 719.251   3
 -11  -1  17 12567.6 581.908   2
 -11   1  17 12159.8 653.869   2
 -11   1  18 21510.1 959.822   3
 -11   1  18 20508.1 882.575   2
 -11  -1  18 20037.6 779.701   2
 -11  -1  18 19716.7 927.380   1
 -11   1  19 6549.41 553.556   3
 -11   1  19 6728.78 513.715   2
 -11  -1  19 6067.85 531.181   1
 -11  -1  19 7520.73 486.268   2
 -11  -1  20 455.475 173.647   2
 -11   1  20 212.180 179.892   3
 -11  -1  20-138.532 237.924   1
 -11   1  20 238.403 162.113   2
 -11   1  21 5191.53 481.256   2
 -11  -1  21 5088.75 501.173   1
 -11  -1  21 5788.65 461.824   2
 -11  -1  22 13.0446 149.107   2
 -11  -1  22-81.0419 203.877   1
 -11   1  22 122.538 160.054   2
 -11   1  23 3229.28 412.027   2
 -11  -1  23 3641.59 461.783   1
 -11  -1  23 3714.14 411.437   2
 -11  -1  24 904.684 249.926   2
 -11  -1  24 881.654 275.943   1
 -11   1  24 914.821 259.558   2
 -11   1  25 5412.61 560.525   2
 -11  -1  25 6369.09 558.957   2
 -11  -1  26 970.639 273.240   2
 -11   1  26 1109.67 320.006   2
 -11   1  27 4229.41 527.143   2
 -11   3 -13 32.7459 219.785   3
 -11   3 -12 5751.38 584.220   3
 -11   3 -11 2046.92 367.987   3
 -11   3 -10 7057.58 598.205   3
 -11   3  -9 407.184 193.348   3
 -11   3  -8 15815.0 849.553   3
 -11   3  -7 46.4013 164.409   3
 -11   3  -6 33199.2 1193.33   3
 -11   3  -5 10037.1 625.533   3
 -11  -3  -5 10697.5 511.733   3
 -11   3  -4 16885.7 786.756   3
 -11   3  -3 42764.7 1291.83   3
 -11  -3  -3 45915.9 1307.73   2
 -11  -3  -2 7354.43 460.732   2
 -11  -3  -2 8072.81 373.548   3
 -11   3  -2 7642.21 508.279   3
 -11  -3  -1 22797.4 801.037   2
 -11   3  -1 22981.4 875.290   3
 -11  -3  -1 23222.7 650.655   3
 -11   3   0 52708.1 1400.22   3
 -11  -3   0 49877.8 1242.34   2
 -11  -3   0 53305.6 1070.28   3
 -11  -3   1 8252.82 327.322   3
 -11  -3   1 8172.00 406.914   2
 -11   3   1 8103.48 492.742   3
 -11  -3   2 55065.0 1044.74   3
 -11   3   2 54406.9 1403.95   3
 -11  -3   2 53238.1 1168.36   2
 -11  -3   3 13670.2 462.883   2
 -11  -3   3 13675.0 410.805   3
 -11   3   3 14289.5 650.819   3
 -11   3   4 99571.0 2097.19   3
 -11  -3   4 101087. 1669.56   3
 -11  -3   4 97900.9 1675.85   2
 -11   3   5 1805.95 312.835   3
 -11  -3   5 921.431 135.339   3
 -11  -3   6 127328. 2086.18   3
 -11   3   6 128341. 2529.22   3
 -11  -3   7 46918.6 970.984   3
 -11   3   7 45037.2 1276.72   3
 -11   3   8 12166.9 627.228   3
 -11  -3   8 13131.4 456.703   3
 -11  -3   9 96338.1 1770.30   3
 -11   3   9 97874.4 2128.87   3
 -11  -3  10 42758.8 1021.31   3
 -11   3  10 43068.9 1289.81   3
 -11   3  11 3831.32 388.177   3
 -11   3  12 78439.5 1926.59   3
 -11  -3  13 5666.80 202.450   2
 -11   3  13 6459.98 502.447   3
 -11  -3  14 29229.0 1205.59   1
 -11   3  14 30941.9 1122.92   3
 -11  -3  14 28920.7 645.687   2
 -11   3  15 904.202 232.355   3
 -11  -3  15 954.361 278.426   1
 -11  -3  15 1247.75 138.384   2
 -11   3  16 22326.2 995.102   3
 -11  -3  16 23560.5 660.532   2
 -11  -3  16 23134.1 1107.08   1
 -11   3  17 1591.45 309.215   3
 -11  -3  17 1678.38 185.105   2
 -11  -3  17 1635.61 340.279   1
 -11  -3  18 9470.13 732.948   1
 -11   3  18 11729.4 746.099   3
 -11   3  19 9375.99 684.597   3
 -11  -3  19 9206.39 744.120   1
 -11  -3  19 10249.9 504.991   2
 -11   3  19 8689.11 652.185   2
 -11   3  20 8153.13 657.382   3
 -11   3  20 7169.76 608.998   2
 -11  -3  20 8001.94 472.903   2
 -11  -3  20 8325.64 703.113   1
 -11  -3  21 6124.27 437.998   2
 -11   3  21 5699.08 568.701   2
 -11   3  21 5929.16 594.212   3
 -11  -3  21 5607.25 614.676   1
 -11  -3  22 7636.57 507.504   2
 -11   3  22 8539.50 717.257   3
 -11   3  22 7968.47 678.090   2
 -11  -3  22 7110.04 684.885   1
 -11  -3  23 1756.22 394.921   1
 -11   3  23 1855.91 363.806   2
 -11  -3  24 3098.70 495.280   1
 -11   3  24 3233.79 475.568   2
 -11  -3  25-288.861 254.441   1
 -11   3  25 65.7693 185.150   2
 -11  -3  26 2644.05 468.762   1
 -11   5 -11 6731.36 640.360   3
 -11   5 -10 5874.28 584.692   3
 -11   5  -9 4765.27 515.535   3
 -11   5  -8 6511.43 579.706   3
 -11   5  -7 181.655 199.808   3
 -11   5  -6 22479.2 1016.53   3
 -11   5  -5 230.422 198.835   3
 -11   5  -4 33771.1 1231.81   3
 -11  -5  -4 35743.0 828.083   3
 -11   5  -3 12259.0 708.903   3
 -11  -5  -3 13717.0 418.742   3
 -11  -5  -2 18475.8 444.473   3
 -11  -5  -2 17997.8 467.251   3
 -11   5  -2 18639.7 866.331   3
 -11  -5  -1 13784.5 292.144   3
 -11  -5  -1 12555.8 295.502   3
 -11   5   0 11213.4 643.693   3
 -11   5   1 6846.59 503.262   3
 -11   5   2 10674.4 618.918   3
 -11   5   3 12924.3 679.627   3
 -11   5   4 22095.9 904.899   3
 -11   5   5 305.976 188.508   3
 -11   5   6 20856.4 893.469   3
 -11   5   7 6019.44 486.847   3
 -11   5   8 30141.5 1101.25   3
 -11   5   9 36820.7 1251.77   3
 -11   5  10 58005.2 1659.54   3
 -11   5  11 238.517 215.490   3
 -11   5  12 21256.5 969.170   3
 -11  -5  13 376.991 255.476   1
 -11   5  13 838.776 247.373   3
 -11  -5  14 9163.46 734.009   1
 -11   5  14 9228.69 651.186   3
 -11  -5  15 10139.2 805.377   1
 -11   5  15 12122.8 758.235   3
 -11  -5  16 4910.64 582.913   1
 -11   5  16 5124.37 519.017   3
 -11  -5  17 9633.24 798.922   1
 -11   5  17 10210.6 729.170   3
 -11  -5  18 5846.85 659.795   1
 -11   5  18 6405.20 602.458   3
 -11  -5  19 4217.21 560.433   1
 -11   5  19 4658.93 533.922   3
 -11   5  20 14113.8 909.689   3
 -11  -5  20 12928.1 965.653   1
 -11   5  21-53.6535 236.966   3
 -11   5  21 273.308 261.752   2
 -11  -5  21 153.474 268.820   1
 -11   5  22 10386.4 851.834   2
 -11  -5  22 10460.5 923.872   1
 -11   5  22 11084.3 843.986   3
 -11  -5  23 267.176 294.072   1
 -11   7  -8 15.6657 191.428   3
 -11   7  -7 5325.29 550.152   3
 -11   7  -6 197.041 201.897   3
 -11   7  -5 25199.2 1147.68   3
 -11   7  -4 856.297 273.786   3
 -11   7  -3 20367.5 980.707   3
 -11   7  -2 7218.30 584.456   3
 -11   7  -1 2467.98 368.012   3
 -11   7   0 6361.76 538.200   3
 -11   7   1 6208.09 527.482   3
 -11   7   2 355.178 198.496   3
 -11   7   3 17883.2 888.206   3
 -11   7   4 126.854 190.628   3
 -11   7   5 14290.8 803.461   3
 -11   7   6 2644.83 376.359   3
 -11   7   7 19091.6 938.337   3
 -11   7   8 16088.4 882.567   3
 -11   7   9 40114.2 1434.23   3
 -11   7  10 1739.30 361.549   3
 -11   7  11 31210.1 1279.28   3
 -11   7  12 1225.06 306.368   3
 -11   7  13 6047.81 572.331   3
 -11  -7  13 6215.40 687.293   1
 -11  -7  14 302.999 262.011   1
 -11   7  14 70.8602 204.656   3
 -11   7  15 2020.99 369.013   3
 -11  -7  15 2530.74 483.668   1
 -11  -7  16 659.543 332.413   1
 -11   7  16 450.486 209.397   3
 -11   7  17 1814.08 358.033   3
 -11  -7  17 1895.53 436.369   1
 -11   7  18 1671.70 359.797   3
 -11  -7  18 2506.40 486.861   1
 -11  -7  19 5013.01 685.988   1
 -11   7  19 5660.53 619.916   3
 -11   7  20 826.000 332.345   3
 -11   9  -3 481.137 206.034   3
 -11   9  -2 7955.08 659.628   3
 -11   9  -1 6466.23 600.233   3
 -11   9   0 2846.38 409.164   3
 -11   9   1 6779.89 602.249   3
 -11   9   2 1853.98 350.235   3
 -11   9   3 2754.77 403.656   3
 -11   9   4 481.663 238.799   3
 -11   9   5 6892.39 627.023   3
 -11   9   6 9991.29 750.867   3
 -11   9   7 4667.10 526.159   3
 -11   9   8 18543.4 1028.62   3
 -11   9   9 2798.61 452.618   3
 -11   9  10 6293.30 620.449   3
 -11   9  11 3936.57 496.327   3
 -11   9  12 67.1798 200.868   3
 -11   9  13 2752.16 434.157   3
 -11   9  14 986.235 318.684   3
 -11   9  15 4385.31 549.164   3
 -11   9  16 274.420 223.480   3
 -10   0  -4 61388.4 1468.13   3
 -10   0  -3-41.9472 152.677   3
 -10   0  -3 110.440 124.379   2
 -10   0  -2 107549. 2091.79   3
 -10   0  -2 108077. 2189.48   2
 -10   0  -1 226.770 120.205   2
 -10   0   0 134500. 2475.79   2
 -10   0   1 194.757 108.836   2
 -10   0   2 100046. 1889.16   2
 -10   0   3 604.658 149.568   3
 -10   0   3 319.658 107.723   2
 -10   0   4 89839.6 1708.15   3
 -10   0   5 2061.55 233.632   3
 -10   0   6 222654. 3593.80   3
 -10   0  11 89.9576 120.620   3
 -10   0  12 36060.7 1055.95   3
 -10   0  13 113.737 149.755   3
 -10   0  14 22900.1 868.074   3
 -10   0  15 78.3727 148.541   2
 -10   0  15-6.38332 166.072   3
 -10   0  16 92292.8 2014.13   2
 -10   0  16 97433.9 2184.45   3
 -10   0  17 801.552 280.952   3
 -10   0  17 179.685 188.480   2
 -10   0  18 55256.4 1481.02   2
 -10   0  18 53929.2 1519.41   1
 -10   0  19-51.2487 169.230   1
 -10   0  19-214.581 185.746   2
 -10   0  20 3031.10 352.971   2
 -10   0  20 2225.16 315.812   1
 -10   0  21-65.4283 151.444   1
 -10   0  21-44.5809 170.820   2
 -10   0  22 930.462 240.941   2
 -10   0  22 546.664 195.307   1
 -10   0  23-113.001 159.653   2
 -10   0  23-90.7150 158.509   1
 -10   0  24 3961.13 456.921   2
 -10   0  25-62.1588 187.121   2
 -10   0  26 7048.61 637.412   2
 -10   0  27-76.9032 210.889   2
 -10   2  -7 33506.3 1173.04   3
 -10   2  -6 41023.3 1267.66   3
 -10   2  -5 10049.4 576.840   3
 -10   2  -4 21608.8 834.124   3
 -10  -2  -4 20600.4 825.453   2
 -10   2  -3 4239.16 363.042   3
 -10  -2  -3 4417.72 352.136   2
 -10   2  -2 4499.49 365.929   3
 -10   2  -2 5288.81 411.274   2
 -10  -2  -2 5453.27 373.708   2
 -10   2  -1 645.927 162.486   3
 -10  -2  -1 687.232 126.043   3
 -10  -2  -1 624.955 137.583   2
 -10   2  -1 628.217 164.411   2
 -10   2   0 2200.64 251.426   3
 -10  -2   0 2417.99 227.717   2
 -10   2   0 2372.32 268.898   2
 -10  -2   0 2873.67 211.321   3
 -10  -2   1 54905.0 1211.99   2
 -10  -2   1 55211.3 1112.41   3
 -10  -2   2 110343. 1954.44   2
 -10  -2   2 112424. 1882.54   3
 -10  -2   3 232708. 3584.54   3
 -10  -2   3 239389. 3623.49   2
 -10  -2   4 66734.1 1264.39   3
 -10  -2   4 68891.0 1231.56   2
 -10  -2   5 64976.6 1232.42   3
 -10  -2   5 64205.7 1121.89   2
 -10  -2   6 3908.01 240.268   3
 -10  -2   6 4385.88 176.293   2
 -10  -2   7 13602.2 317.250   2
 -10  -2   7 15756.2 502.499   3
 -10  -2   8 2112.51 104.536   2
 -10  -2   8 2389.91 200.950   3
 -10  -2   9 558.233 126.044   3
 -10  -2   9 308.432 51.3599   2
 -10  -2  10 30491.9 610.273   2
 -10  -2  11 12159.8 360.939   2
 -10   2  11 11590.1 599.991   3
 -10  -2  12 102110. 2051.11   3
 -10   2  12 103161. 2230.64   3
 -10  -2  12 105790. 1759.91   2
 -10  -2  13 96783.5 2242.37   1
 -10  -2  13 92990.5 1958.25   3
 -10  -2  13 97065.7 1703.46   2
 -10   2  13 94660.4 2129.94   3
 -10  -2  14 24341.3 1004.99   1
 -10  -2  14 24989.8 695.853   2
 -10   2  14 23133.0 937.929   3
 -10  -2  15 31143.9 1167.70   1
 -10   2  15 29632.7 1089.18   3
 -10  -2  15 31885.1 854.630   2
 -10  -2  16 7651.30 585.925   1
 -10   2  16 8291.30 580.368   3
 -10   2  17 9581.61 613.716   2
 -10  -2  17 9198.98 661.897   1
 -10   2  17 9551.65 624.264   3
 -10  -2  18 7606.30 618.063   1
 -10   2  18 7743.16 575.710   2
 -10   2  18 7698.25 587.685   3
 -10  -2  18 7903.46 464.729   2
 -10   2  19 18064.3 901.348   2
 -10   2  19 18968.0 949.815   3
 -10  -2  19 20867.6 799.958   2
 -10  -2  19 18856.3 971.833   1
 -10   2  20 5016.71 518.108   3
 -10   2  20 5140.04 499.700   2
 -10  -2  20 3942.81 480.477   1
 -10  -2  20 5466.37 421.226   2
 -10   2  21 5501.66 526.231   2
 -10  -2  21 4385.79 510.604   1
 -10  -2  21 5924.19 461.669   2
 -10   2  22 11669.2 778.968   2
 -10  -2  22 11158.5 808.725   1
 -10  -2  22 12849.3 706.269   2
 -10  -2  23 289.149 230.588   1
 -10   2  23 697.745 266.981   2
 -10  -2  23 559.848 199.929   2
 -10  -2  24 1859.25 381.074   1
 -10  -2  24 2812.96 370.918   2
 -10   2  24 2087.99 382.358   2
 -10  -2  25 2952.74 394.483   2
 -10  -2  25 2296.61 420.437   1
 -10   2  25 2985.29 451.838   2
 -10   2  26 547.609 257.623   2
 -10   4 -13 8788.71 728.915   3
 -10   4 -12 13.6763 205.116   3
 -10   4 -11 5424.77 547.180   3
 -10   4 -10 2497.75 378.781   3
 -10   4  -9 9262.35 669.299   3
 -10   4  -8 1356.07 281.306   3
 -10   4  -7 13897.7 772.472   3
 -10  -4  -7 13585.9 610.763   3
 -10  -4  -6 80.4418 83.5758   3
 -10   4  -6-75.0163 188.052   3
 -10   4  -5 27619.5 1042.44   3
 -10  -4  -5 25012.0 777.132   3
 -10  -4  -4 1584.98 175.051   3
 -10  -4  -4 1519.89 184.740   3
 -10   4  -4 1620.95 287.776   3
 -10   4  -3 64125.7 1693.22   3
 -10  -4  -3 64876.3 1324.31   3
 -10  -4  -2 2209.71 168.102   3
 -10   4  -2 1785.28 283.110   3
 -10  -4  -2 1968.77 165.714   3
 -10   4  -1 69978.8 1731.64   3
 -10  -4  -1 73835.8 1271.31   3
 -10   4   0 171.631 171.866   3
 -10  -4   0 228.759 57.3720   3
 -10  -4   1 23524.1 461.552   3
 -10   4   1 25728.8 902.796   3
 -10   4   2 3965.32 357.927   3
 -10   4   3 5867.02 429.880   3
 -10   4   4 9579.21 549.087   3
 -10   4   5 48086.7 1317.86   3
 -10   4   6 1826.97 313.612   3
 -10   4   7 176914. 3287.54   3
 -10   4   8 12534.1 671.199   3
 -10   4   9 145948. 2886.31   3
 -10   4  10 5838.42 464.157   3
 -10  -4  11 12337.3 776.978   1
 -10   4  11 12275.9 669.489   3
 -10  -4  12 650.371 251.229   1
 -10   4  12 687.872 204.902   3
 -10   4  13 3997.45 410.348   3
 -10  -4  13 3322.60 436.821   1
 -10  -4  14 7506.24 629.656   1
 -10   4  14 8710.07 594.983   3
 -10  -4  15 26088.7 1198.54   1
 -10   4  15 27924.6 1117.46   3
 -10   4  16 9014.19 638.580   3
 -10  -4  16 8099.81 698.482   1
 -10  -4  17 24592.9 1214.37   1
 -10   4  17 27246.4 1141.12   3
 -10  -4  18 825.818 307.072   1
 -10   4  18 907.136 287.911   3
 -10   4  19 19118.1 994.691   3
 -10  -4  19 18069.5 685.931   2
 -10   4  19 17123.5 958.282   2
 -10  -4  19 17481.9 1054.89   1
 -10  -4  20 1308.90 220.519   2
 -10   4  20 975.184 297.930   2
 -10   4  20 844.773 299.581   3
 -10  -4  20 1149.44 344.812   1
 -10   4  21 7826.44 683.650   2
 -10   4  21 7660.37 670.038   3
 -10  -4  21 6951.19 713.963   1
 -10   4  22-137.850 228.193   2
 -10  -4  22-138.338 279.924   1
 -10   4  23 2825.75 442.368   2
 -10  -4  23 2940.25 510.447   1
 -10   4  24 329.015 233.686   2
 -10  -4  24 52.0810 250.569   1
 -10  -4  25 4466.14 637.633   1
 -10   6 -10 2059.10 365.064   3
 -10   6  -9 753.446 255.377   3
 -10   6  -8 9043.96 676.206   3
 -10   6  -7 8560.92 640.002   3
 -10   6  -6 9364.75 658.252   3
 -10   6  -5 11695.2 716.465   3
 -10   6  -4 6581.10 532.063   3
 -10   6  -3 14441.7 776.189   3
 -10   6  -2 11982.4 687.858   3
 -10   6  -1 4130.75 417.794   3
 -10   6   0 26266.4 1020.95   3
 -10   6   1 10160.5 618.719   3
 -10   6   2 25956.7 1007.61   3
 -10   6   3 15754.4 767.754   3
 -10   6   4 13209.0 711.262   3
 -10   6   5 865.374 250.628   3
 -10   6   6 9716.92 627.174   3
 -10   6   7 2944.70 372.363   3
 -10   6   8 12463.4 709.865   3
 -10   6   9 6433.01 538.798   3
 -10   6  10 30801.1 1185.35   3
 -10  -6  11 40264.4 1572.94   1
 -10   6  11 38682.4 1356.67   3
 -10   6  12 31204.0 1215.66   3
 -10  -6  12 29959.6 1373.02   1
 -10   6  13 25606.7 1112.48   3
 -10  -6  13 22733.3 1211.18   1
 -10   6  14 8596.45 650.708   3
 -10  -6  14 7864.34 719.847   1
 -10   6  15 157.142 190.022   3
 -10  -6  15-17.8422 242.484   1
 -10   6  16 4932.13 517.627   3
 -10  -6  16 5158.27 603.120   1
 -10  -6  17 561.130 276.270   1
 -10   6  17 501.299 233.411   3
 -10   6  18 329.094 205.554   3
 -10  -6  18 5.28726 238.860   1
 -10  -6  19 1623.88 435.069   1
 -10   6  19 2223.94 374.651   3
 -10   6  20 899.026 294.787   3
 -10  -6  20 948.423 341.270   1
 -10   6  20 435.781 266.292   2
 -10   6  21 6915.33 727.609   2
 -10   6  21 6936.66 679.760   3
 -10  -6  21 6685.92 781.031   1
 -10   8  -7 2145.87 377.252   3
 -10   8  -6 2334.48 378.282   3
 -10   8  -5 3645.48 448.603   3
 -10   8  -4 16750.2 917.534   3
 -10   8  -3 1179.36 296.641   3
 -10   8  -2 25392.0 1111.92   3
 -10   8  -1 148.901 197.025   3
 -10   8   0 10599.4 694.849   3
 -10   8   1 918.759 245.888   3
 -10   8   2 631.473 220.161   3
 -10   8   3-210.351 212.556   3
 -10   8   4 1333.84 288.601   3
 -10   8   5 74.0663 176.693   3
 -10   8   6 26673.2 1138.49   3
 -10   8   7 2019.00 371.398   3
 -10   8   8 42226.8 1504.00   3
 -10   8   9 3385.21 450.323   3
 -10   8  10 14090.3 852.836   3
 -10   8  11-78.7733 224.047   3
 -10   8  12 2225.69 377.913   3
 -10  -8  12 2240.19 433.599   1
 -10  -8  13-128.009 317.320   1
 -10   8  13 491.432 237.872   3
 -10   8  14 2789.00 430.620   3
 -10  -8  14 2592.34 489.291   1
 -10   8  15-4.17479 184.175   3
 -10  -8  15-52.8422 311.864   1
 -10  -8  16 6889.50 778.984   1
 -10   8  16 8226.48 709.518   3
 -10   8  17 320.327 242.259   3
 -10   8  18 9440.75 788.275   3
 -10   8  19 1879.59 406.434   3
 -10  10  -2-388.182 228.136   3
 -10  10  -1 4229.06 499.791   3
 -10  10   0 390.343 226.566   3
 -10  10   1 5616.50 572.038   3
 -10  10   2 7587.40 660.056   3
 -10  10   3 2597.44 423.153   3
 -10  10   4 6127.01 603.881   3
 -10  10   5 1910.00 368.927   3
 -10  10   6 925.656 275.492   3
 -10  10   7 2210.92 381.243   3
 -10  10   8 218.157 222.254   3
 -10  10   9 4143.42 503.244   3
 -10  10  10 87.5682 174.833   3
 -10  10  11 5132.20 583.018   3
 -10  10  12 2196.34 415.385   3
 -10  10  13 4849.58 569.421   3
  -9  -1  -5 48376.6 1355.16   2
  -9   1  -4 11715.1 601.458   2
  -9  -1  -4 11595.5 579.534   2
  -9   1  -4 11629.2 554.942   3
  -9   1  -3 7800.11 443.329   3
  -9  -1  -3 7776.07 451.358   2
  -9   1  -3 7576.50 461.986   2
  -9  -1  -2 1452.36 195.376   2
  -9   1  -2 1686.09 210.459   3
  -9   1  -2 1480.85 203.728   2
  -9  -1  -1 42047.4 979.177   3
  -9   1  -1 42470.9 1123.51   2
  -9  -1  -1 41525.0 1055.43   2
  -9   1   0 1602.39 200.820   2
  -9  -1   0 1716.78 169.489   3
  -9  -1   0 1936.87 196.000   2
  -9  -1   1 199007. 3136.22   3
  -9   1   1 199933. 3328.35   2
  -9  -1   1 196717. 3193.37   2
  -9  -1   2 4521.46 254.791   3
  -9  -1   2 4276.63 252.557   2
  -9  -1   3 280584. 4198.06   2
  -9  -1   3 279529. 4221.50   3
  -9  -1   4 29335.4 668.957   2
  -9  -1   4 27772.1 702.008   3
  -9  -1   5 33782.7 803.144   3
  -9  -1   5 34904.6 726.623   2
  -9  -1   6 149154. 2468.96   3
  -9  -1   7 15476.5 517.040   3
  -9  -1   8 37780.3 924.718   3
  -9  -1   9 151338. 2605.00   3
  -9  -1  11 19122.1 561.971   2
  -9  -1  12 7153.98 419.401   3
  -9  -1  12 7462.11 353.839   2
  -9   1  12 7050.00 451.129   3
  -9  -1  13 50595.0 1307.46   3
  -9  -1  13 49899.5 1146.58   2
  -9   1  13 52756.0 1374.06   3
  -9   1  14 4938.82 416.128   3
  -9  -1  14 5079.27 422.588   1
  -9  -1  14 5060.39 396.228   3
  -9   1  15 93950.4 2062.56   2
  -9  -1  15 97673.4 2164.49   1
  -9   1  15 94496.6 2135.39   3
  -9   1  16 93368.4 2141.82   3
  -9   1  16 88949.3 2051.56   2
  -9  -1  16 92165.7 1918.04   2
  -9  -1  16 87358.3 2109.84   1
  -9   1  17 13615.4 733.265   3
  -9   1  17 12057.4 659.839   2
  -9  -1  17 12580.9 611.339   2
  -9  -1  17 12234.9 698.341   1
  -9   1  18 30399.0 1152.42   3
  -9  -1  18 30753.0 1155.32   1
  -9   1  18 30129.3 1108.70   2
  -9  -1  18 32123.8 1051.99   2
  -9   1  19 12377.9 703.087   2
  -9  -1  19 12996.4 667.922   2
  -9  -1  19 12606.0 747.726   1
  -9  -1  20 177.801 189.451   1
  -9   1  20 191.006 170.869   2
  -9  -1  20 406.837 191.323   2
  -9   1  21 12409.5 643.309   1
  -9   1  21 12436.3 749.797   2
  -9  -1  21 11855.3 757.078   1
  -9  -1  21 13119.3 717.937   2
  -9  -1  22 281.823 192.205   2
  -9  -1  22-20.0524 167.562   1
  -9   1  22 133.509 171.637   2
  -9  -1  23 2266.08 341.111   2
  -9   1  23 2878.91 407.412   2
  -9  -1  23 2617.06 394.719   1
  -9  -1  24 75.9167 180.776   2
  -9  -1  24 23.7279 177.304   1
  -9   1  24-58.3372 207.909   2
  -9   1  25 4706.13 538.370   2
  -9  -1  25 3939.93 470.653   2
  -9   1  26 431.406 245.008   2
  -9  -1  26 686.918 251.516   2
  -9  -3  -8 39342.2 1183.65   3
  -9   3  -8 46941.8 1413.88   3
  -9   3  -7 416.828 199.710   3
  -9   3  -6 58956.5 1573.09   3
  -9  -3  -5 11565.0 619.440   2
  -9   3  -5 11974.9 624.051   3
  -9   3  -4 5079.89 404.685   3
  -9  -3  -4 5468.36 405.860   2
  -9  -3  -3 52271.8 1337.34   2
  -9   3  -3 52204.2 1372.85   3
  -9   3  -2 16229.6 686.400   3
  -9  -3  -2 16985.5 655.951   2
  -9  -3  -2 17531.6 521.563   3
  -9  -3  -1 50146.8 983.387   3
  -9   3  -1 49272.3 1282.95   3
  -9  -3  -1 48586.3 1182.46   2
  -9   3  -1 51588.7 1362.67   2
  -9  -3   0 104382. 1942.67   2
  -9  -3   0 105708. 1719.70   3
  -9  -3   1 5153.60 209.475   3
  -9  -3   1 5433.60 293.689   2
  -9  -3   2 98523.4 1557.38   3
  -9  -3   3 76651.8 1249.13   3
  -9  -3   4 216908. 3184.26   3
  -9  -3   5 16153.4 414.504   3
  -9  -3   6 101629. 1669.58   3
  -9  -3   7 116800. 1926.86   3
  -9  -3   8 4864.15 259.648   3
  -9  -3  10 39647.5 1298.81   1
  -9   3  10 39922.4 1170.41   3
  -9  -3  11 5191.67 467.021   1
  -9  -3  11 4738.18 176.897   2
  -9   3  11 5216.01 414.810   3
  -9  -3  12 62016.6 1105.86   2
  -9  -3  12 61316.9 1709.45   1
  -9   3  12 63123.8 1626.24   3
  -9  -3  13-38.3814 214.335   1
  -9  -3  13 62.8204 72.9060   2
  -9  -3  14 18240.8 556.654   2
  -9  -3  14 17942.2 894.492   1
  -9   3  14 18818.6 832.081   3
  -9   3  15 548.956 197.602   3
  -9  -3  15 618.691 131.903   2
  -9  -3  15 421.342 207.466   1
  -9   3  16 18170.4 868.527   3
  -9  -3  16 17812.7 940.401   1
  -9   3  17 6819.07 558.521   3
  -9  -3  17 7709.94 636.444   1
  -9   3  17 6911.49 553.909   2
  -9   3  18 34289.6 1297.18   2
  -9   3  18 34968.2 1296.65   3
  -9  -3  18 34616.1 1031.35   2
  -9  -3  18 33898.5 1380.17   1
  -9  -3  19 966.219 318.923   1
  -9   3  19 780.096 269.616   3
  -9   3  19 1449.69 311.646   2
  -9  -3  19 1180.50 211.919   2
  -9  -3  20 9892.46 567.594   2
  -9  -3  20 9267.27 745.440   1
  -9   3  20 10230.9 720.894   2
  -9   3  20 9493.61 697.491   3
  -9  -3  21 328.665 251.158   1
  -9   3  21 118.773 219.417   2
  -9  -3  21 121.382 135.868   2
  -9   3  22 5989.28 593.353   2
  -9  -3  22 5826.11 630.821   1
  -9  -3  22 5606.43 471.783   2
  -9   3  23 2226.15 390.231   2
  -9  -3  23 1672.63 386.137   1
  -9  -3  23 1796.81 299.365   2
  -9  -3  24 4853.63 606.005   1
  -9   3  24 5258.28 596.225   2
  -9  -3  25 1455.54 384.509   1
  -9  -3  26 875.227 329.224   1
  -9   5 -13 2402.61 419.135   3
  -9   5 -12 5425.62 554.069   3
  -9   5 -11 3600.28 453.500   3
  -9   5 -10 3244.24 425.253   3
  -9   5  -9 260.437 202.226   3
  -9   5  -8 6269.81 531.371   3
  -9   5  -7-25.0762 154.590   3
  -9   5  -6 16320.4 806.019   3
  -9   5  -5 11196.8 651.401   3
  -9  -5  -5 10315.0 425.523   3
  -9   5  -4 24107.7 960.301   3
  -9  -5  -4 25851.4 660.700   3
  -9   5  -3 34347.8 1153.84   3
  -9  -5  -3 37602.4 742.195   3
  -9  -5  -3 35282.7 754.064   3
  -9   5  -2 61329.8 1609.78   3
  -9  -5  -2 62025.2 994.450   3
  -9  -5  -2 59503.2 1003.79   3
  -9   5  -1 6643.71 476.523   3
  -9   5   0 48325.5 1347.07   3
  -9   5   1 172.708 156.627   3
  -9   5   2 1500.41 233.187   3
  -9   5   3-385.876 213.198   3
  -9   5   4 9246.76 538.183   3
  -9   5   5 16595.6 740.205   3
  -9   5   6 34484.6 1128.68   3
  -9   5   7 58831.0 1550.76   3
  -9   5   8 40623.2 1254.61   3
  -9   5   9 10444.9 626.085   3
  -9  -5   9 10533.1 717.012   1
  -9  -5  10 69883.3 2014.50   1
  -9   5  10 73686.5 1842.56   3
  -9  -5  11-163.588 267.087   1
  -9   5  11 283.942 195.509   3
  -9  -5  12 61898.3 1900.16   1
  -9   5  12 64421.9 1754.07   3
  -9   5  13 2859.30 378.535   3
  -9  -5  13 2239.06 400.940   1
  -9  -5  14 14750.3 913.643   1
  -9   5  14 15398.0 819.017   3
  -9  -5  15 23162.4 1161.48   1
  -9   5  15 21891.2 1006.08   3
  -9   5  16 928.507 266.748   3
  -9  -5  16 1710.61 388.331   1
  -9  -5  17 8413.69 736.234   1
  -9   5  17 7601.11 621.370   3
  -9   5  18 6332.94 572.219   3
  -9  -5  18 5277.66 628.461   1
  -9   5  19 1154.99 311.832   2
  -9   5  19 1359.03 305.729   3
  -9  -5  19 1096.15 355.698   1
  -9   5  20 8859.43 746.003   2
  -9  -5  20 7017.92 729.788   1
  -9   5  20 7026.80 637.025   3
  -9  -5  21 516.204 267.075   1
  -9   5  21 662.912 304.691   2
  -9   5  21 803.202 283.128   3
  -9   5  22 7449.73 726.583   2
  -9  -5  22 6204.29 726.047   1
  -9  -5  23-228.215 283.244   1
  -9   7 -10 104.907 172.788   3
  -9   7  -9 1098.12 286.035   3
  -9   7  -8 464.619 221.645   3
  -9   7  -7 5985.84 544.385   3
  -9   7  -6 48.5696 173.928   3
  -9   7  -5 20249.5 956.290   3
  -9   7  -4 5589.84 499.603   3
  -9   7  -3 21671.9 970.109   3
  -9   7  -2 5349.21 472.575   3
  -9   7  -1 25920.5 1037.15   3
  -9   7   0 1401.33 277.555   3
  -9   7   1 16720.7 808.261   3
  -9   7   2 2060.58 311.788   3
  -9   7   3 20136.1 895.907   3
  -9   7   4 345.533 176.034   3
  -9   7   5 10905.3 658.598   3
  -9   7   6 11.5295 175.138   3
  -9   7   7 6680.20 526.633   3
  -9   7   8 10846.3 690.213   3
  -9   7   9 37575.6 1345.31   3
  -9  -7   9 40302.5 1576.63   1
  -9   7  10 1685.52 341.666   3
  -9  -7  10 2310.21 445.663   1
  -9  -7  11 41619.6 1660.58   1
  -9   7  11 39050.7 1401.14   3
  -9  -7  12 3852.27 561.886   1
  -9   7  12 3749.43 446.746   3
  -9  -7  13 21804.1 1218.08   1
  -9   7  13 21290.1 1029.48   3
  -9   7  14 2618.34 389.842   3
  -9  -7  14 2578.87 468.932   1
  -9   7  15 2006.98 356.820   3
  -9  -7  15 1511.74 398.831   1
  -9  -7  16 2475.79 472.689   1
  -9   7  16 2795.07 405.903   3
  -9   7  17 295.513 210.586   3
  -9  -7  17 52.6201 291.379   1
  -9   7  18-73.2737 188.457   3
  -9  -7  18-108.474 278.394   1
  -9   7  19 6756.29 647.523   3
  -9  -7  19 7068.87 779.658   1
  -9   7  20 420.843 283.759   3
  -9   9  -6 226.141 171.728   3
  -9   9  -5 1493.78 308.106   3
  -9   9  -4 5131.80 520.552   3
  -9   9  -3 2408.38 377.791   3
  -9   9  -2 12382.8 785.530   3
  -9   9  -1 4081.68 455.726   3
  -9   9   0 1405.05 306.558   3
  -9   9   1 7155.70 585.815   3
  -9   9   2-48.7972 195.547   3
  -9   9   3 10041.5 702.813   3
  -9   9   4 211.044 212.806   3
  -9   9   5 7101.16 598.873   3
  -9   9   6 9232.97 680.693   3
  -9   9   7 3315.12 441.455   3
  -9   9   8 6481.53 593.007   3
  -9   9   9 4226.09 493.070   3
  -9   9  10 2272.19 363.764   3
  -9  -9  11 5857.24 708.714   1
  -9   9  11 5239.85 556.479   3
  -9   9  12 1548.11 335.937   3
  -9  -9  12 886.007 365.905   1
  -9  -9  13 3591.09 594.347   1
  -9   9  13 3679.91 475.141   3
  -9   9  14-105.160 202.952   3
  -9   9  15 4761.32 557.301   3
  -9   9  16 1632.86 357.432   3
  -9   9  17 4150.29 525.054   3
  -8   0  -6 131298. 2655.79   2
  -8   0  -5 129.556 108.403   2
  -8   0  -4 82216.6 1800.71   2
  -8   0  -3-8.49800 105.510   2
  -8   0  -2 93295.3 1861.67   2
  -8   0  -1 323.481 137.545   2
  -8   0  -1 825.109 157.656   3
  -8   0   0 22327.4 635.350   3
  -8   0   0 21064.2 657.980   2
  -8   0   1-51.4755 87.1047   3
  -8   0   1 95.8918 92.6467   2
  -8   0   2 16289.7 514.063   3
  -8   0   2 15751.3 506.062   2
  -8   0   3 803.554 191.338   3
  -8   0   4 235971. 3658.30   3
  -8   0   5 1755.55 258.193   3
  -8   0   6 999999. 14121.4   3
  -8   0   7 508.821 187.796   3
  -8   0   8 152252. 2617.43   3
  -8   0  12 12935.0 561.153   1
  -8   0  12 12836.9 581.731   3
  -8   0  13-76.8173 141.438   1
  -8   0  13-24.7956 120.537   3
  -8   0  14 57354.9 1486.19   3
  -8   0  15 310.647 155.736   2
  -8   0  15-12.5493 190.613   3
  -8   0  16 85539.8 1901.97   2
  -8   0  17-7.64931 174.150   1
  -8   0  17 342.798 212.499   2
  -8   0  18 69459.2 1770.37   2
  -8   0  18 71170.8 1776.21   1
  -8   0  19-16.4331 163.834   1
  -8   0  19 11.2285 176.790   2
  -8   0  20 6568.45 504.653   1
  -8   0  20 5930.32 501.048   2
  -8   0  21 57.0696 160.608   2
  -8   0  21 73.7333 152.126   1
  -8   0  22 5950.70 535.763   2
  -8   0  22 6061.75 521.881   1
  -8   0  23-52.6793 191.769   2
  -8   0  23-171.984 161.361   1
  -8   0  24 6147.83 580.982   2
  -8   0  25-187.455 234.852   2
  -8   0  26 3465.72 479.248   2
  -8  -2  -6 4042.15 363.208   2
  -8  -2  -5 4687.54 375.103   2
  -8   2  -4 35189.3 1054.65   3
  -8  -2  -4 37711.8 1077.84   2
  -8   2  -4 38956.9 1136.83   2
  -8  -2  -3 1093.45 182.988   2
  -8   2  -3 1275.68 214.037   2
  -8   2  -2 28039.9 890.168   2
  -8  -2  -2 25913.9 791.027   2
  -8  -2  -1 7666.28 372.508   2
  -8  -2  -1 7914.55 318.076   3
  -8   2  -1 7573.61 429.657   2
  -8  -2   0 69267.9 1245.17   3
  -8  -2   0 69516.3 1367.46   2
  -8  -2   1 56465.7 1113.79   2
  -8  -2   1 55414.1 1020.56   3
  -8  -2   2 82481.0 1392.22   3
  -8  -2   2 84633.5 1451.54   2
  -8  -2   3 158923. 2421.92   3
  -8  -2   3 158011. 2412.81   2
  -8  -2   4 1914.78 123.853   2
  -8  -2   4 874.319 112.592   3
  -8  -2   5 224777. 3225.17   2
  -8  -2   5 238239. 3427.54   3
  -8  -2   6 24288.0 600.167   3
  -8  -2   7 36311.3 815.638   3
  -8  -2   8 29658.4 528.364   2
  -8  -2   8 30184.3 755.142   3
  -8  -2   9 21178.5 638.051   3
  -8  -2   9 21323.5 460.931   2
  -8  -2  10 133772. 2098.78   2
  -8  -2  11 19100.8 515.288   2
  -8  -2  11 17211.8 776.660   1
  -8   2  12 131458. 2599.21   3
  -8  -2  12 133596. 2713.98   1
  -8  -2  12 135599. 2247.63   2
  -8  -2  13 5665.60 473.330   1
  -8  -2  13 5979.47 325.596   2
  -8   2  13 5894.30 455.639   3
  -8  -2  14 13745.2 729.081   1
  -8  -2  14 13880.4 539.930   2
  -8   2  14 13881.9 693.247   3
  -8   2  15 33470.4 1138.57   3
  -8  -2  15 35597.9 1231.05   1
  -8  -2  16 1032.64 279.067   1
  -8   2  16 893.405 246.856   3
  -8   2  16 920.724 241.729   2
  -8  -2  16 738.457 180.038   2
  -8  -2  17 32053.9 1225.88   1
  -8  -2  17 32011.3 993.636   2
  -8   2  17 30951.7 1156.19   3
  -8   2  17 30759.8 1141.24   2
  -8   2  18 3235.38 391.688   2
  -8  -2  18 2929.05 419.505   1
  -8   2  18 3188.68 395.301   3
  -8  -2  18 3343.38 334.831   2
  -8   2  19 22230.1 1011.99   2
  -8  -2  19 23643.9 1095.93   1
  -8  -2  19 23124.5 899.648   2
  -8  -2  20 13121.5 835.926   1
  -8   2  20 14515.2 833.087   2
  -8  -2  20 14490.2 734.836   2
  -8  -2  21 12398.5 838.245   1
  -8   2  21 12093.8 785.044   2
  -8  -2  21 12049.4 697.344   2
  -8  -2  22 6374.30 527.949   2
  -8  -2  22 5536.29 587.459   1
  -8   2  22 6569.70 606.224   2
  -8  -2  23-41.1411 240.099   1
  -8  -2  23-28.9573 157.922   2
  -8   2  23-14.6374 200.546   2
  -8   2  24 1234.23 316.514   2
  -8  -2  24 761.708 277.948   1
  -8  -2  24 1245.21 281.964   2
  -8   2  25-1.85065 206.484   2
  -8  -2  25 164.741 234.574   1
  -8  -2  25 210.194 207.091   2
  -8  -2  26 742.125 236.806   2
  -8   4  -9 6875.75 538.643   3
  -8   4  -8 4470.62 427.974   3
  -8  -4  -8 4297.28 338.924   3
  -8   4  -7 9914.39 605.784   3
  -8  -4  -7 10963.0 512.748   3
  -8   4  -6 6772.30 492.425   3
  -8  -4  -6 7251.53 392.505   3
  -8  -4  -5 60729.6 1306.70   3
  -8   4  -5 65119.2 1629.00   3
  -8  -4  -4 714.554 135.248   3
  -8   4  -4 581.033 219.687   3
  -8   4  -3 142363. 2696.26   3
  -8  -4  -3 137058. 2256.60   3
  -8   4  -2 14374.3 644.964   3
  -8  -4  -2 14338.9 389.314   3
  -8  -4  -2 13637.8 397.098   3
  -8   4  -1 36843.6 1076.31   3
  -8  -4  -1 34599.2 668.859   3
  -8  -4  -1 36751.4 662.099   3
  -8   4   0 1359.90 236.906   3
  -8   4   1 29541.9 918.958   3
  -8   4   2 1791.01 271.850   3
  -8   4   3 94424.8 1955.46   3
  -8   4   4 4592.37 370.692   3
  -8   4   5 53048.7 1355.29   3
  -8   4   6 26528.4 897.185   3
  -8   4   7 100610. 2107.34   3
  -8   4   8 4161.91 365.479   3
  -8  -4   9 66327.3 1809.79   1
  -8   4   9 71354.4 1687.01   3
  -8  -4  10 774.173 242.841   1
  -8   4  10 561.082 180.522   3
  -8   4  11 15731.3 741.507   3
  -8  -4  11 15238.4 815.223   1
  -8   4  12 512.188 199.334   3
  -8  -4  12 427.508 231.671   1
  -8  -4  13 31033.4 1245.12   1
  -8   4  13 30864.1 1097.94   3
  -8   4  14 312.976 187.131   3
  -8  -4  14 779.724 291.760   1
  -8  -4  15 52167.4 1731.22   1
  -8   4  15 54132.2 1590.44   3
  -8   4  16 1419.97 317.576   3
  -8  -4  16 1302.72 372.395   1
  -8   4  17 31344.9 1212.40   3
  -8  -4  17 31018.0 1347.04   1
  -8  -4  17 31644.7 949.351   2
  -8   4  17 31131.2 1259.00   2
  -8   4  18 6900.50 587.962   3
  -8   4  18 7638.55 640.338   2
  -8  -4  18 7705.84 679.290   1
  -8  -4  18 8238.15 479.677   2
  -8   4  19 4510.42 516.996   2
  -8   4  19 4172.68 473.103   3
  -8  -4  19 4845.53 387.832   2
  -8  -4  19 3429.82 496.514   1
  -8   4  20-41.3394 227.100   2
  -8  -4  20-291.480 299.060   1
  -8  -4  20 296.560 156.264   2
  -8  -4  21 3710.94 376.980   2
  -8   4  21 2790.69 432.622   2
  -8  -4  21 2697.99 479.392   1
  -8  -4  22 694.905 211.348   2
  -8   4  22 454.949 253.076   2
  -8  -4  22 780.447 304.591   1
  -8   4  23 7608.88 711.350   2
  -8  -4  23 7284.62 769.492   1
  -8  -4  24 369.454 256.019   1
  -8  -4  25 5894.83 721.962   1
  -8   6 -12 5952.80 584.931   3
  -8   6 -11 3497.63 453.636   3
  -8   6 -10 3184.76 422.199   3
  -8   6  -9 3415.35 414.480   3
  -8   6  -8 1701.63 304.225   3
  -8   6  -7 487.826 204.560   3
  -8   6  -6 8968.69 602.631   3
  -8   6  -5 2635.07 343.201   3
  -8  -6  -4 22300.3 471.035   3
  -8   6  -4 23138.5 940.288   3
  -8  -6  -4 21499.6 479.019   3
  -8   6  -3 13623.5 703.477   3
  -8   6  -2 20255.5 853.918   3
  -8   6  -1 26006.7 960.729   3
  -8   6   0 55658.4 1498.80   3
  -8   6   1 48041.9 1361.78   3
  -8   6   2 56975.7 1514.77   3
  -8   6   3 3733.48 368.700   3
  -8   6   4 444.817 174.721   3
  -8   6   5 534.240 179.383   3
  -8   6   6-13.1237 156.045   3
  -8  -6   7 1579.65 331.316   1
  -8   6   7 2236.82 306.086   3
  -8  -6   8 17635.3 945.513   1
  -8   6   8 15286.7 770.088   3
  -8  -6   9 25304.2 1153.96   1
  -8   6   9 26507.6 1032.34   3
  -8  -6  10 51607.8 1731.88   1
  -8   6  10 53669.3 1554.41   3
  -8   6  11 78403.4 2007.87   3
  -8  -6  11 80146.3 2280.97   1
  -8  -6  12 50110.2 1801.96   1
  -8   6  12 52150.0 1567.71   3
  -8  -6  13 22459.4 1170.38   1
  -8   6  13 22115.3 996.229   3
  -8  -6  14 8633.06 747.324   1
  -8   6  14 8878.41 642.799   3
  -8   6  15 504.910 216.221   3
  -8  -6  15-214.943 267.606   1
  -8  -6  16-239.023 265.416   1
  -8   6  16 132.528 162.503   3
  -8   6  17-65.9866 180.564   3
  -8  -6  17 7.04234 235.743   1
  -8  -6  18 2126.06 431.342   1
  -8   6  18 2282.09 372.864   3
  -8   6  18 2407.03 421.724   2
  -8   6  19 1502.71 314.447   3
  -8  -6  19 1516.67 415.970   1
  -8   6  19 1746.80 382.550   2
  -8   6  20 3082.93 452.582   3
  -8  -6  20 3715.20 584.048   1
  -8   6  20 3702.49 530.147   2
  -8  -6  21 6771.69 787.897   1
  -8   8 -10 1582.63 321.720   3
  -8   8  -9 4.68020 172.024   3
  -8   8  -8 2270.47 367.043   3
  -8   8  -7 599.004 234.838   3
  -8   8  -6 7322.80 594.054   3
  -8   8  -5 666.437 242.184   3
  -8   8  -4 12776.0 750.116   3
  -8   8  -3 775.961 242.904   3
  -8   8  -2 20872.6 954.464   3
  -8   8  -1 631.363 236.382   3
  -8   8   0 12140.4 714.187   3
  -8   8   1 636.690 221.217   3
  -8   8   2 6651.00 532.836   3
  -8   8   3 539.618 229.376   3
  -8   8   4 9159.56 631.474   3
  -8   8   5 1429.27 303.893   3
  -8   8   6 25463.7 1069.95   3
  -8   8   7 2152.22 353.542   3
  -8  -8   8 27891.6 1357.31   1
  -8   8   8 26288.1 1112.88   3
  -8  -8   9 6767.85 696.878   1
  -8   8   9 6710.87 565.876   3
  -8  -8  10 10846.4 857.029   1
  -8   8  10 9579.04 675.281   3
  -8   8  11 4916.73 504.028   3
  -8  -8  11 5100.82 619.985   1
  -8  -8  12 8527.73 782.684   1
  -8   8  12 7380.67 614.931   3
  -8   8  13 111.076 192.796   3
  -8  -8  13 257.117 287.590   1
  -8  -8  14 8400.32 814.373   1
  -8   8  14 7209.16 628.645   3
  -8  -8  15 204.583 276.165   1
  -8   8  15 715.901 259.784   3
  -8  -8  16 11230.8 962.990   1
  -8   8  16 10595.5 782.161   3
  -8   8  17 479.874 241.219   3
  -8   8  18 4084.84 512.629   3
  -8   8  19-61.7352 199.914   3
  -8  10  -5 821.410 250.809   3
  -8  10  -4 6.23709 151.973   3
  -8  10  -3 2967.41 424.687   3
  -8  10  -2 74.6883 186.701   3
  -8  10  -1 8015.38 645.512   3
  -8  10   0 686.889 257.520   3
  -8  10   1 6656.80 594.403   3
  -8  10   2 7537.41 631.561   3
  -8  10   3 3670.40 457.497   3
  -8  10   4 7533.38 627.191   3
  -8  10   5 1645.46 332.927   3
  -8  10   6 1605.93 320.458   3
  -8  10   7 1113.56 283.238   3
  -8  10   8-24.6821 209.143   3
  -8  10   9 4670.90 515.178   3
  -8 -10  10 776.951 368.486   1
  -8  10  10 1294.13 316.214   3
  -8  10  11 5439.03 563.984   3
  -8  10  12 711.732 271.011   3
  -7  -1  -7 65031.1 1631.52   2
  -7  -1  -6 38650.3 1133.11   2
  -7   1  -6 36533.8 1130.78   2
  -7  -1  -5 143080. 2713.17   2
  -7   1  -5 147302. 2750.61   2
  -7  -1  -4 28007.3 864.014   2
  -7   1  -4 27253.0 876.579   2
  -7   1  -3 72777.3 1586.64   2
  -7  -1  -3 73619.4 1549.88   2
  -7  -1  -2 313.824 100.886   2
  -7   1  -2 350.494 113.062   2
  -7   1  -1 54945.9 1237.93   2
  -7  -1  -1 55729.0 1176.56   2
  -7  -1  -1 55897.5 1096.48   3
  -7  -1   0 4602.49 232.797   3
  -7   1   0 4679.09 286.060   2
  -7  -1   0 4623.29 254.505   2
  -7  -1   1 39265.1 803.949   3
  -7  -1   1 39587.3 838.556   2
  -7  -1   2 446.156 75.9013   2
  -7  -1   2 478.468 82.1466   3
  -7   1   3 107306. 1881.11   3
  -7  -1   3 107086. 1696.58   2
  -7  -1   3 105919. 1736.34   3
  -7   1   4 203840. 3214.42   3
  -7  -1   4 200861. 3064.25   3
  -7  -1   5 166601. 2608.21   3
  -7  -1   6 211802. 3273.72   3
  -7  -1   7 119694. 2042.79   3
  -7  -1   8 37014.5 881.142   3
  -7  -1   9 169714. 2963.71   1
  -7  -1   9 169339. 2636.92   2
  -7  -1   9 164618. 2799.90   3
  -7  -1  10 819.848 121.261   2
  -7  -1  10 1363.78 204.440   1
  -7  -1  11 77964.9 1488.25   2
  -7  -1  12 330.638 136.662   3
  -7  -1  12 1134.82 152.951   2
  -7   1  13 21243.6 801.121   3
  -7   1  13 20801.2 668.346   1
  -7   1  13 21705.2 784.500   2
  -7   1  14 4823.48 390.963   3
  -7   1  14 5056.64 388.336   2
  -7  -1  14 4638.72 392.799   1
  -7   1  14 4849.54 318.808   1
  -7   1  15 9020.74 556.868   3
  -7  -1  15 9774.92 585.573   1
  -7   1  15 9103.28 540.292   2
  -7  -1  15 9564.92 503.925   2
  -7   1  15 9160.81 456.943   1
  -7   1  16 16002.6 753.690   2
  -7   1  16 15631.6 629.900   1
  -7  -1  16 16599.9 705.385   2
  -7  -1  16 16538.6 791.378   1
  -7  -1  17 22660.8 957.917   1
  -7   1  17 21193.5 895.816   2
  -7  -1  17 22821.8 865.810   2
  -7  -1  18 15225.6 802.723   1
  -7   1  18 14320.7 745.074   2
  -7  -1  18 14329.0 707.108   2
  -7  -1  19 42448.4 1444.21   1
  -7   1  19 43521.6 1413.76   2
  -7  -1  19 42629.1 1344.32   2
  -7   1  20 533.412 183.913   1
  -7  -1  20 954.897 263.203   2
  -7  -1  20 914.273 282.954   1
  -7   1  20 333.718 230.672   2
  -7  -1  21 20895.0 1022.35   1
  -7   1  21 20197.7 843.321   1
  -7   1  21 20216.3 992.195   2
  -7  -1  21 20304.2 944.034   2
  -7   1  22 57.5616 193.809   2
  -7  -1  22 92.9945 160.774   2
  -7  -1  22 164.024 226.202   1
  -7  -1  23 3013.78 417.349   1
  -7   1  23 2163.07 366.611   2
  -7  -1  23 2585.58 375.467   2
  -7  -1  24 1196.40 296.129   1
  -7   1  24 1073.51 306.869   2
  -7  -1  24 1235.04 290.350   2
  -7   1  25 3247.61 461.514   2
  -7  -1  25 3116.75 432.329   2
  -7  -1  26 138.035 194.216   2
  -7  -3  -9 41.9943 108.747   3
  -7  -3  -8 56754.9 1400.06   3
  -7  -3  -7 965.309 169.012   3
  -7  -3  -6 52110.2 1218.42   3
  -7   3  -5 4735.33 368.073   3
  -7   3  -4 50584.9 1296.71   3
  -7   3  -4 52978.4 1382.89   2
  -7   3  -3 892.291 175.476   2
  -7   3  -2 80320.5 1762.90   2
  -7  -3  -1 21106.7 477.746   3
  -7  -3   0 29704.8 562.708   3
  -7  -3   1 27482.2 485.847   3
  -7  -3   3 27792.0 469.301   3
  -7  -3  10 41398.9 793.944   2
  -7  -3  10 40972.0 1272.00   1
  -7   3  10 39868.8 1157.70   3
  -7   3  11 672.151 182.691   3
  -7  -3  11 614.291 221.106   1
  -7  -3  11 558.613 98.6817   2
  -7  -3  12 35531.3 822.211   2
  -7  -3  12 34642.5 1203.80   1
  -7   3  12 35166.4 1098.75   3
  -7  -3  13 25989.5 1051.94   1
  -7  -3  13 26709.4 730.429   2
  -7   3  13 26139.5 951.851   3
  -7  -3  14 20243.9 659.619   2
  -7  -3  14 20805.4 963.120   1
  -7   3  14 20209.0 855.281   3
  -7   3  15 38126.7 1240.17   3
  -7  -3  15 37986.1 1379.11   1
  -7   3  16 32313.4 1164.79   3
  -7  -3  16 32952.5 1283.55   1
  -7  -3  16 32362.7 963.859   2
  -7   3  16 30912.9 1184.15   2
  -7   3  17 792.356 256.279   3
  -7   3  17 762.333 247.179   2
  -7  -3  17 1234.15 216.961   2
  -7  -3  17 1501.06 341.470   1
  -7  -3  18 44545.0 1593.58   1
  -7  -3  18 43615.7 1260.06   2
  -7   3  18 43030.0 1481.58   2
  -7   3  19 1577.94 331.059   2
  -7  -3  19 1525.76 268.010   2
  -7  -3  19 1483.80 354.215   1
  -7  -3  20 14063.4 917.355   1
  -7  -3  20 14785.6 750.061   2
  -7   3  20 14548.4 870.053   2
  -7   3  21 1147.49 297.785   2
  -7  -3  21 847.763 232.106   2
  -7  -3  21 1041.88 327.729   1
  -7  -3  22 6988.20 705.871   1
  -7   3  22 5883.19 602.514   2
  -7  -3  22 6425.18 531.471   2
  -7  -3  23 1251.21 354.808   1
  -7  -3  23 999.659 252.710   2
  -7   3  23 1150.59 326.519   2
  -7  -3  24 2405.18 453.030   1
  -7  -3  24 2437.48 378.106   2
  -7   3  24 2655.68 447.883   2
  -7  -3  25 2018.24 445.757   1
  -7  -3  25 2169.11 382.678   2
  -7   5 -12 16482.8 906.476   3
  -7   5 -11 11.9893 171.579   3
  -7   5 -10 15078.3 816.957   3
  -7   5  -9 1192.44 260.096   3
  -7   5  -8 5772.53 480.775   3
  -7  -5  -8 5075.34 350.576   3
  -7   5  -7 12500.7 681.263   3
  -7  -5  -7 11775.9 504.685   3
  -7   5  -6 3663.68 371.586   3
  -7  -5  -6 3224.70 241.744   3
  -7   5  -5 25093.2 937.167   3
  -7  -5  -5 25615.0 677.684   3
  -7   5  -4 4641.84 392.287   3
  -7  -5  -4 5107.11 245.741   3
  -7   5  -3 6751.34 456.088   3
  -7  -5  -3 6734.65 244.298   3
  -7  -5  -2 63322.1 987.836   3
  -7  -5  -2 65185.7 992.162   3
  -7   5  -1 4389.23 372.607   3
  -7   5   0 143691. 2705.78   3
  -7   5   1 663.746 213.105   3
  -7   5   2 73756.9 1671.27   3
  -7   5   3 1955.67 267.425   3
  -7   5   4 19766.4 774.233   3
  -7   5   5 54156.9 1390.63   3
  -7  -5   6 1464.94 298.421   1
  -7   5   6 2210.93 289.277   3
  -7   5   7 59530.6 1498.90   3
  -7  -5   7 57765.6 1664.58   1
  -7   5   8 28168.0 973.840   3
  -7  -5   8 27777.1 1105.39   1
  -7   5   9 12228.2 630.292   3
  -7  -5   9 11300.7 713.424   1
  -7   5  10 80596.3 1891.22   3
  -7  -5  10 75906.2 2089.10   1
  -7  -5  11 1767.18 357.306   1
  -7   5  11 1238.65 259.327   3
  -7  -5  12 63885.4 1921.70   1
  -7   5  12 64127.8 1708.68   3
  -7  -5  13 3633.87 482.178   1
  -7   5  13 3702.84 399.888   3
  -7  -5  14 40922.1 1538.36   1
  -7   5  14 39156.0 1330.09   3
  -7  -5  15 29648.7 1323.30   1
  -7   5  15 31114.6 1174.66   3
  -7  -5  16 7465.68 684.600   1
  -7   5  16 7388.07 585.143   3
  -7  -5  17 2123.11 411.119   1
  -7   5  17 1856.25 319.112   3
  -7   5  17 1940.79 348.682   2
  -7  -5  18 733.930 291.254   1
  -7   5  18 562.051 217.497   3
  -7   5  18 456.351 218.908   2
  -7  -5  19 173.722 248.475   1
  -7   5  19 591.824 229.628   3
  -7   5  19 349.781 220.225   2
  -7  -5  20 1209.58 347.354   1
  -7   5  20 2405.67 422.774   2
  -7  -5  21 1261.40 394.531   1
  -7   5  21 828.378 302.970   2
  -7  -5  22 4926.40 657.814   1
  -7   5  22 4344.28 576.309   2
  -7  -5  23 93.6834 264.561   1
  -7   7 -12 462.580 242.471   3
  -7   7 -11 10032.4 727.767   3
  -7   7 -10 398.187 211.797   3
  -7   7  -9 7698.56 605.737   3
  -7   7  -8-226.888 196.697   3
  -7   7  -7 5072.80 465.426   3
  -7   7  -6 10054.5 646.236   3
  -7   7  -5 5125.11 459.331   3
  -7   7  -4 7187.12 524.527   3
  -7   7  -3 19539.1 854.590   3
  -7   7  -2 620.819 204.175   3
  -7   7  -1 55819.9 1535.50   3
  -7   7   0 758.571 213.590   3
  -7   7   1 59265.1 1581.28   3
  -7   7   2 2085.82 297.981   3
  -7   7   3 17701.7 796.797   3
  -7   7   4 6061.19 479.370   3
  -7   7   5 1503.24 268.365   3
  -7  -7   6 9552.94 702.562   1
  -7   7   6 8554.59 561.292   3
  -7   7   7 7384.22 534.996   3
  -7  -7   7 7487.73 650.765   1
  -7  -7   8 2107.01 399.369   1
  -7   7   8 1394.51 274.823   3
  -7   7   9 20069.0 897.405   3
  -7  -7   9 20285.3 1074.92   1
  -7  -7  10-34.0996 239.467   1
  -7   7  10 128.977 188.296   3
  -7  -7  11 30388.3 1377.71   1
  -7   7  11 29683.2 1157.11   3
  -7   7  12 75.8261 203.967   3
  -7  -7  12-116.377 292.975   1
  -7   7  13 26290.1 1113.14   3
  -7  -7  13 27355.5 1366.59   1
  -7   7  14 1881.76 332.160   3
  -7  -7  14 2306.50 463.668   1
  -7   7  15 12494.6 787.896   3
  -7  -7  15 12494.6 954.834   1
  -7   7  16 364.911 218.041   3
  -7  -7  16 357.335 287.336   1
  -7   7  17 1700.81 333.575   3
  -7  -7  17 2198.77 450.368   1
  -7   7  18 167.359 180.372   3
  -7  -7  18 308.102 270.932   1
  -7   7  18 646.291 274.612   2
  -7   7  19 2223.78 396.200   3
  -7  -7  19 2409.21 515.626   1
  -7   7  19 2338.63 458.312   2
  -7   9  -9 4018.34 482.185   3
  -7   9  -8 581.086 221.023   3
  -7   9  -7 1983.75 337.910   3
  -7   9  -6 449.261 204.209   3
  -7   9  -5 557.269 210.352   3
  -7   9  -4 2611.09 364.956   3
  -7   9  -3 2783.80 381.696   3
  -7   9  -2 5442.38 505.133   3
  -7   9  -1 9601.42 649.975   3
  -7   9   0 3632.24 409.314   3
  -7   9   1 8256.33 600.778   3
  -7   9   2 2616.18 365.648   3
  -7   9   3 6929.97 563.852   3
  -7   9   4 3000.11 385.897   3
  -7   9   5 8902.20 635.974   3
  -7   9   6 2581.61 364.233   3
  -7   9   7 7143.42 579.423   3
  -7  -9   7 7024.06 706.551   1
  -7  -9   8-9.10169 249.315   1
  -7   9   8 2.00837 174.506   3
  -7  -9   9 8820.15 814.894   1
  -7   9   9 8786.03 645.881   3
  -7  -9  10 590.966 308.366   1
  -7   9  10 878.172 253.713   3
  -7  -9  11 7492.38 774.029   1
  -7   9  11 7400.48 611.828   3
  -7  -9  12 3550.19 552.528   1
  -7   9  12 4041.45 476.607   3
  -7  -9  13 6291.09 726.941   1
  -7   9  13 4840.93 512.658   3
  -7  -9  14 6779.23 769.692   1
  -7   9  14 5336.62 551.068   3
  -7   9  15 2101.18 370.945   3
  -7   9  16 4296.11 503.712   3
  -7   9  17 1460.43 312.170   3
  -6   0  -7-51.4782 127.752   2
  -6   0  -6 304174. 4953.70   2
  -6   0  -5 51.9328 119.334   2
  -6   0  -4 217295. 3614.37   2
  -6   0  -3 149.838 112.674   2
  -6   0  -2 20564.0 631.804   2
  -6   0  -1 115.509 69.5706   3
  -6   0  -1 99.2491 72.0726   2
  -6   0   0 18290.9 511.297   3
  -6   0   0 19603.2 550.908   2
  -6   0   1 50.2882 66.9484   3
  -6   0   1 75.8074 74.9729   2
  -6   0   2 65306.6 1181.68   3
  -6   0   3 107.183 79.2671   3
  -6   0   4 7973.20 309.758   3
  -6   0   5 133.833 107.393   3
  -6   0   6 605641. 8676.00   3
  -6   0   7-73.7844 120.244   3
  -6   0   8 298665. 4577.56   1
  -6   0   8 298797. 4580.83   3
  -6   0   9 107.446 105.651   1
  -6   0  10 27415.9 748.791   2
  -6   0  10 26977.3 773.429   1
  -6   0  11 10.9021 111.719   1
  -6   0  11 126.442 112.626   2
  -6   0  12 17063.5 634.097   1
  -6   0  13 169.606 129.372   1
  -6   0  14 31026.4 958.760   2
  -6   0  15 121.821 157.916   2
  -6   0  16 72886.3 1750.57   2
  -6   0  17-148.817 199.503   1
  -6   0  17 132.454 183.986   2
  -6   0  18 43656.7 1374.44   2
  -6   0  18 43282.1 1329.02   1
  -6   0  19 345.083 212.620   2
  -6   0  19 55.9209 177.080   1
  -6   0  20 17592.1 849.134   1
  -6   0  20 18108.2 893.613   2
  -6   0  21 28.1331 183.859   2
  -6   0  21 212.636 197.430   1
  -6   0  22 12497.2 759.049   1
  -6   0  22 11639.0 765.500   2
  -6   0  23 264.675 226.333   2
  -6   0  23 415.018 228.547   1
  -6   0  24 10527.8 772.080   2
  -6   0  25 20.2520 177.586   2
  -6  -2  -7 12554.4 623.342   2
  -6   2  -7 12137.2 616.961   2
  -6  -2  -6 9895.10 528.272   2
  -6   2  -6 9653.31 531.007   2
  -6   2  -5 95962.2 1995.30   2
  -6  -2  -5 94781.0 1961.46   2
  -6  -2  -4 1101.30 172.145   2
  -6   2  -4 808.238 171.602   2
  -6   2  -3 46029.7 1174.66   2
  -6  -2  -3 46978.9 1111.07   2
  -6  -2  -2 128893. 2250.58   2
  -6   2  -2 130048. 2353.80   2
  -6  -2  -1 8136.16 349.167   2
  -6   2  -1 8214.27 403.530   2
  -6  -2   0 197884. 3064.64   2
  -6  -2   0 198722. 2915.43   3
  -6  -2   1 187866. 2740.09   3
  -6  -2   1 190969. 2861.69   2
  -6  -2   2 72413.7 1157.34   2
  -6  -2   2 68206.6 1098.43   3
  -6  -2   3 113457. 1678.62   3
  -6  -2   3 108885. 1636.89   2
  -6  -2   4 74207.0 1207.83   3
  -6  -2   5 2760.61 157.209   3
  -6  -2   6 69193.4 1236.68   3
  -6  -2   7 127145. 2051.28   3
  -6  -2   7 121495. 1812.15   2
  -6  -2   8 51955.8 907.416   2
  -6  -2   9 227510. 3393.72   2
  -6  -2  10 82707.0 1473.59   2
  -6  -2  11 17295.8 540.260   2
  -6  -2  12 54642.3 1479.85   1
  -6  -2  12 56488.5 1202.37   2
  -6   2  12 55627.9 1404.26   3
  -6   2  13 2952.35 311.408   3
  -6  -2  13 2117.75 305.569   1
  -6  -2  14 5541.23 471.090   1
  -6   2  14 5982.27 443.779   3
  -6   2  14 5552.86 276.454   1
  -6   2  14 5064.06 425.224   2
  -6   2  15 15162.8 730.483   3
  -6   2  15 15324.9 740.038   2
  -6   2  15 14671.9 493.859   1
  -6  -2  15 15668.8 644.049   2
  -6   2  16 3686.08 387.128   2
  -6   2  16 3374.79 244.198   1
  -6  -2  16 3442.35 328.641   2
  -6   2  17 11157.1 679.678   2
  -6   2  17 11311.4 472.501   1
  -6  -2  17 11839.3 611.104   2
  -6   2  18 12668.1 748.223   2
  -6   2  18 13496.1 540.235   1
  -6  -2  18 13172.1 675.776   2
  -6  -2  19 16498.0 796.420   2
  -6   2  19 15680.3 860.828   2
  -6   2  19 16343.0 626.654   1
  -6  -2  20 5659.05 503.637   2
  -6   2  20 5888.85 556.689   2
  -6  -2  21 19500.8 934.160   2
  -6   2  21 19475.6 1019.83   2
  -6   2  22 2106.04 394.176   2
  -6  -2  22 2547.24 440.133   1
  -6  -2  22 2877.63 383.065   2
  -6   2  23 1308.81 317.399   2
  -6  -2  23 1276.57 339.308   1
  -6  -2  23 1334.53 297.227   2
  -6   2  24 2041.27 387.968   2
  -6  -2  24 2396.78 420.785   1
  -6  -2  24 2306.79 368.994   2
  -6  -2  25 220.769 190.573   2
  -6  -2  25-337.625 223.181   1
  -6  -2  26 739.980 278.739   2
  -6  -4 -10 2537.53 290.069   3
  -6  -4  -9 34759.1 1039.07   3
  -6  -4  -8 1787.18 216.453   3
  -6  -4  -7 22929.6 735.055   3
  -6   4  -6 17814.4 745.534   3
  -6  -4  -6 18090.8 605.245   3
  -6  -4  -5 59635.9 1234.10   3
  -6   4  -5 63115.2 1513.53   3
  -6  -4  -4 1026.34 131.237   3
  -6   4  -4 1189.63 217.501   3
  -6   4  -4 1398.72 227.159   2
  -6   4  -3 104928. 2107.26   3
  -6  -4  -3 104515. 1732.34   3
  -6   4  -3 109296. 2208.53   2
  -6   4  -2 804.975 173.789   3
  -6  -4  -2 1020.34 90.3736   3
  -6  -4  -1 23222.9 425.738   3
  -6  -4  -1 24185.3 419.940   3
  -6   4   0 8810.13 456.063   3
  -6   4   1 87921.7 1771.42   3
  -6   4   2 3696.28 303.967   3
  -6   4   3 98373.8 1931.49   3
  -6   4   4 21068.0 733.469   3
  -6   4   5 167570. 2946.95   3
  -6   4   6 21980.7 763.206   3
  -6   4   7 54290.6 1331.92   3
  -6   4   8 20455.1 755.665   3
  -6   4   9 7267.39 455.087   3
  -6   4  10 429.042 151.354   3
  -6  -4  10 21.2298 186.793   1
  -6  -4  11 44205.3 1409.23   1
  -6   4  11 40619.1 1220.31   3
  -6   4  12 911.082 223.304   3
  -6  -4  12 1788.76 350.574   1
  -6   4  13 51193.4 1441.41   3
  -6  -4  13 52130.1 1658.20   1
  -6  -4  14 4352.33 493.319   1
  -6   4  14 3681.99 396.817   3
  -6   4  15 75406.1 1936.82   3
  -6  -4  15 81318.3 2211.50   1
  -6   4  16 3590.44 418.195   3
  -6   4  16 3591.44 439.034   2
  -6  -4  16 4194.26 531.187   1
  -6  -4  16 4449.54 363.649   2
  -6   4  17 30522.6 1178.33   3
  -6  -4  17 29849.9 1324.33   1
  -6  -4  17 31898.9 1030.45   2
  -6   4  17 31368.8 1265.28   2
  -6   4  18 3228.78 429.145   2
  -6  -4  18 3472.65 347.457   2
  -6  -4  18 3123.29 467.354   1
  -6  -4  19 1435.42 257.688   2
  -6   4  19 1457.28 329.848   2
  -6  -4  19 1959.79 400.309   1
  -6  -4  20 1505.52 267.288   2
  -6   4  20 1595.76 333.827   2
  -6  -4  20 1705.80 399.773   1
  -6   4  21 5675.24 588.551   2
  -6  -4  21 6181.63 515.708   2
  -6  -4  21 6131.51 670.427   1
  -6  -4  22 231.078 195.849   2
  -6  -4  22-78.2824 232.374   1
  -6   4  22-123.205 211.837   2
  -6   4  23 4369.15 556.930   2
  -6  -4  23 3490.90 437.165   2
  -6  -4  23 3710.73 569.570   1
  -6  -4  24-26.0298 264.942   1
  -6   6 -14 7200.63 643.821   3
  -6   6 -13 5032.85 529.344   3
  -6   6 -12 13048.5 809.056   3
  -6   6 -11 9559.74 673.727   3
  -6   6 -10 7332.47 570.768   3
  -6   6  -9 8392.83 603.024   3
  -6   6  -8 7763.16 558.102   3
  -6   6  -7 1489.46 274.577   3
  -6  -6  -7 1644.68 182.608   3
  -6  -6  -6 3043.34 214.093   3
  -6   6  -6 3595.07 366.282   3
  -6   6  -5-1.88023 152.541   3
  -6  -6  -5 106.037 64.7294   3
  -6   6  -4 10672.4 593.505   3
  -6  -6  -4 12252.3 337.211   3
  -6  -6  -3 9116.58 220.261   3
  -6   6  -3 10407.7 573.820   3
  -6   6  -2 81961.4 1867.18   3
  -6   6  -1 36550.6 1103.98   3
  -6   6   0 40279.8 1164.55   3
  -6   6   1 49731.0 1322.82   3
  -6   6   2 2740.04 303.874   3
  -6   6   3 23447.6 851.514   3
  -6   6   4 18499.7 754.673   3
  -6  -6   4 18405.1 883.505   1
  -6  -6   5 2784.02 382.298   1
  -6   6   5 2903.64 318.778   3
  -6  -6   6 21335.1 985.918   1
  -6   6   6 21651.1 835.882   3
  -6  -6   7 5046.93 498.996   1
  -6   6   7 5092.81 414.398   3
  -6   6   8 7807.03 513.388   3
  -6  -6   8 7874.63 625.982   1
  -6  -6   9 17197.6 942.366   1
  -6   6   9 17821.9 790.573   3
  -6  -6  10 27993.7 1234.26   1
  -6   6  10 29589.9 1062.05   3
  -6  -6  11 29343.8 1289.54   1
  -6   6  11 30310.9 1091.44   3
  -6  -6  12 49505.0 1726.35   1
  -6   6  12 48216.2 1449.64   3
  -6  -6  13 15733.7 971.584   1
  -6   6  13 15752.8 795.563   3
  -6  -6  14 4054.63 533.485   1
  -6   6  14 4120.39 441.400   3
  -6   6  15 940.989 251.463   3
  -6  -6  15 1260.89 346.882   1
  -6   6  16 1472.66 295.255   3
  -6  -6  16 1380.32 372.774   1
  -6   6  17 1125.44 281.199   3
  -6   6  17 1013.86 326.327   2
  -6  -6  17 1353.46 377.434   1
  -6   6  18 15923.2 897.005   3
  -6   6  18 16247.3 1024.35   2
  -6  -6  18 16632.2 1116.55   1
  -6   6  19 3912.35 532.948   2
  -6  -6  19 3107.08 577.111   1
  -6   6  20 5797.36 633.397   2
  -6  -6  20 5573.49 697.336   1
  -6  -6  21 918.149 401.835   1
  -6   8 -12 4150.39 489.564   3
  -6   8 -11 1425.60 292.926   3
  -6   8 -10 6275.32 561.566   3
  -6   8  -9-15.9148 171.539   3
  -6   8  -8 8238.83 615.975   3
  -6   8  -7 748.876 228.925   3
  -6   8  -6 7387.03 562.518   3
  -6   8  -5 297.247 168.770   3
  -6   8  -4 11599.0 671.918   3
  -6   8  -3-52.4113 159.156   3
  -6   8  -2 4696.28 427.633   3
  -6   8  -1 2347.54 319.757   3
  -6   8   0 16866.0 794.718   3
  -6   8   1 2554.39 336.839   3
  -6   8   2 45483.6 1392.55   3
  -6   8   3 7034.93 550.590   3
  -6   8   4 32041.6 1144.73   3
  -6  -8   5 1249.66 329.937   1
  -6   8   5 377.479 229.659   3
  -6  -8   6 19691.9 1075.93   1
  -6   8   6 19928.1 891.612   3
  -6  -8   7 2055.81 386.681   1
  -6   8   7 1759.51 292.626   3
  -6  -8   8 3383.43 476.818   1
  -6   8   8 2755.53 354.940   3
  -6  -8   9-93.4257 271.330   1
  -6   8   9-61.7293 153.279   3
  -6   8  10 3397.34 394.700   3
  -6  -8  10 3972.41 526.382   1
  -6   8  11 488.309 207.587   3
  -6  -8  11 257.425 294.670   1
  -6  -8  12 18469.8 1160.59   1
  -6   8  12 17369.3 889.598   3
  -6   8  13 2818.81 394.939   3
  -6  -8  13 2585.54 511.669   1
  -6  -8  14 22402.1 1316.51   1
  -6   8  14 18297.2 954.732   3
  -6  -8  15 1558.38 437.266   1
  -6   8  15 1866.15 358.572   3
  -6   8  16 9197.26 692.266   3
  -6  -8  16 9422.18 900.782   1
  -6   8  17-62.4239 162.377   3
  -6  10  -8 416.378 201.785   3
  -6  10  -7 413.722 188.594   3
  -6  10  -6 764.646 241.594   3
  -6  10  -5 1713.81 316.619   3
  -6  10  -4 2601.53 373.931   3
  -6  10  -3 3839.74 440.661   3
  -6  10  -2 598.935 208.488   3
  -6  10  -1 5830.35 534.659   3
  -6  10   0 1642.87 318.838   3
  -6  10   1 11514.8 733.009   3
  -6  10   2 2781.50 383.447   3
  -6  10   3 4291.05 455.465   3
  -6  10   4 938.672 238.402   3
  -6  10   5-372.906 192.520   3
  -6  10   6 1262.13 271.891   3
  -6 -10   7 2247.32 469.681   1
  -6  10   7 2563.33 357.995   3
  -6 -10   8 4326.63 611.518   1
  -6  10   8 5332.85 518.696   3
  -6 -10   9 7924.65 818.172   1
  -6 -10  10 4408.16 654.390   1
  -5  -1  -8 58826.4 1512.22   2
  -5   1  -8 59149.0 1508.99   2
  -5  -1  -7 60938.2 1486.71   2
  -5   1  -7 61298.4 1493.00   2
  -5  -1  -6 89013.0 1875.22   2
  -5   1  -6 91863.0 1907.15   2
  -5  -1  -5 89499.7 1822.82   2
  -5   1  -5 93640.7 1859.24   2
  -5  -1  -4 11282.4 474.284   2
  -5   1  -4 11219.4 487.655   2
  -5   1  -3 255517. 4019.28   2
  -5  -1  -3 253672. 3983.07   2
  -5   1  -2 43000.3 993.527   2
  -5  -1  -2 42993.5 950.509   2
  -5   1  -1 166208. 2693.15   2
  -5  -1  -1 165360. 2627.84   2
  -5  -1   0 25517.2 536.610   3
  -5  -1   0 25679.7 586.102   2
  -5  -1   1 12788.5 325.525   3
  -5  -1   1 13604.2 349.790   2
  -5  -1   2 24495.6 492.068   3
  -5  -1   2 24550.4 476.747   2
  -5  -1   3 51422.2 816.639   2
  -5  -1   3 52063.6 893.976   3
  -5  -1   4 273199. 3965.39   3
  -5  -1   5 396445. 5815.58   1
  -5  -1   5 385050. 5594.34   3
  -5  -1   6 156452. 2313.38   2
  -5  -1   6 153824. 2617.74   1
  -5  -1   6 154291. 2456.03   3
  -5  -1   7 220348. 3430.98   3
  -5  -1   7 223047. 3593.96   1
  -5  -1   7 223526. 3294.39   2
  -5  -1   8 42024.4 975.932   3
  -5  -1   8 43619.3 876.492   2
  -5  -1   8 44587.9 1073.59   1
  -5  -1   9 212687. 3539.50   1
  -5  -1   9 214431. 3301.63   2
  -5   1   9 211811. 3239.58   1
  -5  -1  10 2960.53 279.048   1
  -5  -1  10 3162.15 227.493   2
  -5   1  10 2885.39 203.631   1
  -5   1  11 57260.5 1188.82   1
  -5  -1  11 60919.4 1274.20   2
  -5   1  12 3949.09 263.463   1
  -5   1  12 3979.03 325.174   2
  -5   1  13 13731.5 524.324   1
  -5   1  13 13659.2 624.725   2
  -5   1  13 13281.2 624.001   3
  -5   1  14 13846.3 647.712   2
  -5  -1  14 13707.5 603.508   2
  -5   1  15 12240.2 626.648   2
  -5  -1  15 11662.8 585.268   2
  -5  -1  16 1584.81 243.823   2
  -5   1  16 1764.77 276.966   2
  -5   1  17 21033.0 916.446   2
  -5  -1  17 20989.8 869.218   2
  -5  -1  18 1055.84 256.017   2
  -5   1  18 1295.16 275.947   2
  -5   1  19 30443.1 1200.85   2
  -5  -1  19 30564.9 1140.66   2
  -5   1  20 659.004 264.885   2
  -5  -1  20 1227.64 276.169   2
  -5   1  21 20522.3 1037.04   2
  -5  -1  21 21493.1 1018.56   2
  -5   1  22 3052.95 430.436   2
  -5  -1  22 2915.09 413.981   2
  -5  -1  23 5638.87 565.084   2
  -5   1  23 5622.24 597.232   2
  -5   1  24 2199.86 406.889   2
  -5  -1  24 2045.80 392.056   2
  -5  -1  25 589.134 251.941   2
  -5  -3 -10 26665.9 919.660   3
  -5  -3  -9 460.382 129.133   3
  -5  -3  -8 17398.8 655.562   3
  -5  -3  -7 7700.33 400.890   3
  -5   3  -7 7819.88 483.602   2
  -5  -3  -6 65620.5 1379.50   3
  -5   3  -6 70037.1 1621.07   2
  -5  -3  -5 2018.69 179.587   3
  -5   3  -5 2240.44 251.586   2
  -5  -3  -4 57993.9 1140.08   3
  -5   3  -4 59976.5 1402.99   2
  -5  -3  -3 432.410 80.3014   3
  -5   3  -3 319.267 107.676   2
  -5  -3  -2 157012. 2374.63   3
  -5  -3  -1 6394.81 195.009   3
  -5   3   2 16912.6 574.004   3
  -5   3   3 198913. 3213.93   3
  -5   3   4 32889.9 854.847   3
  -5   3   5 2529.00 223.481   3
  -5   3   6 60459.1 1324.80   3
  -5   3   7 2331.62 235.580   3
  -5   3   8 143319. 2574.45   3
  -5   3   9 7204.51 421.688   3
  -5  -3  10 109882. 2398.85   1
  -5  -3  10 115623. 1933.28   2
  -5   3  10 110599. 2201.90   3
  -5   3  11 782.412 184.829   3
  -5  -3  11 776.444 137.135   2
  -5  -3  12 50129.7 1136.50   2
  -5   3  12 49608.4 1329.76   3
  -5   3  13 64259.3 1608.31   3
  -5   3  14 32901.4 1105.25   3
  -5   3  14 34516.1 1175.77   2
  -5   3  15 23011.1 934.623   3
  -5   3  15 23141.1 984.208   2
  -5  -3  15 23744.7 836.691   2
  -5   3  16 12622.6 351.752   1
  -5   3  16 13609.0 760.337   2
  -5  -3  16 14012.1 650.841   2
  -5   3  17 623.490 250.458   2
  -5   3  17 871.877 102.318   1
  -5  -3  18 22760.1 925.811   2
  -5   3  18 22546.1 1045.97   2
  -5   3  18 21020.3 560.071   1
  -5   3  19 1926.03 356.428   2
  -5  -3  19 1664.73 291.012   2
  -5  -3  20 20454.7 946.902   2
  -5   3  20 22880.5 1111.25   2
  -5  -3  21 542.651 216.843   2
  -5   3  21 676.646 248.550   2
  -5  -3  22 3543.15 432.567   2
  -5   3  22 3417.40 480.050   2
  -5   3  23 944.136 319.050   2
  -5  -3  23 1476.94 315.156   2
  -5  -3  24 2650.93 405.447   2
  -5  -3  25 2052.14 447.065   1
  -5  -3  25 1904.99 369.973   2
  -5  -5 -10 16760.6 713.140   3
  -5  -5  -9 2639.34 266.126   3
  -5   5  -8 5106.85 428.198   3
  -5  -5  -8 4231.80 310.390   3
  -5   5  -7 26528.8 951.438   3
  -5  -5  -7 26616.8 777.751   3
  -5  -5  -6 15827.7 536.790   3
  -5   5  -6 16353.9 712.012   3
  -5   5  -5 37678.2 1114.88   3
  -5  -5  -5 38805.9 865.937   3
  -5   5  -4 12978.3 592.570   3
  -5  -5  -4 13168.4 397.620   3
  -5  -5  -3 6265.85 226.837   3
  -5   5  -3 6434.07 407.454   3
  -5   5  -2 50314.8 1230.89   3
  -5  -5  -2 46211.7 765.265   3
  -5   5  -1 2669.72 282.307   3
  -5   5   0 130740. 2422.69   3
  -5   5   1 19155.4 688.114   3
  -5   5   2 142199. 2594.33   3
  -5  -5   3 65978.0 1641.86   1
  -5   5   3 60222.4 1419.86   3
  -5   5   4 59736.0 1415.29   3
  -5  -5   4 63610.5 1629.51   1
  -5   5   5 24086.6 814.383   3
  -5  -5   5 24586.4 968.813   1
  -5   5   6 12294.5 569.929   3
  -5  -5   6 11202.3 652.657   1
  -5  -5   7 22466.5 966.782   1
  -5   5   7 23498.0 822.652   3
  -5  -5   8 31706.9 1174.87   1
  -5   5   8 32746.3 1007.11   3
  -5  -5   9 5616.18 504.863   1
  -5   5   9 5471.75 404.249   3
  -5  -5  10 25083.6 1096.14   1
  -5   5  10 26590.8 928.544   3
  -5  -5  11 3953.12 466.090   1
  -5   5  11 4260.29 381.346   3
  -5  -5  12 31801.0 1276.54   1
  -5   5  12 30027.5 1051.73   3
  -5   5  13 2104.39 307.237   3
  -5  -5  13 1624.98 362.186   1
  -5   5  14 34545.1 1186.08   3
  -5   5  15 3400.22 391.963   3
  -5   5  15 3821.33 449.331   2
  -5   5  16 11258.2 767.755   2
  -5   5  16 12072.7 714.975   3
  -5   5  17 7830.61 663.891   2
  -5   5  18 8059.80 683.858   2
  -5   5  19 211.216 219.468   2
  -5   5  20 2398.15 413.804   2
  -5   5  21 885.952 325.189   2
  -5  -5  22 1316.37 399.459   1
  -5   7 -14-257.055 197.714   3
  -5   7 -13 11964.0 794.488   3
  -5   7 -12 1017.60 281.103   3
  -5   7 -11 24144.5 1085.44   3
  -5   7 -10 1836.07 320.466   3
  -5   7  -9 15834.9 813.967   3
  -5   7  -8 12807.8 712.341   3
  -5   7  -7 4721.86 428.403   3
  -5   7  -6 5948.33 461.579   3
  -5   7  -5 5360.20 432.509   3
  -5   7  -4 31.9828 137.732   3
  -5  -7  -4 14.5046 28.6462   3
  -5   7  -3 10637.1 582.414   3
  -5   7  -2 17.2414 149.016   3
  -5   7  -1 37833.3 1147.01   3
  -5   7   0 1884.03 269.013   3
  -5   7   1 70480.8 1697.65   3
  -5   7   2 2023.10 304.426   3
  -5   7   3 37082.5 1152.43   3
  -5  -7   3 37398.8 1348.22   1
  -5  -7   4 19687.7 961.592   1
  -5   7   4 18303.3 779.221   3
  -5  -7   5 8042.90 631.476   1
  -5   7   5 10362.6 578.585   3
  -5   7   6 4119.07 376.129   3
  -5  -7   6 3771.43 470.640   1
  -5   7   7 3956.55 373.481   3
  -5  -7   7 4453.06 493.607   1
  -5  -7   8-294.722 243.616   1
  -5   7   8 73.9870 148.985   3
  -5  -7   9 25230.4 1204.69   1
  -5   7   9 25231.7 977.356   3
  -5   7  10 56.9569 146.271   3
  -5  -7  10-93.7899 243.499   1
  -5  -7  11 22497.3 1183.68   1
  -5   7  11 24177.7 973.265   3
  -5  -7  12 1868.58 400.543   1
  -5   7  12 1935.17 301.595   3
  -5  -7  13 16935.4 1057.25   1
  -5   7  13 16143.6 826.892   3
  -5  -7  14 3418.00 531.213   1
  -5   7  14 3251.38 410.542   3
  -5   7  15 17823.3 908.157   3
  -5  -7  15 21455.0 1255.07   1
  -5   7  16 1862.49 339.243   3
  -5   7  16 1873.90 394.159   2
  -5  -7  16 1868.74 434.452   1
  -5  -7  17 9015.41 849.650   1
  -5   7  17 8814.21 789.116   2
  -5   7  18 60.5845 252.446   2
  -5  -7  18-224.240 288.784   1
  -5   9 -11 1262.43 287.969   3
  -5   9 -10 821.471 248.469   3
  -5   9  -9 2298.87 357.221   3
  -5   9  -8 3647.33 421.424   3
  -5   9  -7 7072.04 568.882   3
  -5   9  -6 1645.94 297.978   3
  -5   9  -5 2944.39 373.204   3
  -5   9  -4-120.209 204.269   3
  -5   9  -3 8366.00 580.472   3
  -5   9  -2 140.463 161.526   3
  -5   9  -1 11968.1 689.123   3
  -5   9   0 6236.43 508.625   3
  -5   9   1 6527.08 517.281   3
  -5   9   2 16019.1 803.375   3
  -5   9   3 11309.6 669.743   3
  -5   9   4 7469.04 553.963   3
  -5  -9   4 7119.96 664.678   1
  -5  -9   5 8051.09 729.445   1
  -5   9   5 8788.61 595.358   3
  -5   9   6 412.590 186.191   3
  -5  -9   6 126.862 234.125   1
  -5  -9   7 7837.74 731.103   1
  -5   9   7 8737.58 601.425   3
  -5  -9   8 152.290 230.808   1
  -5   9   8 117.402 159.745   3
  -5  -9   9 10619.6 872.604   1
  -5   9   9 10895.1 682.803   3
  -5   9  10-28.8140 152.150   3
  -5  -9  10 172.137 254.760   1
  -5  -9  11 4202.49 606.289   1
  -5   9  11 4240.36 447.364   3
  -5  -9  12 7474.77 789.180   1
  -5   9  12 7187.35 573.807   3
  -5  -9  13 4606.18 654.542   1
  -5   9  13 4203.74 459.493   3
  -5   9  14 9445.59 676.891   3
  -5  -9  14 9545.71 919.758   1
  -5 -11   7 300.067 264.359   1
  -4   0  -9 62.6694 100.489   2
  -4   0  -8 117718. 2354.41   2
  -4   0  -7 101.676 131.135   2
  -4   0  -6 355877. 5533.63   2
  -4   0  -5 80.9867 88.5421   2
  -4   0  -4 129947. 2267.84   2
  -4   0  -3 112.398 78.7702   2
  -4   0  -2 24682.8 628.724   2
  -4   0  -1 19.4229 51.3769   2
  -4   0   0 35585.9 725.828   2
  -4   0   0 37326.1 710.613   3
  -4   0   1 83.7593 45.4708   3
  -4   0   2 57133.4 976.921   3
  -4   0   3 28.0440 59.8556   3
  -4   0   4 560647. 7915.94   3
  -4   0   5 8.84512 69.7540   3
  -4   0   5 17.6195 70.7216   1
  -4   0   6 66610.7 1227.61   1
  -4   0   6 66636.1 1251.59   3
  -4   0   7 139.848 88.2649   1
  -4   0   7 28.9040 88.4604   3
  -4   0   8 79900.8 1480.38   2
  -4   0   8 78767.8 1473.22   1
  -4   0   9 65.9267 98.9547   2
  -4   0  10 433894. 6494.08   2
  -4   0  13 110.881 148.376   2
  -4   0  14 12252.1 599.957   2
  -4   0  15 30.8333 138.749   2
  -4   0  16 14030.4 706.662   2
  -4   0  17 50.3554 168.279   2
  -4   0  18 20826.9 933.286   2
  -4   0  19 305.537 208.224   2
  -4   0  20 15141.6 857.304   2
  -4   0  21 153.864 209.464   2
  -4   0  22 12792.8 836.557   2
  -4   0  23 311.978 227.616   2
  -4   0  24 9530.55 770.032   2
  -4  -2 -10 18524.2 750.717   3
  -4  -2  -9-29.6479 131.783   2
  -4  -2  -9 174.487 111.221   3
  -4   2  -9 159.730 115.873   2
  -4  -2  -8 11216.7 575.531   2
  -4  -2  -8 11605.7 521.101   3
  -4   2  -8 11414.2 579.548   2
  -4  -2  -7 659.723 129.920   3
  -4   2  -7 499.712 140.452   2
  -4  -2  -7 680.462 155.467   2
  -4  -2  -6 11940.7 539.486   2
  -4   2  -6 12319.0 548.432   2
  -4   2  -5 258599. 4241.48   2
  -4  -2  -5 268016. 4245.12   2
  -4   2  -4 165307. 2848.03   2
  -4  -2  -4 168706. 2832.13   2
  -4  -2  -3 575382. 8322.86   2
  -4   2  -3 570924. 8373.73   2
  -4  -2  -2 123002. 2061.20   2
  -4   2  -2 120309. 2137.10   2
  -4   2   2 118311. 1975.75   3
  -4   2   3 70999.4 1321.26   3
  -4   2   4 47647.8 999.707   3
  -4   2   5 18049.0 550.566   3
  -4  -2   6 172940. 2538.72   2
  -4   2   6 172359. 2819.40   3
  -4  -2   7 263118. 3839.55   2
  -4  -2   8 48138.7 948.622   2
  -4  -2   9 190453. 2995.75   2
  -4   2  10 20780.4 468.165   1
  -4  -2  10 24267.5 660.686   2
  -4   2  11 113253. 2214.29   3
  -4   2  11 109458. 1800.51   1
  -4  -2  11 116201. 2060.42   2
  -4   2  12 8930.62 497.246   3
  -4   2  12 8999.89 524.623   2
  -4   2  13 3831.42 345.783   3
  -4   2  13 3953.76 366.135   2
  -4   2  14 3707.33 368.752   2
  -4  -2  14 3878.67 328.668   2
  -4  -2  15 275.306 148.454   2
  -4   2  15 223.850 170.338   2
  -4  -2  16 26246.7 940.735   2
  -4   2  16 23930.2 990.484   2
  -4  -2  17 8309.38 544.654   2
  -4   2  17 7915.49 581.206   2
  -4  -2  18 18410.2 846.377   2
  -4   2  18 17456.5 895.857   2
  -4  -2  19 13978.1 768.094   2
  -4   2  19 15135.5 863.218   2
  -4  -2  20 8510.86 624.180   2
  -4   2  20 8439.82 683.010   2
  -4  -2  21 13843.5 816.807   2
  -4   2  21 14232.0 898.863   2
  -4   2  22 1893.15 375.041   2
  -4  -2  22 1714.80 341.102   2
  -4   2  23 3283.52 480.510   2
  -4  -2  23 3256.73 440.768   2
  -4  -2  24 758.114 277.248   2
  -4  -2  25 1652.17 377.670   2
  -4  -4 -10 5226.64 386.620   3
  -4  -4  -9 85569.8 1813.65   3
  -4  -4  -8 254.131 123.458   3
  -4   4  -7 77336.3 1776.33   2
  -4  -4  -7 72317.6 1515.05   3
  -4   4  -6 7096.57 449.715   2
  -4  -4  -6 6892.41 341.467   3
  -4   4  -5 44593.9 1146.79   3
  -4   4  -5 46939.7 1228.08   2
  -4  -4  -5 44107.7 966.355   3
  -4   4  -4 25653.7 808.466   3
  -4   4  -4 28022.1 875.933   2
  -4  -4  -4 26059.1 630.845   3
  -4   4  -3 1126.73 182.781   3
  -4  -4  -3 1168.61 106.496   3
  -4   4  -2 45289.2 1078.60   3
  -4  -4  -2 44942.3 785.720   3
  -4   4  -1 32640.3 851.923   3
  -4  -4  -1 30275.5 512.759   3
  -4   4   0 6814.37 373.361   3
  -4   4   1 345943. 5267.74   3
  -4   4   2 61245.6 1318.18   3
  -4  -4   2 64696.0 1492.16   1
  -4   4   3 207924. 3437.05   3
  -4  -4   3 219149. 3669.54   1
  -4   4   4-8.48561 127.885   3
  -4   4   5 66152.8 1413.92   3
  -4   4   6 17606.2 630.136   3
  -4   4   7 35727.0 975.148   3
  -4   4   8 17814.7 668.758   3
  -4   4   9 21794.9 770.135   3
  -4   4  10 5438.99 382.895   3
  -4   4  11 32966.5 1025.34   3
  -4   4  12 1972.74 281.770   3
  -4   4  13 101511. 2231.73   3
  -4   4  13 105012. 2378.88   2
  -4   4  14 8441.79 557.945   3
  -4   4  14 9313.29 641.496   2
  -4   4  15 65855.4 1867.34   2
  -4  -4  16 1217.92 233.632   2
  -4   4  16 394.894 231.019   2
  -4   4  17 8480.39 654.143   2
  -4  -4  17 7350.76 519.952   2
  -4  -4  18 627.337 217.103   2
  -4   4  18 536.544 214.289   2
  -4   4  19 5016.26 539.171   2
  -4  -4  19 3978.28 420.857   2
  -4  -4  20 1259.86 277.590   2
  -4   4  20 1050.36 312.903   2
  -4  -4  21 5729.60 534.014   2
  -4   4  21 5306.80 589.029   2
  -4  -4  22 1847.15 333.540   2
  -4   4  22 928.339 314.038   2
  -4   6 -11 16104.4 821.431   3
  -4   6 -10 23434.2 972.663   3
  -4   6  -9 15217.4 754.673   3
  -4  -6  -9 14761.9 609.668   3
  -4   6  -8 22264.2 893.534   3
  -4  -6  -8 21816.1 712.841   3
  -4  -6  -7 2382.22 212.171   3
  -4   6  -7 2257.91 293.546   3
  -4   6  -6 3449.32 334.683   3
  -4  -6  -6 3676.33 237.173   3
  -4   6  -5 2614.90 292.816   3
  -4  -6  -5 2975.53 192.699   3
  -4  -6  -4 1085.99 107.697   3
  -4   6  -4 857.351 188.468   3
  -4   6  -3 22312.0 794.090   3
  -4  -6  -3 21591.9 485.995   3
  -4  -6  -2 31539.8 586.430   3
  -4   6  -2 32268.8 969.200   3
  -4   6  -1 21296.2 757.575   3
  -4   6   0 52760.5 1300.35   3
  -4   6   1 34571.5 1004.11   3
  -4  -6   2 26295.4 990.002   1
  -4   6   2 24753.7 832.684   3
  -4  -6   3 23036.7 945.039   1
  -4   6   3 24222.9 824.654   3
  -4   6   4 34820.8 1030.68   3
  -4  -6   4 36182.3 1244.30   1
  -4   6   5 43658.6 1193.95   3
  -4  -6   5 43703.2 1407.64   1
  -4  -6   6 44587.0 1436.07   1
  -4   6   6 44304.8 1217.04   3
  -4  -6   7 16646.9 870.313   1
  -4   6   7 16326.2 692.539   3
  -4   6   8 22822.6 847.547   3
  -4  -6   8 22130.2 1034.30   1
  -4   6   9 1075.70 220.485   3
  -4  -6   9 850.183 277.246   1
  -4  -6  10 6058.97 577.874   1
  -4   6  10 8062.69 501.361   3
  -4  -6  11 4026.49 486.362   1
  -4   6  11 5044.96 413.446   3
  -4   6  12 6582.50 487.224   3
  -4   6  13 1834.96 285.822   3
  -4   6  14 15760.5 791.179   3
  -4   6  15 10636.6 669.226   3
  -4   6  15 11901.2 812.539   2
  -4   6  16 19715.2 1084.69   2
  -4   6  17 12681.5 890.371   2
  -4   6  18 7297.17 705.792   2
  -4   6  19 1197.99 347.784   2
  -4   6  20 2898.10 473.780   2
  -4   8 -13 164.155 155.545   3
  -4   8 -12 2225.41 350.023   3
  -4   8 -11 2254.98 351.791   3
  -4   8 -10 12894.8 760.064   3
  -4   8  -9 1167.00 265.405   3
  -4   8  -8 19826.8 904.531   3
  -4   8  -7 726.940 233.005   3
  -4   8  -6 17025.1 808.946   3
  -4   8  -5 209.042 162.391   3
  -4   8  -4 3512.95 358.834   3
  -4   8  -3 5.29431 131.851   3
  -4   8  -2 4309.09 380.985   3
  -4   8  -1 848.232 216.648   3
  -4   8   0 30768.1 1047.41   3
  -4   8   1 11438.7 625.790   3
  -4  -8   2 45884.9 1554.78   1
  -4   8   2 45752.7 1329.16   3
  -4  -8   3 6084.66 605.558   1
  -4   8   3 5308.14 437.789   3
  -4  -8   4 41498.7 1515.84   1
  -4   8   4 43589.6 1291.33   3
  -4  -8   5 426.938 270.786   1
  -4   8   5 228.773 171.303   3
  -4   8   6 14080.5 692.007   3
  -4  -8   6 13587.3 863.269   1
  -4  -8   7-42.7737 251.151   1
  -4   8   7 652.812 187.987   3
  -4  -8   8 776.596 290.130   1
  -4   8   8 1309.71 243.130   3
  -4   8   9 2234.20 303.183   3
  -4  -8   9 2115.05 417.921   1
  -4  -8  10 6083.45 640.537   1
  -4   8  10 5159.26 443.069   3
  -4   8  11 1882.11 313.204   3
  -4  -8  11 1488.24 394.499   1
  -4  -8  12 19441.9 1175.87   1
  -4   8  12 18188.1 877.102   3
  -4   8  13 2424.54 347.125   3
  -4  -8  13 2488.01 500.415   1
  -4   8  14 14428.2 814.022   3
  -4  -8  14 18308.2 1186.40   1
  -4   8  15 2646.59 479.748   2
  -4   8  15 1913.36 324.190   3
  -4  -8  15 2922.16 526.730   1
  -4  -8  16 9639.45 914.994   1
  -4   8  16 10425.9 866.128   2
  -4  10  -9 2373.67 349.490   3
  -4  10  -8 52.3960 109.884   3
  -4  10  -7 890.885 228.516   3
  -4  10  -6 226.169 166.096   3
  -4  10  -5 2698.23 359.948   3
  -4  10  -4 12798.0 740.344   3
  -4  10  -3 4090.73 434.269   3
  -4  10  -2 7388.79 556.731   3
  -4  10  -1 4747.34 458.302   3
  -4  10   0 2059.97 314.180   3
  -4  10   1 4199.96 422.197   3
  -4  10   2 94.1402 153.540   3
  -4  10   3 5908.55 496.651   3
  -4 -10   4-83.1470 298.426   1
  -4  10   4 294.905 183.599   3
  -4 -10   5 3171.03 510.271   1
  -4 -10   6 6084.77 679.337   1
  -4 -10   7 4970.09 633.537   1
  -4 -10   8 8707.54 832.809   1
  -4 -10   9 5479.17 685.025   1
  -4 -10  10 3641.18 587.198   1
  -3  -1 -11 34603.8 1101.75   3
  -3  -1 -10 90.6959 110.145   2
  -3   1 -10 26.9660 101.836   2
  -3  -1  -9 31555.6 1029.73   2
  -3   1  -9 33288.0 1027.19   2
  -3  -1  -8 18121.2 710.694   2
  -3   1  -8 18930.1 713.072   2
  -3  -1  -7 32506.1 948.555   2
  -3   1  -7 31782.8 926.274   2
  -3  -1  -6 80943.6 1659.42   2
  -3   1  -6 80662.9 1646.21   2
  -3  -1  -5 105792. 1978.12   2
  -3   1  -5 109502. 1978.88   2
  -3  -1  -4 3304.36 227.554   2
  -3   1  -4 3150.17 225.741   2
  -3   1  -3 338261. 5027.30   2
  -3  -1  -3 337637. 5012.25   2
  -3   1  -2 60357.8 1158.84   2
  -3  -1  -2 61809.6 1126.86   2
  -3   1  -1 154289. 2436.30   2
  -3  -1  -1 157803. 2378.77   2
  -3  -1   0 807477. 11177.4   2
  -3  -1   1 229662. 3233.10   2
  -3  -1   2 34103.6 564.219   3
  -3  -1   3 207596. 2990.03   3
  -3  -1   4 167127. 2526.91   3
  -3  -1   4 170215. 2422.33   2
  -3  -1   5 1063.86 90.2915   2
  -3  -1   5 632.072 129.025   1
  -3   1   6 10782.4 280.824   1
  -3  -1   6 11297.4 334.454   2
  -3  -1   7 335348. 4915.93   2
  -3   1   8 15445.3 552.413   2
  -3  -1   8 16684.6 508.588   2
  -3  -1   9 249272. 3886.00   2
  -3  -1  10 78655.9 1566.01   2
  -3   1  12 45906.6 1233.93   2
  -3   1  13 45790.5 1267.09   2
  -3  -1  13 45093.3 1211.42   2
  -3   1  14 4982.70 409.503   2
  -3  -1  14 4943.97 387.338   2
  -3   1  15 29930.4 1069.37   2
  -3  -1  15 31386.6 1041.26   2
  -3  -1  16 446.348 190.339   2
  -3   1  16 660.555 217.162   2
  -3   1  17 16130.3 831.089   2
  -3  -1  17 16036.8 788.970   2
  -3  -1  18-5.81297 195.900   2
  -3   1  18 18.8888 158.307   2
  -3   1  19 9368.40 671.975   2
  -3  -1  19 9359.87 649.673   2
  -3  -1  20 6077.75 549.892   2
  -3   1  20 5006.66 521.496   2
  -3  -1  21 10986.7 757.556   2
  -3   1  21 10847.9 780.354   2
  -3  -1  22 5680.09 572.077   2
  -3   1  22 4938.15 557.849   2
  -3  -1  23 7581.11 675.811   2
  -3   1  23 6706.28 651.014   2
  -3  -1  24 5105.78 577.791   2
  -3  -3 -11 2097.24 259.368   3
  -3  -3 -10 819.268 175.795   3
  -3   3  -9 80828.4 1839.31   2
  -3  -3  -9 77012.1 1679.80   3
  -3   3  -8 17227.6 701.137   2
  -3  -3  -8 15744.8 598.423   3
  -3   3  -7 67383.4 1520.09   2
  -3  -3  -7 62072.4 1344.15   3
  -3   3  -6 121037. 2291.17   2
  -3  -3  -6 119986. 2093.34   3
  -3   3  -5 6061.09 362.417   2
  -3  -3  -5 6392.23 295.520   3
  -3   3  -4 47923.9 1124.53   2
  -3  -3  -4 47418.0 941.155   3
  -3   3  -3 13884.7 493.866   3
  -3  -3  -3 14212.3 383.474   3
  -3  -3  -2 306761. 4386.30   3
  -3   3  -2 309696. 4657.97   3
  -3   3  -1 11300.8 412.232   3
  -3  -3  -1 10730.2 244.281   3
  -3   3   0 117083. 1985.48   3
  -3   3   1 45135.0 963.165   3
  -3  -3   1 46745.0 1081.83   1
  -3   3   2 3718.67 226.371   3
  -3  -3   2 3959.11 290.193   1
  -3   3   3 155424. 2543.48   3
  -3  -3   3 156389. 2738.57   1
  -3   3   4 122793. 2100.42   3
  -3   3   5 70239.6 1383.71   3
  -3   3   6 165527. 2753.42   3
  -3   3   7 9899.27 433.456   3
  -3   3   8 141964. 2501.67   3
  -3  -3   9 541.448 121.839   2
  -3   3   9 473.032 145.223   3
  -3  -3  10 90506.5 1722.26   2
  -3   3  10 88931.9 1842.43   3
  -3   3  11 4031.45 330.510   3
  -3   3  11 3740.05 352.809   2
  -3   3  12 79703.2 1803.05   3
  -3   3  12 80687.2 1903.07   2
  -3   3  13 3410.52 373.683   2
  -3  -3  13 3569.66 324.294   2
  -3   3  14 26441.8 1039.65   2
  -3  -3  14 28629.6 937.646   2
  -3   3  15 11951.5 709.771   2
  -3  -3  15 11720.9 614.142   2
  -3   3  16 5502.03 504.658   2
  -3  -3  16 6140.35 462.185   2
  -3  -3  17 7265.62 526.964   2
  -3   3  17 7501.06 594.075   2
  -3  -3  18 13169.1 736.718   2
  -3   3  18 13104.0 816.124   2
  -3  -3  19 976.585 251.686   2
  -3   3  19 559.610 251.579   2
  -3  -3  20 6134.83 560.234   2
  -3   3  20 6894.79 633.584   2
  -3   3  21 160.678 204.921   2
  -3  -3  21 136.668 182.090   2
  -3  -3  22 4245.40 500.290   2
  -3   3  22 4324.52 545.267   2
  -3  -3  23 370.631 218.304   2
  -3  -3  24 4337.58 532.711   2
  -3  -5 -11 2653.52 294.471   3
  -3  -5 -10 34631.1 1040.87   3
  -3  -5  -9 46898.6 1199.17   3
  -3  -5  -8 45630.1 1132.86   3
  -3   5  -7 4016.25 362.380   2
  -3  -5  -7 3718.60 269.547   3
  -3   5  -6 33792.7 995.342   3
  -3   5  -6 34167.0 1055.40   2
  -3  -5  -6 33221.1 832.236   3
  -3   5  -5 6768.00 407.180   3
  -3  -5  -5 6851.16 309.260   3
  -3   5  -5 7070.23 440.254   2
  -3   5  -4 26676.9 832.965   3
  -3  -5  -4 28298.1 650.005   3
  -3   5  -3 21117.4 702.568   3
  -3  -5  -3 21360.0 503.208   3
  -3   5  -2 72762.5 1514.58   3
  -3  -5  -2 71765.0 1188.93   3
  -3  -5  -1 51.5784 33.7087   3
  -3   5  -1 59.1770 106.739   3
  -3   5   0 24033.3 729.976   3
  -3  -5   1 53255.4 1346.80   1
  -3   5   1 50841.0 1182.91   3
  -3   5   2 51298.4 1189.47   3
  -3  -5   2 51802.7 1361.52   1
  -3   5   3 80512.1 1625.57   3
  -3  -5   3 79428.0 1837.15   1
  -3  -5   4 172481. 3250.10   1
  -3   5   4 173799. 2965.20   3
  -3  -5   5 9951.55 600.293   1
  -3   5   5 9376.60 461.298   3
  -3  -5   6 76906.5 1889.50   1
  -3   5   6 76176.7 1614.55   3
  -3   5   7 703.450 159.266   3
  -3   5   8 21144.9 749.766   3
  -3   5   9 11090.8 540.133   3
  -3   5  10 7511.89 455.657   3
  -3   5  11 18535.8 755.666   3
  -3   5  12 9028.27 534.715   3
  -3   5  13 2183.38 298.479   3
  -3   5  13 1998.47 323.348   2
  -3   5  14 11042.2 634.207   3
  -3   5  14 11470.3 741.827   2
  -3   5  15 5175.50 530.617   2
  -3   5  16 24835.5 1161.21   2
  -3   5  17 929.500 307.601   2
  -3   5  18 25986.2 1249.93   2
  -3   5  19 1704.99 376.703   2
  -3   5  20 4553.23 578.499   2
  -3   7 -16 822.142 273.816   3
  -3   7 -15 1380.16 300.368   3
  -3   7 -14 48.6572 170.249   3
  -3   7 -13 6744.20 569.139   3
  -3   7 -12 249.402 194.885   3
  -3   7 -11 22499.1 982.672   3
  -3   7 -10 5596.84 487.409   3
  -3   7  -9 23462.9 955.783   3
  -3   7  -8 9964.62 589.199   3
  -3   7  -7 10254.3 582.901   3
  -3  -7  -6 3105.84 213.731   3
  -3   7  -6 2664.28 299.781   3
  -3  -7  -5 13890.5 447.686   3
  -3   7  -5 12934.0 630.571   3
  -3  -7  -4 823.183 105.467   3
  -3   7  -4 810.799 188.818   3
  -3  -7  -3 30430.4 663.779   3
  -3   7  -3 29960.1 957.447   3
  -3   7  -2 8073.88 470.079   3
  -3   7  -1 3074.61 297.473   3
  -3   7   0 3039.13 298.688   3
  -3  -7   1 9228.58 611.271   1
  -3   7   1 10693.7 551.516   3
  -3  -7   2 45779.2 1455.76   1
  -3   7   2 48976.2 1273.84   3
  -3   7   3 112959. 2252.74   3
  -3  -7   3 111393. 2564.67   1
  -3   7   4 4631.93 384.535   3
  -3  -7   4 4137.23 496.876   1
  -3  -7   5 83218.5 2170.76   1
  -3   7   5 80865.8 1810.46   3
  -3  -7   6 309.743 233.180   1
  -3   7   6 295.770 157.114   3
  -3   7   7 26431.0 920.220   3
  -3  -7   7 26131.9 1159.29   1
  -3   7   8 1103.80 215.788   3
  -3  -7   8 1528.92 341.120   1
  -3  -7   9 7087.40 634.585   1
  -3   7   9 7587.10 484.845   3
  -3   7  10 8.37460 112.238   3
  -3  -7  10-111.031 244.877   1
  -3  -7  11 3910.39 505.902   1
  -3   7  11 3487.33 350.938   3
  -3   7  12 2951.17 335.850   3
  -3   7  13 14086.3 740.807   3
  -3   7  14 6349.22 513.629   3
  -3   7  14 7530.32 670.067   2
  -3   7  15 18948.1 1101.70   2
  -3   7  16 546.162 281.511   2
  -3   7  17 14276.2 983.562   2
  -3   7  18 150.590 274.512   2
  -3   9 -13 4304.39 482.929   3
  -3   9 -12 71.0948 138.844   3
  -3   9 -11 2409.89 355.063   3
  -3   9 -10 2451.56 345.366   3
  -3   9  -9 434.397 187.877   3
  -3   9  -8 12778.8 739.654   3
  -3   9  -7 7856.30 562.035   3
  -3   9  -6 5221.03 455.973   3
  -3   9  -5 12003.0 673.855   3
  -3   9  -4 933.549 223.666   3
  -3   9  -3 12195.6 662.843   3
  -3   9  -2 1312.64 246.041   3
  -3   9  -1 21509.5 878.059   3
  -3   9   0 10953.3 620.486   3
  -3   9   1 11263.9 626.968   3
  -3  -9   2 14369.5 886.961   1
  -3   9   2 14854.4 714.093   3
  -3   9   3 2361.31 307.232   3
  -3  -9   3 2924.25 443.020   1
  -3   9   4 13701.3 689.717   3
  -3  -9   4 11623.0 827.759   1
  -3  -9   5 2592.82 434.715   1
  -3   9   5 2816.53 325.632   3
  -3  -9   6 5235.25 596.109   1
  -3   9   6 6266.25 474.331   3
  -3  -9   7 7209.30 703.148   1
  -3   9   7 8640.25 549.424   3
  -3   9   8 95.9350 128.729   3
  -3  -9   8 392.430 282.273   1
  -3  -9   9 10327.8 873.225   1
  -3   9   9 10992.0 631.316   3
  -3   9  10 852.655 218.795   3
  -3  -9  10 891.799 339.692   1
  -3  -9  11 6579.70 727.038   1
  -3   9  11 6529.23 498.299   3
  -3  -9  12 3197.92 547.690   1
  -3  -9  13 4984.55 671.463   1
  -3   9  14 3337.08 510.737   2
  -3 -11   4 2416.77 461.064   1
  -3 -11   5-543.523 313.295   1
  -3 -11   6 4844.37 648.245   1
  -3 -11   7 165.030 224.116   1
  -2   0 -11 247.413 142.604   2
  -2   0 -10 101183. 2138.43   2
  -2   0  -9 117.239 129.882   2
  -2   0  -8 92763.7 1890.16   2
  -2   0  -7 709.136 150.107   2
  -2   0  -6 14512.5 536.551   2
  -2   0  -5 104.517 78.3168   2
  -2   0  -4 62650.0 1210.06   2
  -2   0  -3 444.283 102.502   2
  -2   0  -2 258178. 3788.41   2
  -2   0  -1 94.3641 51.2519   2
  -2   0   4 169733. 2529.15   2
  -2   0   5 258.148 95.4377   2
  -2   0   6 212622. 3254.66   2
  -2   0   7 324.124 102.336   2
  -2   0   8 63400.7 1296.93   2
  -2   0   9 77.5030 127.137   2
  -2   0  12 181398. 3236.10   2
  -2   0  13 71.3402 169.239   2
  -2   0  14 42912.0 1271.29   2
  -2   0  15 117.377 168.506   2
  -2   0  16 9857.94 620.621   2
  -2   0  17-46.4049 180.376   2
  -2   0  18 1119.09 274.657   2
  -2   0  19 66.8722 191.464   2
  -2   0  20 10001.0 731.426   2
  -2   0  21 180.573 215.781   2
  -2   0  22 10064.8 774.853   2
  -2   0  23 173.105 248.256   2
  -2  -2 -11 7086.35 454.375   3
  -2   2 -10 45041.9 1264.39   2
  -2  -2 -10 45199.8 1209.38   3
  -2  -2  -9 21987.3 755.882   3
  -2   2  -9 22814.1 803.764   2
  -2  -2  -8 2860.36 246.616   3
  -2   2  -8 2616.44 256.178   2
  -2  -2  -7 336.269 103.336   3
  -2   2  -7 424.481 123.707   2
  -2  -2  -6 86930.3 1618.10   3
  -2   2  -6 88245.7 1723.94   2
  -2   2  -5 120350. 2124.67   2
  -2  -2  -5 119796. 2010.69   3
  -2   2  -4 193662. 3125.74   2
  -2  -2  -4 197148. 2989.51   3
  -2   2  -3 694553. 9837.00   2
  -2  -2  -3 688741. 9674.02   3
  -2  -2  -2 42476.0 744.275   3
  -2   2  -1 150670. 2344.85   3
  -2  -2  -1 150735. 2164.28   3
  -2   2   0 156282. 2401.43   3
  -2  -2   1 1042.16 149.194   1
  -2   2   1 432.076 84.6880   3
  -2  -2   2 514.258 125.004   1
  -2   2   2 878.946 112.161   3
  -2   2   3 6015.28 249.145   3
  -2   2   4 113548. 1871.14   3
  -2  -2   5 74135.4 1242.63   2
  -2   2   5 72504.3 1344.66   3
  -2  -2   6 154339. 2401.63   2
  -2   2   6 151897. 2517.32   3
  -2  -2   7 83787.9 1487.74   2
  -2   2   7 81542.0 1571.38   3
  -2   2   8 14586.8 537.396   3
  -2  -2   8 15193.6 500.132   2
  -2   2   9 99042.9 1917.11   3
  -2  -2   9 101458. 1846.71   2
  -2   2  10 18099.3 663.829   3
  -2  -2  12 13745.5 598.615   2
  -2   2  12 13774.5 663.175   2
  -2  -2  13 36375.0 1070.36   2
  -2   2  13 35127.3 1139.95   2
  -2  -2  14 27810.9 954.831   2
  -2   2  14 27420.2 1027.14   2
  -2  -2  15 9245.65 566.729   2
  -2   2  15 9404.06 611.279   2
  -2  -2  16 20979.6 880.035   2
  -2   2  16 19507.5 921.696   2
  -2  -2  17 2482.53 334.584   2
  -2   2  17 2241.72 349.010   2
  -2  -2  18 8512.90 606.323   2
  -2   2  18 9313.66 680.173   2
  -2  -2  19 6910.12 578.354   2
  -2   2  19 6017.93 570.943   2
  -2  -2  20 8567.05 654.724   2
  -2   2  20 9355.92 723.170   2
  -2  -2  21 5396.29 558.954   2
  -2   2  21 6363.79 619.757   2
  -2   2  22 1755.56 364.602   2
  -2  -2  22 1986.56 372.067   2
  -2  -2  23 5624.17 594.773   2
  -2  -4 -11 20308.3 789.587   3
  -2  -4 -10 213.805 133.453   3
  -2  -4  -9 106793. 2106.56   3
  -2   4  -9 108729. 2253.88   2
  -2   4  -8 5445.63 391.513   2
  -2  -4  -8 5139.54 334.303   3
  -2   4  -7 101093. 2033.62   2
  -2  -4  -7 98426.2 1856.55   3
  -2   4  -6 2083.36 234.211   2
  -2  -4  -6 1862.76 188.701   3
  -2   4  -5 26374.2 808.645   2
  -2  -4  -5 26501.2 674.201   3
  -2   4  -4 469.141 120.293   3
  -2  -4  -4 642.846 96.3669   3
  -2   4  -3 19886.0 613.095   3
  -2  -4  -3 19694.3 483.490   3
  -2   4  -2 13443.3 475.998   3
  -2  -4  -2 13818.8 353.620   3
  -2  -4  -1 61892.0 1027.00   3
  -2   4  -1 62354.7 1249.48   3
  -2  -4   0 35689.2 961.697   1
  -2   4   0 36802.5 853.176   3
  -2  -4   1 384648. 5834.44   1
  -2   4   1 375345. 5608.47   3
  -2  -4   2 526.824 233.529   1
  -2   4   2 217.498 141.798   3
  -2   4   3 155552. 2561.83   3
  -2  -4   3 153609. 2793.30   1
  -2   4   4 5246.79 298.149   3
  -2   4   5 41481.7 976.917   3
  -2   4   6 19009.8 622.554   3
  -2   4   7 74048.3 1527.39   3
  -2   4   8 2037.10 227.291   3
  -2   4   9 82431.6 1724.40   3
  -2   4  10 6958.19 431.024   3
  -2   4  11 80574.6 1793.33   3
  -2   4  11 81908.8 1953.01   2
  -2   4  12 4685.34 439.266   2
  -2   4  12 5112.29 397.364   3
  -2   4  13 19398.2 416.793   1
  -2   4  13 24155.5 989.664   2
  -2   4  14 1050.44 274.437   2
  -2   4  15 10936.0 712.310   2
  -2   4  16-79.3144 192.755   2
  -2   4  17 16580.9 930.469   2
  -2   4  18 453.206 244.040   2
  -2   4  19 7009.78 642.424   2
  -2   4  20 352.370 272.217   2
  -2   4  21 6343.35 668.631   2
  -2  -6 -10 3978.96 328.665   3
  -2   6  -9 11782.6 610.113   3
  -2  -6  -9 10821.0 515.423   3
  -2   6  -8 3443.74 326.436   3
  -2  -6  -8 3295.23 268.092   3
  -2  -6  -7 11395.0 474.356   3
  -2   6  -7 12202.1 591.320   3
  -2   6  -6 67483.1 1557.03   3
  -2  -6  -6 65083.2 1327.49   3
  -2   6  -6 66221.7 1608.09   2
  -2   6  -5 43410.7 1134.61   3
  -2  -6  -5 41316.3 929.136   3
  -2   6  -4 20940.0 725.145   3
  -2  -6  -4 19912.1 548.977   3
  -2  -6  -3 9556.24 338.550   3
  -2   6  -3 10194.4 483.418   3
  -2   6  -2 2870.99 259.634   3
  -2  -6  -2 3285.14 188.054   3
  -2   6  -1 4435.35 314.571   3
  -2  -6  -1 4512.26 374.474   1
  -2  -6   0 37463.9 1148.99   1
  -2   6   0 38830.2 1004.02   3
  -2   6   1 5644.25 356.399   3
  -2  -6   1 5395.78 445.054   1
  -2   6   2 28156.1 830.997   3
  -2  -6   2 28711.4 1024.66   1
  -2  -6   3 23568.2 940.648   1
  -2   6   3 24179.8 762.852   3
  -2  -6   4 49853.7 1478.58   1
  -2   6   4 50239.4 1216.61   3
  -2  -6   5 93243.5 2218.81   1
  -2   6   5 91403.9 1851.02   3
  -2   6   6 77434.1 1671.52   3
  -2   6   7 16214.9 649.365   3
  -2   6   8 41990.3 1147.23   3
  -2   6   9 554.812 153.121   3
  -2   6  10 8283.37 490.500   3
  -2   6  11 109.549 145.369   3
  -2   6  12 619.586 222.566   2
  -2   6  12 757.984 188.106   3
  -2   6  13 2839.03 403.925   2
  -2   6  14 5278.97 543.831   2
  -2   6  15 20247.5 1071.54   2
  -2   6  16 16660.9 1006.17   2
  -2   6  17 9517.78 778.533   2
  -2   6  18 10420.7 827.400   2
  -2   6  19 4104.45 540.048   2
  -2   8 -15-206.404 177.084   3
  -2   8 -14 904.848 253.520   3
  -2   8 -13 253.610 159.348   3
  -2   8 -12 1099.27 264.575   3
  -2   8 -11 492.134 199.177   3
  -2   8 -10 18701.0 873.519   3
  -2   8  -9 2237.24 324.371   3
  -2   8  -8 41815.9 1295.59   3
  -2   8  -7 2050.29 295.975   3
  -2   8  -6 19436.7 810.342   3
  -2   8  -5 367.176 148.119   3
  -2   8  -4 3027.53 313.533   3
  -2   8  -3 630.005 170.209   3
  -2   8  -2 2822.01 298.693   3
  -2   8  -1 324.333 184.700   3
  -2   8   0 32265.2 1012.50   3
  -2  -8   0 31534.9 1210.18   1
  -2   8   1 919.843 251.819   3
  -2  -8   1 931.620 329.735   1
  -2   8   2 63731.7 1520.38   3
  -2  -8   2 58903.3 1785.10   1
  -2   8   3 3666.49 344.956   3
  -2  -8   3 4538.32 504.821   1
  -2  -8   4 20184.5 1032.42   1
  -2   8   4 22726.6 823.699   3
  -2  -8   5 322.418 243.870   1
  -2   8   5 631.552 176.462   3
  -2  -8   6 8142.04 678.964   1
  -2   8   6 8439.69 500.071   3
  -2   8   7 751.607 179.881   3
  -2  -8   7 457.768 276.069   1
  -2  -8   8 8655.06 729.771   1
  -2   8   8 9639.09 542.688   3
  -2   8   9 44.0942 128.511   3
  -2  -8   9-4.43253 234.362   1
  -2  -8  10 13020.7 915.318   1
  -2   8  10 12310.5 643.120   3
  -2   8  11 320.207 174.554   3
  -2  -8  11 258.217 286.730   1
  -2   8  12 13475.5 703.356   3
  -2   8  13 1006.62 317.525   2
  -2   8  14 8046.05 732.422   2
  -2   8  15 157.912 221.783   2
  -2   8  16 6952.55 706.344   2
  -2 -10   2-84.5883 278.264   1
  -2 -10   3 8235.04 736.679   1
  -2 -10   4 1240.61 366.374   1
  -2 -10   5 11444.6 901.963   1
  -2 -10   6 3711.67 547.452   1
  -2 -10   7 9983.79 868.255   1
  -2 -10   8 3217.91 551.998   1
  -2 -10   9 2103.99 461.562   1
  -2 -10  10 3049.16 546.441   1
  -1  -1 -11 52359.7 1358.34   3
  -1  -1 -11 51186.3 1390.76   2
  -1   1 -11 48200.8 1338.58   2
  -1  -1 -10 17202.9 678.357   3
  -1  -1 -10 16188.0 692.836   2
  -1   1 -10 15833.6 660.401   2
  -1  -1  -9 11977.2 537.127   3
  -1  -1  -9 13440.5 594.651   2
  -1   1  -9 13005.3 564.839   2
  -1  -1  -8 31620.0 882.972   3
  -1  -1  -8 31755.8 929.457   2
  -1   1  -8 32551.7 907.534   2
  -1  -1  -7 17493.4 620.645   2
  -1  -1  -7 17956.5 588.595   3
  -1   1  -7 18363.9 611.811   2
  -1  -1  -6 35794.8 840.143   3
  -1  -1  -6 35066.2 895.614   2
  -1   1  -6 35298.5 861.000   2
  -1  -1  -5 155928. 2465.98   3
  -1  -1  -5 153590. 2540.34   2
  -1   1  -5 150960. 2501.80   2
  -1  -1  -4 39439.9 848.519   2
  -1  -1  -4 38489.2 783.859   3
  -1   1  -4 36610.1 805.403   2
  -1   1  -3 657235. 9275.70   2
  -1  -1  -3 676546. 9225.22   3
  -1  -1  -3 660046. 9297.11   2
  -1  -1  -2 138579. 2031.64   3
  -1   1  -2 134823. 2092.48   2
  -1  -1   3 575502. 8004.24   2
  -1   1   3 576529. 8064.86   3
  -1   1   4 330.826 69.5765   3
  -1  -1   4 18.9811 45.7412   2
  -1   1   5 2530.85 170.914   3
  -1  -1   5 2606.76 166.117   2
  -1   1   6 138928. 2317.02   3
  -1  -1   6 143158. 2284.90   2
  -1  -1   7 74042.4 1405.20   2
  -1  -1   8 7363.74 357.536   2
  -1  -1   9 131561. 2343.39   2
  -1  -1  11 65031.3 1496.17   2
  -1   1  12 53873.4 1422.69   2
  -1  -1  12 55497.4 1384.83   2
  -1   1  13 65894.3 1640.47   2
  -1  -1  13 62699.9 1585.17   2
  -1   1  14 1642.21 288.288   2
  -1  -1  14 1936.88 281.115   2
  -1   1  15 29450.6 1098.62   2
  -1  -1  15 29512.2 1077.25   2
  -1   1  16 490.982 216.083   2
  -1  -1  16 109.059 240.526   2
  -1  -1  17 10383.2 666.742   2
  -1   1  17 11630.0 716.373   2
  -1   1  18 1640.56 329.365   2
  -1  -1  18 1995.51 324.648   2
  -1  -1  19 6648.43 579.248   2
  -1   1  19 7077.42 610.669   2
  -1   1  20 411.484 216.715   2
  -1  -1  20 506.509 229.947   2
  -1  -1  21 4685.69 525.732   2
  -1   1  21 3673.61 489.490   2
  -1  -1  22 3378.59 480.709   2
  -1   1  22 3846.66 517.422   2
  -1  -1  23 3039.23 470.396   2
  -1  -3 -12 49192.2 1354.54   3
  -1   3 -11 14298.7 680.673   2
  -1  -3 -11 14693.6 647.711   3
  -1   3 -10 10640.5 551.327   2
  -1  -3 -10 11192.4 537.540   3
  -1   3  -9 69390.3 1575.45   2
  -1  -3  -9 68033.8 1510.56   3
  -1  -3  -8 12289.6 506.046   3
  -1   3  -8 13264.7 557.802   2
  -1   3  -7 126917. 2314.36   2
  -1  -3  -7 126067. 2224.96   3
  -1   3  -6 96391.2 1816.38   2
  -1  -3  -6 94137.4 1724.64   3
  -1   3  -5 83.8557 82.5169   2
  -1  -3  -5 87.8607 66.4965   3
  -1  -3  -4 220424. 3330.28   3
  -1   3  -4 220024. 3469.07   2
  -1  -3  -3 83806.9 1393.70   3
  -1  -3  -2 348356. 5014.48   3
  -1   3  -2 358253. 5147.30   3
  -1   3  -1 5151.85 231.939   3
  -1  -3  -1 5051.88 177.152   3
  -1  -3  -1 5045.85 262.703   1
  -1  -3   0 162986. 2412.70   3
  -1   3   0 164281. 2535.05   3
  -1  -3   0 168068. 2680.78   1
  -1  -3   1 70985.0 1386.83   1
  -1   3   1 68997.3 1226.28   3
  -1   3   2 21477.2 533.797   3
  -1   3   3 66331.1 1213.31   3
  -1   3   4 135886. 2209.43   3
  -1   3   5 1936.84 171.478   3
  -1   3   6 208422. 3210.84   3
  -1   3   6 197510. 2918.88   1
  -1   3   7 18210.2 416.170   1
  -1   3   7 19074.5 603.408   3
  -1   3   8 62926.5 1346.72   3
  -1   3   9 7812.36 412.827   3
  -1   3  11 2143.83 291.456   2
  -1  -3  11 2063.17 250.207   2
  -1   3  12 63330.4 1663.60   2
  -1  -3  12 64909.6 1549.11   2
  -1   3  13 3700.68 390.883   2
  -1  -3  13 3869.99 357.946   2
  -1   3  14 8155.56 571.152   2
  -1  -3  14 8745.26 542.098   2
  -1   3  15-144.760 257.143   2
  -1  -3  15-9.10997 161.808   2
  -1  -3  16 11506.1 671.808   2
  -1   3  16 11321.1 730.831   2
  -1  -3  17 4126.36 445.636   2
  -1   3  17 3916.38 460.388   2
  -1  -3  18 6750.55 559.815   2
  -1   3  18 7222.16 626.452   2
  -1  -3  19 6800.34 581.388   2
  -1   3  19 6834.55 630.256   2
  -1  -3  20 4743.63 511.501   2
  -1   3  20 4143.98 516.129   2
  -1   3  21 996.464 313.513   2
  -1  -3  21 1064.59 307.046   2
  -1  -3  22 7271.51 666.094   2
  -1  -3  23-206.662 227.769   2
  -1  -5 -11 17629.6 731.353   3
  -1  -5 -10 25948.0 871.454   3
  -1   5  -9 59802.0 1504.92   2
  -1  -5  -9 59514.8 1394.54   3
  -1   5  -8 104214. 2145.26   2
  -1  -5  -8 103938. 1991.75   3
  -1   5  -7 8735.15 484.897   2
  -1  -5  -7 9200.91 423.052   3
  -1  -5  -6 99119.4 1822.97   3
  -1   5  -6 101184. 2013.21   2
  -1   5  -5 10411.4 488.618   2
  -1   5  -5 9290.39 435.560   3
  -1  -5  -5 9522.99 379.488   3
  -1  -5  -4 21736.2 582.381   3
  -1   5  -4 22244.7 683.689   3
  -1  -5  -3 728.957 99.4464   3
  -1   5  -3 525.663 120.389   3
  -1  -5  -2 13574.6 405.035   3
  -1   5  -2 14286.2 502.210   3
  -1  -5  -2 14463.4 573.845   1
  -1  -5  -1 70252.6 1253.09   3
  -1   5  -1 70976.2 1394.72   3
  -1  -5  -1 72597.8 1549.75   1
  -1   5   0 9296.52 396.666   3
  -1  -5   0 9735.41 491.291   1
  -1  -5   1 111344. 2205.96   1
  -1   5   1 110563. 1955.72   3
  -1  -5   2 40253.3 1158.34   1
  -1   5   2 39464.7 931.162   3
  -1   5   3 21525.5 642.535   3
  -1   5   4 115650. 2054.58   3
  -1   5   5 20028.5 640.400   3
  -1   5   6 133659. 2368.09   3
  -1   5   7 3635.61 287.482   3
  -1   5   8 49827.8 1215.27   3
  -1   5   9 26967.0 852.546   3
  -1   5  10 1395.88 216.511   3
  -1   5  11 6359.68 423.391   3
  -1   5  11 5679.71 488.241   2
  -1   5  12 7770.16 575.946   2
  -1   5  13 26212.6 1110.47   2
  -1   5  14 20680.7 1001.38   2
  -1   5  15 3663.97 449.400   2
  -1   5  16 18351.5 998.192   2
  -1   5  17-132.281 228.934   2
  -1   5  18 16725.8 1009.47   2
  -1   5  19 2475.66 454.692   2
  -1   5  20 6202.19 674.534   2
  -1   7 -12 492.289 203.589   3
  -1   7 -11 7513.96 537.310   3
  -1   7 -10 2167.88 295.197   3
  -1   7  -9 23002.0 886.816   3
  -1  -7  -9 23641.7 788.332   3
  -1   7  -8 3613.60 340.416   3
  -1  -7  -8 3595.50 283.544   3
  -1   7  -7 24756.4 867.851   3
  -1  -7  -7 24733.9 747.351   3
  -1   7  -6 667.271 170.267   3
  -1  -7  -6 621.418 125.077   3
  -1   7  -5 31672.3 967.628   3
  -1  -7  -5 32084.1 819.520   3
  -1  -7  -4 93.4429 84.3554   3
  -1   7  -4 109.956 123.570   3
  -1  -7  -3 37432.0 869.822   3
  -1   7  -3 37087.0 1027.86   3
  -1   7  -2 7492.37 420.538   3
  -1  -7  -1 7615.18 512.454   1
  -1   7  -1 6744.10 393.524   3
  -1   7   0 8633.93 444.828   3
  -1  -7   0 8241.06 547.498   1
  -1   7   1 15475.6 601.488   3
  -1  -7   1 14869.1 764.024   1
  -1  -7   2 30543.1 1142.89   1
  -1   7   2 32089.2 907.912   3
  -1  -7   3 52162.7 1587.14   1
  -1   7   3 54718.8 1281.52   3
  -1  -7   4 421.023 276.101   1
  -1   7   4 287.330 147.049   3
  -1  -7   5 87699.8 2275.13   1
  -1   7   5 91655.8 1855.38   3
  -1   7   6 7421.73 428.639   3
  -1   7   7 68352.9 1551.78   3
  -1   7   8 5175.05 381.653   3
  -1   7   9 7715.30 462.276   3
  -1   7  10 3661.68 336.054   3
  -1   7  11 262.719 140.602   3
  -1   7  11-117.539 236.923   2
  -1   7  12 1777.70 350.030   2
  -1   7  13 7825.73 667.326   2
  -1   7  14 508.120 248.928   2
  -1   7  15 15201.7 971.405   2
  -1   7  16-82.6814 229.958   2
  -1   7  17 5868.46 643.146   2
  -1   9 -14 386.485 192.318   3
  -1   9 -13 2478.89 361.208   3
  -1   9 -12-125.212 143.583   3
  -1   9 -11 1637.24 279.292   3
  -1   9 -10 4758.25 446.035   3
  -1   9  -9 2761.03 347.091   3
  -1   9  -8 12328.8 677.027   3
  -1   9  -7 13752.0 701.560   3
  -1   9  -6 6839.22 481.694   3
  -1   9  -5 13614.9 669.334   3
  -1   9  -4 372.550 153.726   3
  -1   9  -3 13908.7 657.062   3
  -1   9  -2 305.113 159.150   3
  -1   9  -1 11045.6 571.344   3
  -1  -9   0 10791.7 726.434   1
  -1   9   0 11238.1 571.280   3
  -1  -9   1 1569.91 332.019   1
  -1   9   1 1964.50 244.928   3
  -1   9   2 4418.97 355.602   3
  -1  -9   2 4194.82 478.789   1
  -1  -9   3 4657.05 534.946   1
  -1   9   3 5498.82 393.053   3
  -1  -9   4 6040.61 607.831   1
  -1   9   4 7006.23 439.556   3
  -1  -9   5 10050.8 789.918   1
  -1   9   5 10395.0 539.724   3
  -1  -9   6 3563.22 504.026   1
  -1   9   6 4465.75 361.429   3
  -1  -9   7 7341.12 710.051   1
  -1   9   7 8250.35 483.082   3
  -1  -9   8 3296.23 534.793   1
  -1  -9   9 9298.71 829.546   1
  -1  -9  10 5339.80 649.462   1
  -1   9  11 5575.36 591.484   2
  -1  -9  11 4070.53 583.205   1
  -1   9  12 328.156 224.574   2
  -1  -9  12 63.5591 253.488   1
  -1   9  13 2267.42 410.199   2
  -1  -9  13 2062.62 465.389   1
  -1 -11   2 4458.59 568.167   1
  -1 -11   3 91.1268 266.370   1
  -1 -11   4 6433.06 698.454   1
  -1 -11   5 169.937 239.077   1
  -1 -11   6 4085.71 603.062   1
  -1 -11   7 73.4650 227.553   1
   0   0 -12 156878. 2973.17   3
   0   0 -12 150255. 2952.30   2
   0   0 -11 72.3493 132.163   3
   0   0 -11 230.145 146.412   2
   0   0 -10 175753. 3132.41   3
   0   0 -10 176249. 3143.82   2
   0   0  -9-3.77764 103.807   3
   0   0  -9 122.535 106.391   2
   0   0  -8 18193.3 628.422   2
   0   0  -7 446.835 122.253   2
   0   0  -6 37964.5 882.575   2
   0   0  -5 105.873 67.7427   2
   0   0  -4 161453. 2495.32   2
   0   0  -3 5397.30 210.064   2
   0   0   6 39760.0 927.289   2
   0   0  11 69.6257 160.820   2
   0   0  12 151629. 2903.17   2
   0   0  13 270.367 198.698   2
   0   0  14 39737.6 1265.55   2
   0   0  15 76.5935 161.132   2
   0   0  16 10713.9 675.814   2
   0   0  17 26.8405 177.344   2
   0   0  18 4330.70 474.664   2
   0   0  19 50.3161 198.267   2
   0   0  20 5074.53 546.320   2
   0   0  21-31.4847 202.903   2
   0   0  22 2434.07 418.132   2
   0   2 -12 23946.5 881.869   2
   0  -2 -12 23757.2 877.021   3
   0   2 -11 21927.9 812.970   2
   0  -2 -11 23422.4 828.005   3
   0   2 -10 5427.23 366.728   2
   0  -2 -10 6134.49 383.732   3
   0   2  -9 27593.0 842.122   2
   0  -2  -9 27386.8 827.162   3
   0   2  -8 34874.2 916.916   2
   0  -2  -8 34343.2 911.995   3
   0   2  -7 25037.8 719.394   2
   0  -2  -7 26950.1 725.351   3
   0  -2  -6 219390. 3381.27   3
   0   2  -6 213817. 3394.04   2
   0   2  -5 42680.2 909.069   2
   0  -2  -5 42385.1 887.680   3
   0   2  -4 199074. 3053.97   2
   0  -2  -4 200305. 3025.24   3
   0  -2  -3 217035. 3181.84   3
   0   2  -3 213419. 3223.13   2
   0  -2  -2 770.062 73.8770   3
   0   2  -1 98121.2 1496.81   3
   0  -2  -1 93996.9 1474.60   3
   0  -2  -1 99938.4 1553.06   1
   0  -2   0 12697.7 293.660   3
   0   2   0 12527.8 297.553   3
   0   2   1 101947. 1553.11   3
   0   2   2 785.132 84.8061   1
   0   2   2 824.008 79.2394   3
   0   2   3 214801. 3136.94   1
   0   2   3 217623. 3192.56   3
   0   2   4 207094. 3126.96   3
   0   2   5 41552.6 888.791   3
   0  -2   5 44291.5 919.712   2
   0   2   6 217727. 3419.68   3
   0  -2   6 222070. 3445.32   2
   0  -2   7 26002.8 725.741   2
   0  -2   8 35630.2 922.081   2
   0  -2  11 23461.0 819.205   2
   0   2  11 22415.8 853.744   2
   0  -2  12 25021.8 884.623   2
   0   2  12 23203.2 904.051   2
   0  -2  13 65963.6 1645.76   2
   0   2  13 64831.2 1717.78   2
   0  -2  14 31875.7 1095.63   2
   0   2  14 29034.9 1118.68   2
   0  -2  15 39441.6 1305.53   2
   0   2  15 40190.8 1376.28   2
   0  -2  16 19999.2 917.301   2
   0   2  16 19307.2 952.800   2
   0  -2  17 3382.99 416.273   2
   0   2  17 3156.21 416.788   2
   0  -2  18 6527.31 558.821   2
   0   2  18 5896.25 566.565   2
   0   2  19 164.232 196.257   2
   0  -2  19 143.861 203.483   2
   0   2  20 2035.95 375.458   2
   0  -2  20 1607.98 335.592   2
   0   2  21 2864.48 439.671   2
   0  -2  21 2736.21 428.906   2
   0  -2  22 1593.35 368.813   2
   0  -4 -12 37787.9 1154.01   3
   0  -4 -11 47654.6 1278.46   3
   0   4 -11 47589.7 1312.04   2
   0   4 -10 211.422 144.132   2
   0  -4 -10 257.563 139.676   3
   0  -4  -9 204541. 3447.44   3
   0   4  -9 202630. 3508.89   2
   0   4  -8 15934.6 613.401   2
   0  -4  -8 15835.9 588.455   3
   0   4  -7 35064.8 933.982   2
   0  -4  -7 34710.9 892.431   3
   0   4  -6 2385.92 241.008   2
   0  -4  -6 2559.50 216.981   3
   0  -4  -5 52559.1 1086.94   3
   0   4  -5 53704.2 1166.02   2
   0  -4  -4 11258.1 387.369   3
   0   4  -3 151793. 2464.15   3
   0  -4  -3 153545. 2407.56   3
   0   4  -2 2031.65 168.596   3
   0  -4  -2 2377.49 157.633   3
   0  -4  -2 2347.69 206.507   1
   0  -4  -1 109663. 1790.37   3
   0   4  -1 109564. 1833.74   3
   0  -4  -1 113994. 2001.67   1
   0  -4   0 60058.5 1101.65   3
   0   4   0 59145.6 1132.04   3
   0   4   1 114430. 1880.87   3
   0   4   2 2510.20 180.352   3
   0   4   3 158265. 2519.46   3
   0   4   4 10824.3 391.669   3
   0   4   5 53620.8 1109.77   3
   0   4   6 1995.77 167.887   1
   0   4   6 2581.12 236.852   3
   0   4   7 35629.9 898.184   3
   0   4   7 34554.0 766.450   1
   0   4   8 16720.7 600.524   3
   0   4   8 16643.5 710.314   2
   0   4   8 15311.3 460.169   1
   0   4   9 214183. 3744.97   2
   0   4   9 202644. 3184.96   1
   0   4  10 450.187 232.816   2
   0   4  11 48159.0 1444.61   2
   0   4  12 38721.3 1289.67   2
   0   4  13 34.6011 168.268   2
   0   4  14 8583.30 617.694   2
   0   4  15 10904.6 722.588   2
   0   4  16 119.940 218.028   2
   0   4  17 10923.0 776.649   2
   0   4  18 771.827 289.657   2
   0   4  19 13942.7 933.473   2
   0   4  20 1069.16 326.462   2
   0  -6 -11 2904.06 306.846   3
   0  -6 -10 6555.09 419.138   3
   0  -6  -9 652.526 148.228   3
   0   6  -9 662.735 170.564   2
   0   6  -8 9565.69 517.401   2
   0  -6  -8 8636.64 446.792   3
   0   6  -7 33106.9 954.584   3
   0  -6  -7 32717.6 889.070   3
   0   6  -7 32010.0 986.503   2
   0   6  -6 79943.4 1661.19   3
   0  -6  -6 78351.3 1559.75   3
   0   6  -6 78961.4 1723.03   2
   0   6  -5 94559.7 1830.03   3
   0  -6  -5 92320.6 1733.21   3
   0   6  -4 83466.5 1640.82   3
   0  -6  -4 80457.6 1538.13   3
   0  -6  -3 18527.1 559.258   3
   0   6  -3 18968.7 623.056   3
   0  -6  -3 19215.8 709.047   1
   0  -6  -2 15163.1 495.858   3
   0   6  -2 16069.7 553.630   3
   0  -6  -2 16138.6 657.834   1
   0   6  -1 990.908 141.605   3
   0  -6  -1 1107.33 220.312   1
   0  -6   0 3619.02 339.197   1
   0   6   0 3781.43 252.864   3
   0   6   1 909.081 137.991   3
   0  -6   1 1284.00 241.987   1
   0   6   2 17036.1 562.167   3
   0   6   3 20641.6 634.193   3
   0   6   4 90233.4 1718.84   3
   0   6   5 102107. 1906.12   3
   0   6   6 84039.9 1673.48   3
   0   6   7 35873.7 967.437   3
   0   6   8 8664.08 457.373   3
   0   6   9 440.995 145.570   3
   0   6  10 7193.68 559.254   2
   0   6  11 3137.20 402.458   2
   0   6  12 10401.7 712.842   2
   0   6  13 6220.33 568.024   2
   0   6  14 2277.10 399.016   2
   0   6  15 6850.83 632.811   2
   0   6  16 6172.09 617.492   2
   0   6  17 6488.71 649.044   2
   0   6  18 5802.73 633.989   2
   0   8 -17 360.210 207.111   3
   0   8 -16 2889.63 404.851   3
   0   8 -15-88.9644 167.853   3
   0   8 -14 1464.96 284.264   3
   0   8 -13 41.8529 149.471   3
   0   8 -12 4928.53 452.593   3
   0   8 -11-74.2967 153.788   3
   0   8 -10 18344.6 816.572   3
   0   8  -9 2460.49 304.282   3
   0   8  -8 21516.6 835.160   3
   0   8  -7 3070.67 319.895   3
   0   8  -6 21640.6 805.746   3
   0   8  -5 3257.89 302.156   3
   0  -8  -4 10140.6 445.842   3
   0   8  -4 10080.9 513.340   3
   0   8  -3 12331.9 566.085   3
   0  -8  -2 11649.1 674.576   1
   0   8  -2 12907.3 562.361   3
   0   8  -1 19749.5 712.669   3
   0  -8  -1 17889.9 858.925   1
   0   8   0 41658.9 1089.85   3
   0  -8   0 37903.6 1334.55   1
   0  -8   1 19491.9 941.840   1
   0   8   1 20300.5 712.923   3
   0  -8   2 11657.1 743.815   1
   0   8   2 13597.8 562.935   3
   0  -8   3 11303.9 770.928   1
   0   8   3 13373.4 553.986   3
   0  -8   4 9316.34 702.401   1
   0   8   4 10661.3 493.568   3
   0  -8   5 2725.57 409.441   1
   0   8   5 2985.27 271.821   3
   0   8   6 23526.2 778.269   3
   0   8   7 2885.63 275.720   3
   0   8   8 23276.7 806.389   3
   0   8   9 2838.32 292.378   3
   0   8  10 19985.5 1037.55   2
   0   8  11 216.182 233.610   2
   0   8  12 5743.90 590.994   2
   0   8  13 15.0234 209.667   2
   0   8  14 2248.02 410.781   2
   0   8  15-162.399 222.340   2
   0 -10   0 399.880 215.463   1
   0 -10   1 3772.29 477.302   1
   0 -10   2 4795.79 568.961   1
   0 -10   3 6401.01 661.710   1
   0 -10   4 7586.16 726.949   1
   0 -10   5 9304.58 814.891   1
   0 -10   6 797.478 346.650   1
   0 -10   7 7731.27 767.168   1
   0 -10   8 524.203 303.217   1
   0  10   9 1709.81 362.737   2
   0 -10   9 1976.07 460.385   1
   0  10  10 493.175 239.212   2
   0  10  11 457.596 264.995   2
   1   1 -13 61383.2 1593.37   2
   1   1 -12 56549.3 1474.07   3
   1   1 -12 54092.9 1419.41   2
   1  -1 -12 56973.4 1458.79   3
   1   1 -11 67765.5 1603.98   3
   1   1 -11 64354.4 1533.79   2
   1  -1 -11 66913.7 1573.22   3
   1   1 -10 181823. 3176.77   2
   1  -1 -10 187419. 3226.47   3
   1   1  -9 126521. 2295.25   2
   1  -1  -9 127339. 2337.67   3
   1   1  -8 6484.78 337.713   2
   1  -1  -8 7057.41 358.463   3
   1   1  -7 70566.3 1368.30   2
   1  -1  -7 72227.4 1407.86   3
   1   1  -6 138495. 2265.31   2
   1  -1  -6 140567. 2296.71   3
   1   1  -5 2480.49 158.549   2
   1  -1  -5 2714.96 172.859   3
   1  -1  -4 131.472 52.4696   3
   1   1  -4 111.592 50.5484   2
   1  -1  -3 561873. 7901.08   3
   1   1  -3 565879. 7849.01   2
   1   1   2 145540. 2221.45   2
   1  -1   3 676010. 9501.25   2
   1  -1   4 38549.3 819.782   2
   1  -1   5 154068. 2502.89   2
   1  -1   6 34360.1 845.730   2
   1  -1   7 17632.1 596.618   2
   1  -1  10 17049.4 680.667   2
   1  -1  11 53540.6 1379.51   2
   1   1  11 52125.2 1409.28   2
   1  -1  12 20648.7 820.001   2
   1   1  12 18733.3 809.353   2
   1  -1  13 97828.3 2188.73   2
   1   1  13 97529.7 2223.84   2
   1   1  14 1462.94 296.378   2
   1  -1  14 1338.18 281.760   2
   1  -1  15 34084.1 1220.27   2
   1   1  15 36558.7 1284.25   2
   1  -1  16 7603.07 590.087   2
   1   1  16 7850.90 597.623   2
   1  -1  17 6192.70 549.999   2
   1   1  17 6260.63 556.774   2
   1  -1  18 4818.27 502.320   2
   1   1  18 4295.32 494.270   2
   1  -1  19 4272.33 491.561   2
   1   1  19 4625.08 522.860   2
   1   1  20 62.8528 187.233   2
   1  -1  20-33.6902 228.348   2
   1   1  21 2637.07 437.406   2
   1  -1  21 2302.05 413.238   2
   1   3 -13 3122.62 323.378   2
   1   3 -12 61071.4 1534.00   2
   1  -3 -12 63785.4 1571.85   3
   1   3 -11 2191.85 249.579   2
   1  -3 -11 1917.21 245.068   3
   1   3 -10 75873.1 1640.68   2
   1  -3 -10 76099.7 1661.62   3
   1  -3  -9 7387.74 403.163   3
   1   3  -9 7441.79 393.747   2
   1  -3  -8 59088.3 1299.46   3
   1   3  -8 60001.1 1287.36   2
   1  -3  -7 18718.1 600.094   3
   1   3  -7 18727.5 581.927   2
   1   3  -6 205223. 3226.57   2
   1  -3  -6 206209. 3260.86   3
   1   3  -5 2066.07 164.403   2
   1  -3  -5 1860.11 161.227   3
   1  -3  -4 127807. 2082.19   3
   1  -3  -3 63305.4 1148.87   3
   1  -3  -3 64254.5 1115.46   1
   1   3  -2 20386.2 455.847   3
   1  -3  -2 19564.4 487.733   3
   1  -3  -2 20582.6 515.104   1
   1  -3  -1 67821.8 1186.76   3
   1   3  -1 68303.2 1120.56   3
   1  -3   0 164749. 2565.33   3
   1   3   0 169051. 2464.89   3
   1   3   1 5123.05 188.439   3
   1   3   2 355348. 5348.66   1
   1   3   2 369939. 5198.46   3
   1   3   3 85535.8 1531.33   1
   1   3   3 88666.8 1450.90   3
   1   3   4 228488. 3419.29   3
   1   3   4 224973. 3457.30   1
   1   3   5 84.3786 74.5440   3
   1   3   6 100907. 1971.25   2
   1   3   8 12860.6 596.269   2
   1   3   9 71162.7 1681.73   2
   1   3  10 11231.0 598.937   2
   1  -3  10 11375.5 566.503   2
   1   3  11 14340.6 709.874   2
   1  -3  11 14515.5 671.367   2
   1   3  12 50224.8 1472.54   2
   1  -3  12 51008.0 1413.41   2
   1   3  13 4834.56 460.167   2
   1  -3  13 4663.43 427.784   2
   1   3  14 36975.9 1314.31   2
   1  -3  14 36398.8 1238.21   2
   1   3  15 1403.95 319.135   2
   1  -3  15 2070.09 327.372   2
   1  -3  16 13070.7 765.270   2
   1   3  16 13617.2 820.658   2
   1  -3  17 3476.18 428.142   2
   1   3  17 3882.65 474.163   2
   1  -3  18 6610.53 596.919   2
   1   3  18 7568.29 656.711   2
   1  -3  19 2900.36 432.870   2
   1   3  19 2726.80 446.802   2
   1  -3  20 4153.80 517.982   2
   1   3  20 4594.58 555.336   2
   1  -3  21 2720.23 440.893   2
   1  -5 -11 5805.27 405.290   3
   1   5 -11 5506.84 400.934   2
   1   5 -10 1032.18 188.703   2
   1  -5 -10 1000.97 175.575   3
   1   5  -9 27542.8 867.827   2
   1  -5  -9 26824.8 849.070   3
   1   5  -8 45580.5 1147.63   2
   1  -5  -8 46123.3 1136.26   3
   1   5  -7 3443.46 274.075   2
   1  -5  -7 3288.61 257.098   3
   1  -5  -6 121754. 2161.40   3
   1   5  -6 122932. 2219.92   2
   1   5  -5 18231.9 576.008   3
   1  -5  -5 18927.1 585.502   3
   1   5  -4 104537. 1850.01   3
   1  -5  -4 102607. 1849.03   3
   1  -5  -4 108254. 1906.16   1
   1  -5  -3 19486.4 571.674   3
   1   5  -3 19903.5 562.273   3
   1  -5  -3 19718.9 636.518   1
   1  -5  -2 36876.9 854.183   3
   1   5  -2 38597.7 840.712   3
   1  -5  -2 38868.0 989.285   1
   1  -5  -1 110365. 2091.49   1
   1  -5  -1 108158. 1884.82   3
   1   5  -1 108356. 1833.92   3
   1   5   0 9625.67 346.688   3
   1   5   1 74939.1 1345.16   3
   1   5   2 14647.0 441.696   3
   1   5   3 487.011 93.3272   3
   1   5   4 23344.8 621.900   3
   1   5   5 9661.59 394.062   3
   1   5   6 107689. 1941.27   3
   1   5   7 9313.18 428.950   3
   1   5   7 8519.98 396.230   1
   1   5   8 112254. 2345.71   2
   1   5   8 103567. 1914.49   1
   1   5   9 64814.5 1688.67   2
   1   5   9 60424.0 1275.83   1
   1   5  10 28973.2 1089.59   2
   1   5  10 26601.7 745.072   1
   1   5  11 18646.2 883.533   2
   1   5  11 17277.5 575.533   1
   1   5  12 10078.5 434.339   1
   1   5  12 10271.0 669.375   2
   1   5  13 441.112 203.516   2
   1   5  14 3325.05 423.679   2
   1   5  15 2491.35 386.927   2
   1   5  16 7443.11 649.389   2
   1   5  17 2262.72 397.609   2
   1   5  18 6977.53 684.335   2
   1   5  19 590.589 305.726   2
   1   7 -10 3155.06 316.625   3
   1   7  -9 6307.64 420.218   3
   1  -7  -9 6484.17 406.956   3
   1   7  -8 4562.77 353.268   3
   1  -7  -8 5015.34 348.345   3
   1   7  -8 4714.72 370.445   2
   1   7  -7 59552.4 1393.83   3
   1  -7  -7 59048.9 1356.43   3
   1   7  -7 58603.8 1445.55   2
   1   7  -6 6075.58 404.280   2
   1   7  -6 6818.14 402.401   3
   1  -7  -6 5968.39 361.036   3
   1  -7  -5 81056.9 1639.20   3
   1   7  -5 82364.2 1681.77   3
   1  -7  -4 341.665 126.466   3
   1   7  -4 488.242 138.381   3
   1  -7  -3 51553.0 1358.74   1
   1  -7  -3 50228.5 1160.58   3
   1   7  -3 51672.8 1173.62   3
   1   7  -2 30228.3 819.248   3
   1  -7  -2 31972.6 1043.21   1
   1   7  -1 15433.6 544.122   3
   1  -7  -1 15904.1 743.410   1
   1  -7   0 8545.89 559.331   1
   1   7   0 7900.70 372.622   3
   1  -7   1 7396.83 532.121   1
   1   7   1 6902.33 344.827   3
   1   7   2 8212.35 374.110   3
   1   7   3 40643.0 958.340   3
   1   7   4 91.2552 96.5145   3
   1   7   5 33768.8 881.275   3
   1   7   6 502.156 130.481   3
   1   7   7 27339.0 814.806   3
   1   7   9 26305.8 1112.70   2
   1   7  10 2052.00 354.814   2
   1   7  11 9250.63 685.863   2
   1   7  12 835.672 279.542   2
   1   7  13 6557.70 609.755   2
   1   7  14-175.696 217.790   2
   1   7  15 3158.30 465.474   2
   1   7  16 23.3866 208.302   2
   1   9 -15 2953.52 392.653   3
   1   9 -14-125.418 155.854   3
   1   9 -13 1535.32 274.378   3
   1   9 -12 252.564 140.486   3
   1   9 -11 4465.84 415.186   3
   1   9 -10 4810.89 419.228   3
   1   9  -9 7933.67 517.623   3
   1   9  -8 3421.34 339.094   3
   1   9  -7 7478.15 472.303   3
   1   9  -6 4035.12 341.300   3
   1   9  -5 10643.4 540.781   3
   1   9  -4 6453.51 405.589   3
   1   9  -3 5960.99 382.598   3
   1  -9  -2 3573.17 406.682   1
   1   9  -2 4590.65 325.646   3
   1  -9  -1 1567.14 293.729   1
   1   9  -1 1923.08 215.567   3
   1   9   0 10936.8 483.783   3
   1  -9   0 10577.2 713.471   1
   1  -9   1 10426.5 732.057   1
   1   9   1 10685.6 469.318   3
   1  -9   2 534.732 261.483   1
   1  -9   3 13972.9 887.764   1
   1  -9   4 358.573 249.112   1
   1  -9   5 13590.0 915.840   1
   1  -9   6 7866.73 716.044   1
   1   9   8 12524.8 818.927   2
   1   9   9 3548.50 468.267   2
   1   9  10 5208.74 563.076   2
   1   9  11 1487.01 335.073   2
   1   9  12 65.9065 177.876   2
   1   9  13 2676.89 442.128   2
   1 -11   1 5604.71 611.640   1
   1 -11   2 6101.64 647.666   1
   1 -11   3 494.866 281.499   1
   1 -11   4 11679.1 932.312   1
   1 -11   5 290.536 241.884   1
   1 -11   6 2674.22 487.663   1
   1  11   7-388.601 208.983   2
   2   0 -13 150.394 125.397   3
   2   0 -12 184230. 3334.09   3
   2   0 -11 125.458 128.268   3
   2   0 -10 170471. 2996.24   3
   2   0  -9 110.379 103.817   3
   2   0  -9 65.4974 103.711   2
   2   0  -8 64106.2 1341.84   3
   2   0  -7 405.243 100.986   3
   2   0  -6 209907. 3257.08   3
   2   0  -5 185.315 77.2184   3
   2   0  -4 168906. 2551.61   3
   2   0  11 116.960 174.208   2
   2   0  12 36042.8 1172.44   2
   2   0  13 2.57945 177.827   2
   2   0  14 16036.2 806.793   2
   2   0  15-108.588 184.233   2
   2   0  16 35095.8 1326.05   2
   2   0  17 529.093 261.577   2
   2   0  18 29557.7 1281.14   2
   2   0  19 228.358 241.713   2
   2   0  20 1236.89 334.266   2
   2   0  21 235.838 217.771   2
   2   2 -14 27454.6 988.916   2
   2   2 -13 32896.5 1052.09   2
   2   2 -12 15198.5 687.582   3
   2  -2 -12 15034.3 667.226   3
   2   2 -11 62709.5 1445.97   2
   2  -2 -11 63821.9 1507.18   3
   2   2 -10 17488.1 615.955   2
   2  -2 -10 16242.9 635.698   3
   2   2  -9 96531.1 1815.98   2
   2  -2  -9 96343.8 1882.32   3
   2   2  -8 14693.2 503.364   2
   2  -2  -8 15105.4 551.109   3
   2   2  -7 81269.0 1464.80   2
   2  -2  -7 79053.1 1528.18   3
   2  -2  -6 148216. 2437.37   3
   2   2  -6 148523. 2343.78   2
   2  -2  -5 69570.2 1289.28   3
   2   2  -5 69357.3 1190.66   2
   2   2  -4 107446. 1658.02   2
   2  -2  -4 106687. 1772.87   3
   2  -2  -3 6028.15 244.232   3
   2  -2  -2 486.373 85.5970   3
   2  -2  -1 766.185 91.5585   3
   2   2  -1 2866.27 199.386   1
   2  -2   0 153855. 2377.43   3
   2   2   0 155910. 2458.09   1
   2   2   1 151517. 2410.61   1
   2   2   2 43561.6 886.995   2
   2   2   3 726620. 10321.8   2
   2   2   4 205280. 3271.78   2
   2   2   5 124638. 2213.40   2
   2  -2   6 90848.2 1757.50   2
   2  -2   9 22993.3 805.680   2
   2  -2  10 45402.5 1247.14   2
   2   2  10 45540.2 1285.21   2
   2  -2  11 7594.11 493.942   2
   2   2  11 8045.43 535.545   2
   2  -2  12 51272.4 1445.58   2
   2   2  12 51486.4 1485.25   2
   2  -2  13 23417.5 950.192   2
   2   2  13 22661.9 978.797   2
   2  -2  14 11954.0 705.609   2
   2   2  14 12055.9 726.718   2
   2  -2  15 58284.5 1720.91   2
   2   2  15 59894.8 1774.73   2
   2   2  16 1711.55 342.585   2
   2  -2  16 2065.92 343.867   2
   2  -2  17 3639.98 442.401   2
   2   2  17 4887.14 524.503   2
   2   2  18 1275.99 312.668   2
   2  -2  18 1305.34 310.686   2
   2   2  19 1089.52 296.947   2
   2  -2  19 920.300 280.114   2
   2   2  20 2671.85 428.007   2
   2  -2  20 2553.75 425.017   2
   2  -2  21 2446.67 433.470   2
   2   4 -13 22225.2 848.308   2
   2   4 -12 4455.88 357.251   2
   2  -4 -12 4192.61 363.901   3
   2  -4 -11 82365.4 1812.42   3
   2   4 -11 79185.1 1741.37   2
   2  -4 -10 7422.22 437.491   3
   2   4 -10 6935.13 406.458   2
   2  -4  -9 78410.9 1662.95   3
   2   4  -9 77587.1 1593.75   2
   2  -4  -8 1950.20 216.948   3
   2   4  -8 1711.20 187.719   2
   2   4  -7 70774.6 1385.91   2
   2  -4  -7 70352.1 1452.64   3
   2   4  -6 17680.8 540.499   2
   2  -4  -6 17998.7 579.715   3
   2  -4  -5 38163.4 889.511   3
   2  -4  -4 4864.33 265.284   3
   2  -4  -4 4574.58 230.784   1
   2   4  -3 142588. 2227.09   3
   2  -4  -3 144274. 2352.77   3
   2  -4  -2 214.890 124.098   3
   2   4  -2 200.453 92.5632   3
   2  -4  -1 368680. 5494.10   3
   2   4  -1 375093. 5296.53   3
   2  -4   0 36362.0 839.280   3
   2   4   0 36121.6 675.013   3
   2   4   1 64328.5 1076.99   3
   2   4   2 13828.0 521.645   1
   2   4   2 14181.7 370.783   3
   2   4   3 19164.2 623.577   1
   2   4   3 20578.6 500.351   3
   2   4   4 431.640 84.1973   3
   2   4   4 367.875 108.806   1
   2   4   5 27010.1 845.553   2
   2   4   5 26040.7 741.161   1
   2   4   6 1611.38 186.896   1
   2   4   6 1815.91 250.946   2
   2   4   7 107680. 2211.60   2
   2   4   8 5589.79 431.310   2
   2   4   9 110587. 2359.88   2
   2   4  10 42.8787 179.827   2
   2   4  11 19851.0 888.342   2
   2   4  12 8525.76 606.100   2
   2   4  13 11362.2 713.725   2
   2   4  14 335.119 207.878   2
   2   4  15 9841.81 711.642   2
   2   4  16 634.601 254.578   2
   2   4  17 10573.1 788.279   2
   2   4  18 324.827 283.378   2
   2   4  19 11216.8 865.094   2
   2   6 -12 568.817 160.034   2
   2   6 -11 96.9417 115.634   2
   2  -6 -10 8292.02 477.427   3
   2   6 -10 7882.51 457.641   2
   2  -6  -9 588.168 144.322   3
   2   6  -9 632.729 155.876   2
   2   6  -8 38994.6 1059.70   2
   2  -6  -8 41523.6 1087.72   3
   2   6  -7 14723.6 561.732   3
   2  -6  -7 15487.3 596.513   3
   2   6  -7 14815.9 581.613   2
   2   6  -6 70050.6 1496.48   2
   2  -6  -6 72581.4 1510.54   3
   2   6  -6 70712.7 1448.59   3
   2   6  -5 85361.1 1611.34   3
   2  -6  -5 84366.6 1677.85   3
   2  -6  -4 44790.3 1067.66   3
   2   6  -4 44826.0 999.780   3
   2  -6  -4 46282.1 1121.49   1
   2  -6  -3 22085.8 684.457   3
   2   6  -3 23194.0 630.726   3
   2  -6  -3 24789.1 797.647   1
   2  -6  -2 25761.3 755.647   3
   2   6  -2 27354.7 674.694   3
   2   6  -1 5485.90 262.942   3
   2   6   0 39207.1 831.022   3
   2   6   1 4119.18 218.458   3
   2   6   2 3332.58 199.773   3
   2   6   3 10692.2 377.169   3
   2   6   4 21570.7 593.277   3
   2   6   5 45725.6 1006.41   3
   2   6   7 12768.0 678.116   2
   2   6   8 3620.04 388.459   2
   2   6   9 11338.6 505.604   1
   2   6   9 11494.8 693.931   2
   2   6  10 3759.09 289.220   1
   2   6  10 4177.84 444.170   2
   2   6  11 17177.1 896.942   2
   2   6  12 28309.4 1192.31   2
   2   6  13 6039.69 566.198   2
   2   6  14 7966.82 659.515   2
   2   6  15 1434.83 328.239   2
   2   6  16 1305.49 333.831   2
   2   6  17-29.2265 228.557   2
   2   8 -15 71.7469 130.654   3
   2   8 -14 6691.64 517.513   3
   2   8 -13 280.645 156.477   3
   2   8 -12 11432.9 641.918   3
   2   8 -11 281.694 169.915   3
   2   8 -10 11248.0 587.389   3
   2   8  -9 291.618 150.562   3
   2   8  -8 8134.97 468.001   3
   2   8  -7 878.879 160.902   3
   2  -8  -6 8210.01 447.699   3
   2   8  -6 8158.58 435.791   3
   2  -8  -5 288.154 129.936   3
   2   8  -5 669.622 148.983   3
   2  -8  -4 20477.9 725.667   3
   2  -8  -4 20624.2 833.467   1
   2   8  -4 21836.6 696.432   3
   2   8  -3 3506.34 274.495   3
   2  -8  -3 2940.68 357.091   1
   2   8  -2 65873.0 1343.73   3
   2  -8  -2 59743.4 1670.42   1
   2  -8  -1 1380.90 339.005   1
   2   8  -1 519.710 153.293   3
   2  -8   0 30251.2 1180.13   1
   2   8   0 33545.8 808.338   3
   2  -8   1 353.415 242.222   1
   2   8   1 202.949 98.5637   3
   2   8   2 3551.96 226.049   3
   2   8   3 628.900 110.872   3
   2   8   4 3522.66 230.775   3
   2   8   5 749.223 127.951   3
   2   8   7 2020.84 361.793   2
   2   8   8 46728.2 1567.57   2
   2   8   9 2112.63 382.081   2
   2   8  10 19871.3 1032.67   2
   2   8  11 629.148 251.797   2
   2   8  12 879.986 280.748   2
   2   8  13 332.765 218.066   2
   2   8  14 1170.17 322.128   2
   2 -10  -2 67.2037 200.877   1
   2 -10  -1 1125.86 279.749   1
   2 -10   0 989.755 271.589   1
   2 -10   1 1867.24 367.758   1
   2 -10   2 7884.38 719.825   1
   2 -10   3 8289.17 737.500   1
   2 -10   4 15882.9 1051.91   1
   2 -10   5 5184.50 633.743   1
   2 -10   6 1257.16 365.935   1
   2  10   7 4234.11 487.443   2
   2 -10   7 4161.75 589.292   1
   2  10   8 172.948 188.160   2
   2  10   9 2978.37 444.290   2
   2  10  10-177.902 183.370   2
   3   1 -14 5217.76 403.295   2
   3   1 -13 42709.2 1214.90   2
   3  -1 -13 44169.1 1268.73   3
   3   1 -13 46406.8 1303.59   3
   3   1 -12 50841.6 1334.09   3
   3   1 -12 47688.6 1250.85   2
   3  -1 -12 49314.6 1307.87   3
   3   1 -11 21963.3 779.518   3
   3   1 -11 21075.4 727.206   2
   3  -1 -11 22463.3 780.367   3
   3   1 -10 77842.9 1649.22   3
   3   1 -10 75711.9 1563.84   2
   3  -1 -10 76814.3 1630.61   3
   3   1  -9 247706. 3943.00   3
   3   1  -9 244684. 3844.23   2
   3  -1  -9 239904. 3931.52   3
   3   1  -8 16009.4 553.116   3
   3   1  -8 15585.5 498.099   2
   3  -1  -8 14997.9 542.447   3
   3   1  -7 323286. 4840.38   3
   3   1  -7 323613. 4746.30   2
   3  -1  -7 316554. 4856.66   3
   3   1  -6 11283.5 340.901   2
   3  -1  -6 10816.7 389.709   3
   3   1  -6 10543.8 378.585   3
   3   1  -5 648.657 86.8844   3
   3   1  -5 696.297 71.9856   2
   3  -1  -5 672.129 94.0863   3
   3  -1  -4 159225. 2465.00   3
   3   1  -4 159614. 2405.51   3
   3   1  -3 201410. 3022.04   1
   3  -1  -3 197115. 2936.55   3
   3   1  -3 193281. 2836.83   3
   3   1  -2 34609.1 736.245   1
   3  -1  -2 34372.0 665.713   3
   3   1  -2 32950.0 557.388   3
   3  -1  -1 225277. 3307.55   3
   3   1  -1 225165. 3171.93   2
   3  -1   0 807568. 11210.0   3
   3   1   0 801008. 11126.3   2
   3   1   1 159899. 2432.18   2
   3   1   2 65080.2 1186.69   2
   3   1   3 345987. 5124.16   2
   3   1   4 3541.90 249.466   2
   3   1  10 80.7877 145.983   2
   3  -1  10 117.414 151.762   2
   3  -1  11 33912.0 1110.21   2
   3   1  11 34703.0 1136.86   2
   3   1  12 277.199 202.454   2
   3  -1  12 600.544 217.048   2
   3  -1  13 29862.6 1113.38   2
   3   1  13 30261.8 1135.04   2
   3  -1  14 4462.62 449.583   2
   3   1  14 3889.68 434.553   2
   3  -1  15 34660.0 1287.87   2
   3   1  15 33350.4 1289.93   2
   3  -1  16 4472.76 491.435   2
   3   1  16 4951.42 510.738   2
   3  -1  17 11322.5 776.318   2
   3   1  17 11957.1 806.973   2
   3   1  18 5528.73 584.446   2
   3  -1  18 5933.54 596.989   2
   3   1  19 995.838 313.823   2
   3  -1  19 1243.06 325.250   2
   3   1  20-218.017 267.977   2
   3  -1  20 81.8678 217.908   2
   3   3 -14 26742.1 945.232   2
   3   3 -13 2775.13 288.991   2
   3   3 -12 77198.0 1701.37   2
   3  -3 -12 80149.3 1812.31   3
   3   3 -11 3599.14 286.902   2
   3  -3 -11 3772.97 318.468   3
   3   3 -10 86231.8 1705.49   2
   3  -3 -10 89316.7 1837.58   3
   3   3  -9 573.506 117.454   2
   3  -3  -9 556.590 136.016   3
   3  -3  -8 138284. 2440.52   3
   3   3  -8 136490. 2281.16   2
   3  -3  -7 8954.21 402.528   3
   3   3  -7 9061.62 334.328   2
   3  -3  -6 157300. 2641.38   3
   3   3  -6 160695. 2463.94   2
   3   3  -5 67505.7 1107.63   2
   3  -3  -5 65086.4 1266.89   3
   3  -3  -4 115367. 1964.63   3
   3  -3  -3 149983. 2423.53   3
   3   3  -2 3408.69 113.211   3
   3  -3  -2 3767.00 220.080   3
   3  -3  -1 44936.4 950.853   3
   3   3  -1 47248.3 1075.82   1
   3  -3   0 116304. 1972.38   3
   3   3   0 116585. 2090.19   1
   3   3   1 10677.5 435.389   1
   3   3   2 319897. 4784.78   2
   3   3   2 315657. 4863.98   1
   3   3   3 15250.1 530.977   2
   3   3   4 49485.0 1152.15   2
   3   3   5 6586.03 380.723   2
   3   3   6 125015. 2351.33   2
   3   3   7 65484.7 1539.31   2
   3   3   8 16597.0 702.893   2
   3   3   9 80038.7 1858.06   2
   3   3  10 763.847 208.665   2
   3   3  11 2329.45 328.281   2
   3  -3  12 69515.2 1805.80   2
   3   3  12 66725.3 1829.05   2
   3  -3  13 2195.44 343.541   2
   3   3  13 2193.09 371.344   2
   3   3  14 34067.7 1296.67   2
   3  -3  14 33154.7 1247.97   2
   3  -3  15 0.66932 189.837   2
   3   3  15 395.384 230.896   2
   3  -3  16 13202.8 815.423   2
   3   3  16 12894.7 831.001   2
   3  -3  17 1549.35 330.609   2
   3   3  17 1530.29 348.781   2
   3  -3  18 11981.7 845.263   2
   3   3  18 12660.6 880.996   2
   3  -3  19 1787.16 377.528   2
   3   3  19 1804.17 367.942   2
   3   5 -14 9502.02 553.958   2
   3   5 -13 1900.81 243.955   2
   3   5 -12 8631.16 486.611   2
   3  -5 -11 18646.9 746.278   3
   3   5 -11 17389.1 671.275   2
   3  -5 -10 7482.17 442.807   3
   3   5 -10 6774.84 383.985   2
   3  -5  -9 11151.3 523.574   3
   3   5  -9 10422.3 461.958   2
   3   5  -8 19746.7 624.244   2
   3  -5  -8 19283.4 685.594   3
   3  -5  -7 983.521 158.361   3
   3   5  -7 1019.45 142.331   2
   3  -5  -6 73904.1 1501.50   3
   3   5  -6 70040.0 1379.91   2
   3   5  -5 7743.12 317.268   3
   3  -5  -5 8208.36 396.715   3
   3  -5  -5 8246.69 346.610   1
   3   5  -4 161679. 2531.77   3
   3  -5  -4 165084. 2753.60   3
   3  -5  -4 162830. 2696.34   1
   3  -5  -3 77790.3 1527.61   3
   3   5  -3 76201.6 1307.21   3
   3  -5  -2 49889.4 1122.77   3
   3   5  -2 50479.5 903.203   3
   3  -5  -1 50562.6 1129.66   3
   3   5  -1 49238.0 863.353   3
   3   5   0 22386.4 466.037   3
   3   5   1-1.90632 38.3551   3
   3   5   2 72826.3 1218.73   3
   3   5   3 22594.1 772.863   1
   3   5   4 27426.0 854.011   1
   3   5   5 6976.43 447.818   2
   3   5   5 6714.70 402.810   1
   3   5   6 36461.1 1099.06   2
   3   5   6 31849.8 949.553   1
   3   5   7 4283.91 391.322   2
   3   5   7 3843.69 315.111   1
   3   5   8 45257.1 1197.59   1
   3   5   8 49416.2 1407.92   2
   3   5   9 47386.6 1243.57   1
   3   5   9 51385.5 1484.95   2
   3   5  10 35536.8 1239.79   2
   3   5  11 2622.70 357.885   2
   3   5  12 21668.0 1006.12   2
   3   5  13 342.911 217.995   2
   3   5  14 4495.31 505.066   2
   3   5  15 3748.35 481.239   2
   3   5  16 1429.39 347.055   2
   3   5  17 1363.38 357.142   2
   3   7 -11 3485.28 312.359   2
   3   7 -10-91.1863 125.059   3
   3   7 -10-35.0137 111.046   2
   3   7  -9 6979.73 411.570   3
   3   7  -9 6881.56 413.987   2
   3  -7  -9 7235.13 443.681   3
   3   7  -8 1056.18 174.977   3
   3  -7  -8 701.185 158.707   3
   3   7  -8 1230.26 181.683   2
   3   7  -7 24773.0 742.524   3
   3  -7  -7 24184.2 812.133   3
   3   7  -7 23002.8 763.772   2
   3   7  -6 366.390 120.098   3
   3  -7  -6 183.224 115.610   3
   3  -7  -5 77436.9 1661.26   1
   3  -7  -5 76994.7 1659.03   3
   3   7  -5 78619.6 1510.11   3
   3   7  -4 4744.46 274.736   3
   3  -7  -4 4812.47 385.380   1
   3  -7  -3 103764. 2078.07   3
   3  -7  -3 106119. 2217.96   1
   3   7  -3 110710. 1866.83   3
   3  -7  -2 48566.2 1344.60   1
   3   7  -2 46030.4 945.712   3
   3   7  -1 10132.9 342.322   3
   3   7   0 3081.92 174.923   3
   3   7   1 3058.59 168.766   3
   3   7   2 8810.12 302.458   3
   3   7   3 31425.3 693.798   3
   3   7   6 2998.34 352.905   2
   3   7   7 10614.4 660.360   2
   3   7   8 11099.5 698.054   2
   3   7   9 26150.0 1113.62   2
   3   7  10 5985.00 550.050   2
   3   7  11 26085.3 1169.22   2
   3   7  12 293.325 217.220   2
   3   7  13 6926.58 631.539   2
   3   7  14 121.796 215.376   2
   3   7  15 1172.23 312.277   2
   3  -9  -4 13645.8 717.034   1
   3  -9  -3 2747.10 358.863   1
   3  -9  -2 13689.7 775.708   1
   3  -9  -1 10344.0 693.079   1
   3  -9   0 10438.1 730.939   1
   3  -9   1 21528.0 1066.76   1
   3  -9   2 1646.91 343.626   1
   3   9   5 12515.3 746.722   2
   3   9   6 6739.48 569.269   2
   3   9   7 8623.46 659.836   2
   3   9   8 12794.5 827.838   2
   3   9   9 893.137 271.260   2
   3   9  10 3546.12 468.739   2
   3   9  11 2620.92 411.219   2
   3   9  12 312.218 217.530   2
   3 -11   2 5556.88 629.640   1
   3 -11   3 363.186 244.468   1
   3 -11   4 5541.25 674.283   1
   3 -11   5 313.265 243.281   1
   4   0 -13 88.7730 145.334   3
   4   0 -12 121179. 2399.21   3
   4   0 -11 52.6896 113.785   3
   4   0 -10 425119. 6475.74   3
   4   0  -9 137.439 96.7694   3
   4   0  -8 76743.5 1510.09   3
   4   0  -7 820.664 118.035   3
   4   0  -6 65378.4 1227.92   3
   4   0  -5 103.027 66.3716   1
   4   0  -5 61.3054 51.8296   3
   4   0  -4 537887. 7634.09   1
   4   0  -4 536793. 7596.48   3
   4   0  -3 185.318 54.6531   3
   4   0  -2 56400.8 970.323   3
   4   0  -1 278.062 53.7731   3
   4   0   1 9.69080 69.5523   2
   4   0   2 24752.3 631.156   2
   4   0   3 192.795 106.628   2
   4   0  10 14636.3 700.326   2
   4   0  11-28.6911 155.312   2
   4   0  12 8567.65 582.377   2
   4   0  13 69.4558 182.401   2
   4   0  14 16721.3 868.081   2
   4   0  15 223.830 215.812   2
   4   0  16 31082.0 1293.60   2
   4   0  17 42.0807 227.368   2
   4   0  18 24444.0 1207.74   2
   4   0  19-90.5004 225.393   2
   4   2 -15 173.549 116.164   2
   4   2 -14 3221.68 309.641   2
   4   2 -13 3334.79 300.016   2
   4  -2 -13 3718.25 342.518   3
   4   2 -12 9208.98 509.249   3
   4   2 -12 8986.35 458.570   2
   4  -2 -12 9027.27 502.665   3
   4   2 -11 114127. 2247.99   3
   4   2 -11 113572. 2117.41   2
   4  -2 -11 116157. 2258.21   3
   4   2 -10 23194.8 755.740   3
   4   2 -10 22257.5 665.525   2
   4  -2 -10 22550.8 758.390   3
   4   2  -9 189035. 3119.06   3
   4   2  -9 184303. 2956.93   2
   4  -2  -9 183903. 3133.29   3
   4   2  -8 46030.7 1045.47   3
   4   2  -8 45804.3 931.435   2
   4  -2  -8 44892.3 1083.65   3
   4   2  -7 252636. 3864.80   3
   4   2  -7 254812. 3707.25   2
   4  -2  -7 244860. 3938.35   3
   4   2  -6 162865. 2408.75   2
   4  -2  -6 159941. 2653.73   3
   4   2  -6 163293. 2563.91   3
   4   2  -5 16544.6 328.264   2
   4  -2  -5 16208.5 502.266   3
   4   2  -5 16782.6 435.851   3
   4   2  -4 46703.5 1056.45   1
   4  -2  -4 45148.0 946.058   3
   4   2  -4 44624.8 801.579   3
   4  -2  -3 67908.8 1244.90   3
   4   2  -3 69106.9 1385.14   1
   4   2  -3 66037.3 1036.24   3
   4  -2  -2 115928. 1972.09   3
   4   2  -2 120572. 1744.14   2
   4   2  -2 120120. 2097.81   1
   4  -2  -1 40503.6 867.057   3
   4   2  -1 41324.1 732.752   2
   4   2  -1 41714.7 964.354   1
   4  -2   0 68858.2 1292.01   3
   4   2   0 69131.7 1186.28   2
   4   2   1 101091. 1702.29   2
   4   2   2 124611. 2089.99   2
   4   2   3 581313. 8423.65   2
   4   2   4 166601. 2820.35   2
   4   2   5 268110. 4292.25   2
   4   2   6 12331.3 553.655   2
   4   2   7 693.438 164.480   2
   4  -2   8 11486.6 583.589   2
   4   2   8 11445.6 586.703   2
   4   2   9 4.40704 148.830   2
   4  -2   9 82.1212 143.056   2
   4  -2  10 17129.0 773.628   2
   4   2  10 18138.2 797.426   2
   4  -2  11 9083.39 583.310   2
   4   2  11 9470.15 599.507   2
   4  -2  12 27944.5 1072.52   2
   4   2  12 28306.3 1093.39   2
   4  -2  13 24093.4 1030.50   2
   4   2  13 26711.6 1097.38   2
   4  -2  14 17560.3 896.909   2
   4   2  14 17668.7 921.585   2
   4  -2  15 17606.6 932.802   2
   4   2  15 18663.9 967.075   2
   4   2  16-10.6823 195.304   2
   4  -2  16 21.3087 194.469   2
   4  -2  17 7170.55 636.246   2
   4   2  17 6684.89 635.256   2
   4   2  18 671.798 281.752   2
   4  -2  18 742.993 268.987   2
   4  -2  19 3817.22 521.328   2
   4   2  19 2941.34 466.399   2
   4   4 -15 60580.8 1568.01   2
   4   4 -14 8503.01 503.594   2
   4   4 -13 96041.6 1986.50   2
   4   4 -12 1814.59 253.216   3
   4   4 -12 1658.88 210.641   2
   4  -4 -12 1586.35 243.496   3
   4   4 -11 33660.1 1020.28   3
   4   4 -11 32165.1 887.105   2
   4  -4 -11 31420.7 993.998   3
   4  -4 -10 4895.74 352.135   3
   4   4 -10 4737.49 293.427   2
   4  -4  -9 19926.7 708.970   3
   4   4  -9 20410.6 597.526   2
   4  -4  -8 17469.6 631.117   3
   4   4  -8 16569.0 497.718   2
   4   4  -7 33257.3 737.551   2
   4  -4  -7 33354.4 903.513   3
   4   4  -6 15963.0 434.696   2
   4  -4  -6 15649.1 376.279   1
   4  -4  -6 16616.8 572.638   3
   4  -4  -5 62960.7 1312.53   3
   4  -4  -4-14.0611 99.1597   3
   4   4  -3 195689. 2835.17   3
   4  -4  -3 204239. 3211.92   3
   4  -4  -2 58598.2 1236.08   3
   4  -4  -1 350513. 5395.64   3
   4   4  -1 365937. 5615.70   1
   4   4   0 4105.91 313.451   1
   4   4   1 34599.0 978.161   1
   4   4   2 47287.8 1093.47   2
   4   4   2 46635.0 1174.22   1
   4   4   3 1256.75 190.857   1
   4   4   3 1503.48 191.772   2
   4   4   4 26707.9 823.243   2
   4   4   4 25408.9 823.809   1
   4   4   5 47601.3 1228.24   2
   4   4   6 7232.14 457.685   2
   4   4   7 79188.2 1818.77   2
   4   4   8 544.859 198.014   2
   4   4   9 89962.0 2094.26   2
   4   4  10 5530.67 476.481   2
   4   4  11 21612.6 959.379   2
   4   4  12 1055.55 265.348   2
   4   4  13 4201.51 462.162   2
   4   4  14-128.158 207.220   2
   4   4  15 21154.2 1082.30   2
   4   4  16 124.273 234.412   2
   4   4  17 10524.8 812.967   2
   4   4  18 442.856 286.787   2
   4   6 -13 1690.68 234.909   2
   4   6 -12 6562.51 409.470   2
   4   6 -11 4703.51 334.970   2
   4   6 -10 6864.93 386.112   2
   4  -6  -9 1454.10 208.778   3
   4   6  -9 1062.44 161.061   2
   4   6  -8 20201.3 639.379   2
   4  -6  -8 20958.7 752.535   3
   4   6  -7 15037.4 511.452   3
   4  -6  -7 15706.8 628.581   3
   4   6  -7 14798.7 518.965   2
   4   6  -6 40640.8 905.423   3
   4  -6  -6 42046.0 1095.39   3
   4  -6  -6 40722.4 944.161   1
   4   6  -5 40526.3 867.069   3
   4  -6  -5 41810.9 1087.42   3
   4  -6  -5 42170.6 1020.77   1
   4  -6  -4 34565.1 958.232   3
   4   6  -4 34302.4 727.531   3
   4  -6  -3 24058.1 766.470   3
   4   6  -3 22493.3 511.276   3
   4  -6  -2 24545.4 777.651   3
   4   6  -2 22149.2 463.427   3
   4   6  -1 29162.9 509.950   3
   4   6   0 41524.8 668.213   3
   4   6   3 22779.7 812.216   2
   4   6   4 1253.80 220.453   2
   4   6   4 1097.32 206.228   1
   4   6   5 2978.64 309.130   1
   4   6   5 3573.53 346.168   2
   4   6   6 3548.83 357.900   2
   4   6   6 2994.79 297.835   1
   4   6   7 2101.87 259.195   1
   4   6   7 2452.82 320.889   2
   4   6   8 22285.5 942.479   2
   4   6   8 20786.8 816.617   1
   4   6   9 14636.0 786.231   2
   4   6   9 13827.9 656.911   1
   4   6  10 22694.8 1013.74   2
   4   6  11 17206.8 908.316   2
   4   6  12 16587.2 933.917   2
   4   6  13 9607.88 725.726   2
   4   6  14 5926.41 601.953   2
   4   6  15-81.1832 220.722   2
   4   6  16 1932.15 377.436   2
   4   8 -13 2182.14 291.465   3
   4   8 -12 17197.4 738.032   3
   4   8 -11 1956.90 255.040   3
   4   8 -10 5614.76 383.328   3
   4   8  -9 1819.87 225.056   3
   4   8  -8 1357.65 182.648   3
   4   8  -7 465.260 115.625   3
   4   8  -6 14764.3 519.930   3
   4  -8  -6 14177.9 609.038   1
   4  -8  -5-57.2128 125.280   1
   4   8  -5 19.1571 78.6766   3
   4   8  -4 41187.2 879.386   3
   4  -8  -4 40730.9 1229.61   1
   4  -8  -3 5680.03 469.486   1
   4   8  -3 4369.76 214.237   3
   4  -8  -2 46298.5 1390.43   1
   4   8  -2 39893.2 740.165   3
   4   8  -1 8178.79 200.007   3
   4   8   4 4024.12 394.016   2
   4   8   5 565.548 212.078   2
   4   8   6 17730.6 876.002   2
   4   8   7 580.152 247.859   2
   4   8   8 21749.2 1032.84   2
   4   8   9 861.324 259.958   2
   4   8  10 12720.4 826.524   2
   4   8  11 2272.60 398.612   2
   4   8  12 1805.89 371.605   2
   4   8  13-85.9348 239.099   2
   4 -10  -2 176.656 202.560   1
   4 -10  -1 4556.21 501.857   1
   4 -10   0 2014.96 374.730   1
   4 -10   1 5783.36 601.668   1
   4 -10   2 8252.24 732.963   1
   4 -10   3 4260.17 561.182   1
   4  10   3 4344.97 449.965   2
   4  10   4 12006.4 752.132   2
   4  10   5 2586.31 374.978   2
   4  10   6 251.668 179.453   2
   4  10   7 2085.68 353.248   2
   4  10   8-179.613 169.183   2
   4  10   9 2184.22 375.826   2
   4  10  10 738.429 267.458   2
   5  -1 -13 13415.1 641.192   3
   5   1 -13 14835.8 665.891   3
   5  -1 -12 4101.25 336.756   3
   5   1 -12 3910.25 325.514   3
   5  -1 -11 58029.9 1396.51   3
   5   1 -11 60817.3 1403.42   3
   5  -1 -10 2667.39 247.996   3
   5   1 -10 3287.69 268.031   3
   5  -1  -9 199102. 3347.87   3
   5   1  -9 206283. 3339.30   3
   5  -1  -8 42018.6 1011.35   3
   5   1  -8 43085.4 981.894   3
   5  -1  -7 206957. 3106.30   1
   5  -1  -7 205980. 3318.67   3
   5   1  -7 211805. 3262.97   3
   5  -1  -6 142984. 2251.69   1
   5   1  -6 147393. 2474.31   1
   5  -1  -6 150515. 2416.61   3
   5   1  -6 144879. 2324.73   3
   5  -1  -5 371463. 5476.91   3
   5   1  -5 379462. 5582.23   1
   5   1  -5 369689. 5370.92   3
   5   1  -4 272448. 4120.06   1
   5  -1  -4 263369. 4004.09   3
   5   1  -4 266534. 3883.01   3
   5  -1  -3 53261.3 1016.65   3
   5   1  -3 51475.3 898.129   3
   5   1  -2 24970.6 504.786   3
   5  -1  -2 25086.6 608.941   3
   5  -1  -1 13722.9 424.297   3
   5   1  -1 13241.5 347.848   2
   5   1   0 26229.0 591.699   2
   5   1   1 164610. 2608.68   2
   5   1   2 45013.8 976.442   2
   5   1   3 259664. 4049.00   2
   5   1   4 11804.0 492.476   2
   5   1   7 62282.2 1504.57   2
   5  -1   8 57574.7 1479.48   2
   5   1   8 58929.6 1497.09   2
   5  -1   9 65119.7 1650.79   2
   5   1   9 65792.3 1652.50   2
   5  -1  10 8959.47 564.726   2
   5   1  10 7753.26 534.693   2
   5  -1  11 21458.7 919.909   2
   5   1  11 21409.4 918.606   2
   5  -1  12 3733.72 413.003   2
   5   1  12 4087.82 429.411   2
   5   1  13 3991.14 442.654   2
   5  -1  13 3743.46 420.466   2
   5   1  14 838.944 268.444   2
   5  -1  14 704.073 247.347   2
   5   1  15 17442.9 949.408   2
   5  -1  15 16678.1 930.611   2
   5   1  16 9556.79 732.851   2
   5  -1  16 9474.91 725.828   2
   5   1  17 8902.34 731.734   2
   5  -1  17 8427.36 718.255   2
   5   1  18 6854.67 666.693   2
   5  -1  18 6467.81 654.382   2
   5  -1  19 5109.77 592.281   2
   5   3 -16 12621.4 645.861   2
   5   3 -15 22189.4 838.432   2
   5   3 -14 31530.0 978.235   2
   5   3 -13 60550.0 1421.75   2
   5   3 -13 65905.7 1603.33   3
   5   3 -12 51189.1 1318.77   3
   5   3 -12 48072.8 1154.49   2
   5  -3 -12 48277.5 1310.30   3
   5   3 -11 539.931 143.427   3
   5   3 -11 739.144 132.006   2
   5  -3 -11 598.485 155.674   3
   5   3 -10 108176. 2068.04   3
   5   3 -10 107003. 1880.48   2
   5  -3 -10 106889. 2121.17   3
   5  -3  -9 7026.51 398.031   3
   5   3  -9 6978.15 370.062   3
   5   3  -8 135890. 2126.12   2
   5  -3  -8 134567. 2440.62   3
   5   3  -8 136972. 2323.66   3
   5  -3  -7 2532.24 223.026   3
   5   3  -7 2612.87 134.017   2
   5   3  -7 2390.18 185.426   3
   5  -3  -6 54923.1 1203.91   3
   5   3  -6 55931.2 897.977   2
   5   3  -6 56002.2 1057.77   3
   5  -3  -5 3037.42 224.976   3
   5   3  -5 2661.33 149.581   3
   5   3  -4 33213.2 948.288   1
   5  -3  -4 31951.2 801.374   3
   5   3  -4 30080.7 566.822   3
   5  -3  -3 195349. 3155.17   3
   5   3  -3 195066. 2832.02   2
   5   3  -3 204664. 3371.25   1
   5  -3  -2 16960.5 547.620   3
   5   3  -2 16411.7 397.700   2
   5   3  -2 16977.8 642.789   1
   5   3  -1 95225.7 1874.54   1
   5  -3  -1 92749.1 1734.04   3
   5   3  -1 92458.3 1540.45   2
   5   3   0 160487. 2534.73   2
   5   3   0 159086. 2829.01   1
   5   3   1 6577.35 310.785   2
   5   3   2 162485. 2699.75   2
   5   3   3 292.059 116.382   2
   5   3   4 59875.4 1356.63   2
   5   3   5 1814.58 227.563   2
   5   3   6 72099.3 1647.12   2
   5   3   7 8113.14 500.701   2
   5   3   8 18007.4 779.232   2
   5   3   9 313.047 184.915   2
   5   3  10 28174.4 1064.43   2
   5   3  11 10624.6 662.661   2
   5   3  12 44225.8 1474.27   2
   5   3  13 4250.33 471.153   2
   5   3  14 14188.5 849.966   2
   5   3  15 315.035 227.647   2
   5   3  16 5778.42 585.811   2
   5   3  17 2038.03 392.765   2
   5   3  18 7297.34 706.018   2
   5   5 -15 3570.55 337.842   2
   5   5 -14 32867.3 1005.20   2
   5   5 -13 1902.08 224.204   2
   5   5 -12 30688.6 999.329   3
   5   5 -12 29193.9 860.075   2
   5   5 -11 4149.06 334.048   3
   5   5 -11 3858.06 273.562   2
   5   5 -10 24226.7 792.742   3
   5  -5 -10 25049.5 860.706   3
   5   5 -10 24243.0 687.874   2
   5   5  -9 5402.96 332.814   3
   5  -5  -9 5118.51 362.331   3
   5   5  -9 5201.68 273.174   2
   5   5  -8 29701.8 797.651   3
   5  -5  -8 29579.3 909.762   3
   5   5  -8 30552.0 712.940   2
   5   5  -7 22722.5 622.594   3
   5   5  -7 21850.6 555.682   2
   5  -5  -7 22898.8 755.575   3
   5  -5  -7 20885.1 503.480   1
   5   5  -6 10709.6 368.621   3
   5  -5  -6 11407.1 507.558   3
   5   5  -6 10836.7 354.822   2
   5   5  -5 23755.7 543.922   3
   5   5  -5 24016.0 528.116   3
   5  -5  -5 25019.5 774.997   3
   5   5  -4 55161.6 914.414   3
   5   5  -4 53596.6 909.199   3
   5  -5  -3 61587.5 1371.27   3
   5  -5  -2 152082. 2701.43   3
   5  -5  -1 18230.0 660.877   3
   5   5  -1 18466.8 760.825   1
   5   5   0 136683. 2692.16   1
   5   5   1 2822.29 251.363   2
   5   5   1 2573.63 284.556   1
   5   5   2 51779.6 1230.18   2
   5   5   2 49487.3 1353.64   1
   5   5   3 6487.32 404.141   2
   5   5   3 6505.36 440.752   1
   5   5   4 14182.4 622.513   2
   5   5   4 13475.8 637.262   1
   5   5   5 37592.0 1138.45   1
   5   5   5 38110.8 1135.43   2
   5   5   6 15997.1 711.216   1
   5   5   6 16222.9 724.083   2
   5   5   7 27236.9 994.123   2
   5   5   8 4903.91 433.952   2
   5   5   9 2899.65 358.434   2
   5   5  10 18290.3 897.548   2
   5   5  11 479.024 238.035   2
   5   5  12 35531.4 1369.34   2
   5   5  13-58.0696 221.896   2
   5   5  14 7628.49 664.435   2
   5   5  15 5423.07 586.875   2
   5   5  16 2060.39 401.197   2
   5   7 -11 21827.0 801.120   3
   5   7 -10-91.0682 137.819   3
   5   7 -10-2.96052 90.5691   2
   5   7  -9 22981.6 705.872   2
   5   7  -9 23232.0 714.221   3
   5   7  -9 21373.0 720.235   3
   5   7  -8-22.6044 74.9953   3
   5   7  -8-20.6086 85.9482   2
   5  -7  -7 3825.36 259.806   1
   5   7  -7 4128.62 249.103   3
   5   7  -7 3553.06 251.696   2
   5   7  -6 3664.28 216.293   3
   5  -7  -6 4139.43 302.138   1
   5   7  -5 9260.50 310.969   3
   5  -7  -5 10088.7 522.649   3
   5  -7  -5 10162.2 505.844   1
   5   7  -5 9718.80 327.161   3
   5   7  -4 15751.5 365.724   3
   5  -7  -4 17248.4 701.929   3
   5   7  -4 15936.8 375.391   3
   5  -7  -3 38382.9 1110.58   3
   5   7   2 250.155 137.982   2
   5   7   3 12167.1 622.874   2
   5   7   4-23.5194 143.027   2
   5   7   5 6349.36 483.215   2
   5   7   6 6932.40 491.865   1
   5   7   6 6113.46 491.468   2
   5   7   7 4332.50 436.924   2
   5   7   8 12228.2 730.203   2
   5   7   9 16529.7 880.391   2
   5   7  10 2125.99 372.675   2
   5   7  11 23119.1 1126.78   2
   5   7  12 969.999 298.025   2
   5   7  13 11986.7 857.255   2
   5   7  14-132.945 221.142   2
   5  -9  -5 8531.73 540.052   1
   5  -9  -4 7419.80 539.986   1
   5  -9  -3 12151.9 718.324   1
   5  -9  -2 16417.9 866.053   1
   5   9   2 388.805 183.747   2
   5   9   3 9382.55 618.018   2
   5   9   4 129.988 161.892   2
   5   9   5 3758.21 411.569   2
   5   9   6 1944.61 334.077   2
   5   9   7 6909.69 589.255   2
   5   9   8 3773.48 458.513   2
   5   9   9 2524.26 378.933   2
   5   9  10 502.382 240.414   2
   5   9  11 815.866 261.172   2
   5 -11   2 3390.45 526.881   1
   5 -11   3 273.806 240.342   1
   5 -11   4 3682.62 559.455   1
   6   0 -14 30199.4 1032.16   3
   6   0 -13 204.610 112.662   3
   6   0 -12 17226.9 688.748   3
   6   0 -11 16.0273 94.6555   3
   6   0 -10 26362.2 798.725   3
   6   0  -9 200.468 105.526   3
   6   0  -8 293856. 4514.75   3
   6   0  -7-39.0433 88.0004   1
   6   0  -7 419.916 108.200   3
   6   0  -6 579948. 8335.21   1
   6   0  -6 577040. 8292.46   3
   6   0  -5 74.9864 75.4556   3
   6   0  -4 8281.94 307.455   3
   6   0  -3-4.98985 58.5464   3
   6   0  -2 64824.9 1177.90   3
   6   0  -1-18.5435 66.0891   3
   6   0   1 50.9542 90.0061   2
   6   0   2 19028.4 608.664   2
   6   0   7 314.221 201.754   2
   6   0   8 155020. 2974.17   2
   6   0   9 214.329 198.695   2
   6   0  10 2727.72 347.598   2
   6   0  11-138.937 200.817   2
   6   0  12 1515.56 288.404   2
   6   0  13 319.538 223.011   2
   6   0  14 27288.5 1189.44   2
   6   0  15 6.10828 206.586   2
   6   0  16 9330.96 744.426   2
   6   0  17 124.530 247.704   2
   6   0  18 13007.0 922.071   2
   6   2 -14 5763.81 434.557   3
   6  -2 -13 2820.54 297.223   3
   6   2 -13 2893.50 302.728   3
   6  -2 -12 54285.0 1388.33   3
   6   2 -12 54531.4 1362.67   3
   6  -2 -11 15439.0 647.823   3
   6   2 -11 16191.4 630.156   3
   6  -2 -10 77392.3 1659.20   3
   6   2 -10 76188.9 1590.88   3
   6  -2  -9 215272. 3567.28   3
   6   2  -9 214714. 3466.80   3
   6  -2  -8 46649.5 847.038   1
   6  -2  -8 47554.0 1126.36   3
   6   2  -8 48722.8 1044.45   3
   6  -2  -7 121997. 2163.59   3
   6   2  -7 119315. 2016.07   3
   6   2  -6 68032.9 1492.18   1
   6  -2  -6 67268.5 1352.58   3
   6   2  -6 65693.1 1195.24   3
   6  -2  -5 2973.20 216.933   3
   6   2  -5 2614.96 244.866   1
   6   2  -5 2422.95 146.485   3
   6  -2  -4 70496.6 1390.73   3
   6   2  -4 71559.5 1173.32   3
   6   2  -4 73178.8 1532.57   1
   6  -2  -3 112459. 1995.22   3
   6   2  -3 113547. 1711.81   3
   6   2  -3 114702. 2149.99   1
   6  -2  -2 69673.2 1362.15   3
   6   2  -2 68410.3 1128.77   2
   6  -2  -1 195687. 3113.20   3
   6   2  -1 190699. 2900.83   2
   6   2   0 203266. 3126.51   2
   6   2   1 8858.65 366.064   2
   6   2   2 131302. 2272.93   2
   6   2   3 48354.3 1128.89   2
   6   2   4 1074.82 183.284   2
   6   2   5 94323.2 1933.01   2
   6   2   6 9896.02 531.072   2
   6   2   7 12782.1 626.070   2
   6  -2   8 26189.0 967.986   2
   6   2   8 25886.0 950.149   2
   6  -2   9 21915.1 905.210   2
   6   2   9 20596.5 876.048   2
   6  -2  10 11134.8 667.426   2
   6   2  10 11215.2 669.649   2
   6  -2  11 28343.5 1116.67   2
   6   2  11 26208.3 1069.85   2
   6  -2  12 11831.6 739.768   2
   6   2  12 12540.6 752.875   2
   6  -2  13 2428.94 376.217   2
   6   2  13 2576.53 379.319   2
   6  -2  14 6556.67 589.543   2
   6   2  14 6702.58 594.372   2
   6   2  15 4130.08 496.501   2
   6  -2  15 3990.49 502.489   2
   6  -2  16 2353.58 416.092   2
   6   2  16 2045.91 386.047   2
   6   2  17 5300.49 589.333   2
   6  -2  17 5329.59 595.838   2
   6  -2  18 3026.77 478.303   2
   6   4 -17 27139.7 981.261   2
   6   4 -16 3411.05 331.060   2
   6   4 -15 74854.8 1701.88   2
   6   4 -14 3834.81 316.425   2
   6   4 -13 45773.2 1128.60   2
   6   4 -13 48128.9 1322.47   3
   6   4 -12 852.700 185.446   3
   6   4 -12 1016.24 153.446   2
   6   4 -11 39630.6 905.308   2
   6  -4 -11 41150.6 1165.68   3
   6   4 -11 39968.0 1083.71   3
   6   4 -10 226.528 97.5532   3
   6  -4 -10 345.277 121.316   3
   6   4  -9 7036.64 263.478   2
   6  -4  -9 6853.25 412.787   3
   6   4  -9 6534.15 349.664   3
   6  -4  -8 18509.6 673.040   3
   6   4  -8 18086.5 420.105   2
   6   4  -8 17618.4 550.283   3
   6  -4  -7 49782.5 1192.95   3
   6   4  -7 47602.5 805.971   2
   6   4  -7 47221.0 967.346   3
   6  -4  -6 21372.6 697.935   3
   6   4  -6 20083.0 486.615   3
   6   4  -6 18803.0 374.408   2
   6  -4  -5 159558. 2682.73   3
   6   4  -5 148676. 2250.04   3
   6   4  -4 21281.3 824.852   1
   6  -4  -4 21138.6 689.416   3
   6   4  -4 19572.4 427.539   2
   6  -4  -3 100804. 1955.05   3
   6   4  -3 102945. 1647.30   2
   6   4  -3 105920. 2186.06   1
   6  -4  -2 2279.70 239.693   3
   6   4  -2 1827.53 150.598   2
   6   4  -2 2275.13 271.719   1
   6  -4  -1 92444.7 1828.27   3
   6   4  -1 90692.8 1604.05   2
   6   4  -1 92812.0 1987.85   1
   6   4   0 8561.03 366.027   2
   6   4   0 8801.95 498.583   1
   6   4   1 28932.0 950.555   1
   6   4   1 26718.5 748.166   2
   6   4   2 1253.58 180.325   2
   6   4   2 1397.24 218.565   1
   6   4   3 108941. 2097.42   2
   6   4   4 1140.91 203.850   2
   6   4   5 65459.9 1567.33   2
   6   4   6 19211.1 783.334   2
   6   4   7 25753.9 966.977   2
   6   4   8 1697.64 278.562   2
   6   4   9 37401.0 1265.40   2
   6   4  10 3000.23 388.225   2
   6   4  11 10326.1 690.154   2
   6   4  12 633.698 247.307   2
   6   4  13 12185.1 798.276   2
   6   4  14 576.963 250.362   2
   6   4  15 17494.5 1015.89   2
   6   4  16 537.130 271.165   2
   6   6 -13 14908.2 578.242   2
   6   6 -12 45041.4 1235.48   3
   6   6 -12 45640.2 1086.84   2
   6   6 -11 26651.3 862.854   3
   6   6 -11 27766.9 759.165   2
   6   6 -10 24392.9 782.927   3
   6   6 -10 27559.3 708.211   2
   6   6  -9 15960.4 568.689   3
   6   6  -9 17377.5 517.978   2
   6   6  -8 7444.44 309.780   2
   6  -6  -8 7165.87 271.900   1
   6   6  -8 7192.30 334.558   3
   6   6  -7 5059.46 242.535   3
   6  -6  -7 5422.65 286.935   1
   6  -6  -7 5449.95 388.054   3
   6   6  -7 4965.60 243.663   2
   6   6  -7 4847.65 246.691   3
   6   6  -6 20956.3 492.964   3
   6  -6  -6 21134.5 769.429   3
   6   6  -6 20320.5 494.574   3
   6  -6  -5 2740.24 272.948   3
   6   6  -5 2688.24 120.132   3
   6   6  -5 2426.35 111.686   3
   6  -6  -4 18133.3 702.571   3
   6  -6  -3 24146.3 831.387   3
   6  -6  -2 2261.34 258.225   3
   6   6  -1 50091.3 1151.67   2
   6   6   0 40186.1 1042.69   2
   6   6   1 38318.4 1263.24   1
   6   6   1 39567.4 1068.19   2
   6   6   2 87608.5 2077.09   1
   6   6   2 86880.8 1855.01   2
   6   6   3 10635.3 556.372   2
   6   6   3 10461.8 618.348   1
   6   6   4 12571.4 623.478   2
   6   6   4 12088.5 663.657   1
   6   6   5 354.716 153.682   1
   6   6   5 52.4518 131.633   2
   6   6   6 3268.03 351.000   2
   6   6   6 3074.32 338.682   1
   6   6   7 1477.30 258.392   1
   6   6   7 1461.29 267.189   2
   6   6   8 7463.53 560.737   2
   6   6   9 9530.64 656.136   2
   6   6  10 7335.49 601.054   2
   6   6  11 9669.86 710.328   2
   6   6  12 12332.1 824.246   2
   6   6  13 5031.32 564.064   2
   6   6  14 6842.92 653.364   2
   6   6  15 990.048 303.647   2
   6   8 -13 2429.57 274.133   3
   6   8 -12 18176.1 703.701   3
   6   8 -11 526.373 131.051   3
   6   8 -10 3730.31 274.815   3
   6   8  -9 119.324 87.3160   3
   6   8  -8 2758.97 203.993   3
   6  -8  -7 1781.83 212.319   1
   6  -8  -6 20439.3 768.882   1
   6  -8  -5 763.180 215.858   1
   6   8   0 17439.5 721.502   2
   6   8   1 2741.88 305.233   2
   6   8   2 5889.82 443.547   2
   6   8   3-5.53150 132.485   2
   6   8   4 12489.6 683.507   2
   6   8   5 424.251 182.701   2
   6   8   6 7822.13 576.102   2
   6   8   7 1010.60 257.177   2
   6   8   8 7644.80 617.472   2
   6   8   9-15.5218 168.727   2
   6   8  10 6028.92 581.844   2
   6   8  11 1654.19 348.329   2
   6   8  12 4090.72 512.276   2
   6 -10  -2 2852.03 406.743   1
   6 -10  -1 11541.9 799.855   1
   7   1 -14 4844.22 390.489   3
   7  -1 -13 21049.6 803.709   3
   7   1 -13 21309.5 799.072   3
   7  -1 -12 303.454 124.219   3
   7   1 -12 277.062 105.989   3
   7  -1 -11 78314.2 1709.91   3
   7   1 -11 80687.9 1693.46   3
   7  -1 -10 1108.75 173.491   3
   7   1 -10 1318.97 171.519   3
   7  -1  -9 160925. 2744.90   3
   7   1  -9 160326. 2668.69   3
   7   1  -8 34777.2 946.562   1
   7  -1  -8 36152.8 913.913   3
   7   1  -8 35106.5 851.995   3
   7  -1  -8 33615.3 801.047   1
   7  -1  -7 113926. 2052.77   3
   7   1  -7 115701. 2139.86   1
   7   1  -7 113616. 1958.86   3
   7  -1  -6 204727. 3250.15   3
   7   1  -6 201889. 3141.71   3
   7   1  -6 202764. 3359.99   1
   7  -1  -5 162570. 2644.34   3
   7   1  -5 160303. 2519.08   3
   7   1  -5 159294. 2785.04   1
   7  -1  -4 205368. 3222.56   3
   7   1  -4 202372. 3079.71   3
   7   1  -3 105372. 1751.72   3
   7  -1  -3 110406. 1900.43   3
   7   1  -2 426.318 73.9394   3
   7  -1  -2 462.755 97.2840   3
   7  -1  -1 38906.5 913.391   3
   7   1  -1 38385.5 825.564   2
   7   1   0 4375.25 249.062   2
   7   1   1 56254.3 1184.32   2
   7   1   2 483.740 123.877   2
   7   1   3 73388.6 1540.71   2
   7   1   4 28008.1 858.947   2
   7   1   5 145059. 2700.93   2
   7   1   6 34654.9 1080.79   2
   7  -1   6 36227.9 1110.01   2
   7   1   7 66115.1 1626.78   2
   7  -1   7 63851.9 1635.51   2
   7   1   8 5317.85 433.510   2
   7  -1   8 5615.46 448.988   2
   7   1   9 18205.2 834.698   2
   7  -1   9 19395.5 864.211   2
   7   1  10 3719.23 406.008   2
   7  -1  10 4245.61 428.040   2
   7   1  11 24026.8 1034.36   2
   7  -1  11 24608.9 1051.39   2
   7   1  12 188.253 208.440   2
   7  -1  12 241.984 189.364   2
   7   1  13 5597.47 538.802   2
   7  -1  13 6367.33 567.569   2
   7   1  14 682.133 230.116   2
   7  -1  14 499.887 261.550   2
   7   1  15 4150.23 508.467   2
   7  -1  15 4276.87 511.684   2
   7   1  16 3232.86 489.049   2
   7  -1  16 3656.79 504.276   2
   7   1  17 7856.08 716.688   2
   7  -1  17 7436.03 711.235   2
   7   3 -14 19798.5 809.316   3
   7   3 -13 25970.1 899.510   3
   7  -3 -12 33997.3 1052.47   3
   7   3 -12 33334.1 990.940   3
   7   3 -11 687.278 145.634   3
   7  -3 -11 554.084 139.464   3
   7  -3 -10 39895.0 1087.41   3
   7   3 -10 37887.1 972.855   3
   7  -3  -9 5089.94 177.612   1
   7  -3  -9 5549.37 357.902   3
   7   3  -9 5744.75 307.733   3
   7  -3  -8 55075.9 1280.42   3
   7   3  -8 54155.0 1114.51   3
   7  -3  -7 1224.37 170.089   3
   7   3  -7 1298.96 124.606   3
   7  -3  -6 67541.1 1436.36   3
   7   3  -6 65056.3 1163.46   3
   7  -3  -5 13249.3 525.497   3
   7   3  -5 13531.8 617.898   1
   7   3  -5 12809.7 333.544   3
   7  -3  -4 146442. 2530.60   3
   7   3  -4 141184. 2094.03   3
   7   3  -4 149973. 2741.00   1
   7   3  -3 33048.0 621.309   2
   7   3  -3 32918.6 1017.69   1
   7  -3  -3 35693.0 930.898   3
   7  -3  -2 110368. 2056.72   3
   7   3  -2 108798. 2217.76   1
   7   3  -2 109150. 1753.30   2
   7  -3  -1 31624.6 884.720   3
   7   3  -1 30802.6 709.548   2
   7   3   0 31032.3 762.549   2
   7   3   1 20220.7 627.008   2
   7   3   2 82130.1 1643.15   2
   7   3   3 1483.49 208.595   2
   7   3   4 50221.6 1271.80   2
   7   3   5 4436.47 364.206   2
   7   3   6 59165.3 1512.53   2
   7   3   7 814.541 217.055   2
   7   3   8 59784.7 1618.32   2
   7   3   9 224.514 193.923   2
   7   3  10 20415.2 936.965   2
   7   3  11 1609.03 314.033   2
   7   3  12 12435.2 780.472   2
   7   3  13 5372.46 540.757   2
   7   3  14 6032.54 599.270   2
   7   3  15 8232.78 705.436   2
   7   3  16 3501.73 502.818   2
   7   5 -15 27270.4 851.542   2
   7   5 -14 38033.5 990.768   2
   7   5 -13 3585.88 255.453   2
   7   5 -13 3392.54 323.211   3
   7   5 -12 60309.5 1207.58   2
   7   5 -12 59939.1 1441.78   3
   7   5 -11 1124.05 186.568   3
   7   5 -11 1449.60 138.660   2
   7   5 -10 74243.9 1259.37   2
   7   5 -10 69730.1 1484.46   3
   7  -5  -9 12570.0 591.638   3
   7   5  -9 11248.2 304.908   2
   7   5  -9 11251.3 440.313   3
   7  -5  -8 25742.3 862.659   3
   7   5  -8 24225.1 473.738   2
   7   5  -8 25730.6 645.358   3
   7   5  -7 52715.5 984.280   3
   7   5  -7 50799.0 834.657   2
   7   5  -6 1329.19 85.5875   2
   7  -5  -6 1391.40 210.504   3
   7   5  -6 1378.72 97.3815   3
   7  -5  -5 54274.7 1310.58   3
   7   5  -5 50151.9 893.204   2
   7  -5  -4 19840.5 724.131   3
   7   5  -4 19110.2 475.971   2
   7  -5  -3 2101.29 251.223   3
   7   5  -3 2349.51 305.718   1
   7   5  -3 2027.45 161.378   2
   7  -5  -2 79369.4 1721.76   3
   7   5  -2 78833.4 1911.95   1
   7   5  -2 75570.6 1427.15   2
   7   5  -1 697.110 207.418   1
   7   5  -1 392.662 125.567   2
   7   5   0 152426. 2619.38   2
   7   5   0 155093. 3051.53   1
   7   5   1 4334.93 309.754   2
   7   5   1 4445.69 400.928   1
   7   5   2 75922.2 1631.63   2
   7   5   2 74993.4 1854.07   1
   7   5   3 7640.46 528.315   1
   7   5   3 6405.32 420.727   2
   7   5   4 4386.45 406.449   1
   7   5   4 5027.86 385.528   2
   7   5   5 26034.3 939.794   2
   7   5   6 3319.05 349.336   2
   7   5   7 12180.3 680.605   2
   7   5   8 5505.85 484.679   2
   7   5   9 1116.91 270.505   2
   7   5  10 14454.8 822.899   2
   7   5  11-66.1428 218.475   2
   7   5  12 17862.5 987.175   2
   7   5  13-41.4073 205.883   2
   7   5  14 9075.65 744.640   2
   7   5  15 5516.20 615.069   2
   7   7 -10 39.9476 85.5572   3
   7   7 -10 162.771 98.0856   3
   7   7  -9 19103.5 563.204   3
   7   7  -9 18427.4 517.043   2
   7   7  -9 17731.6 556.593   3
   7   7  -8 1741.12 145.691   2
   7   7  -8 2112.62 156.833   3
   7  -7  -8 1840.81 176.861   1
   7   7  -8 2032.64 156.944   3
   7  -7  -7 7715.58 398.457   1
   7   7  -7 7270.88 245.196   3
   7   7  -7 6788.75 289.972   2
   7   7  -7 6217.07 228.282   3
   7   7  -3 19096.2 619.916   2
   7   7  -2 1891.08 218.366   2
   7   7  -1 61587.7 1401.45   2
   7   7   0 48.6475 133.363   2
   7   7   1 57553.8 1419.80   2
   7   7   2 645.922 183.148   2
   7   7   3 20622.6 829.694   2
   7   7   4 8110.23 527.607   2
   7   7   5 5342.35 448.945   2
   7   7   6 10207.6 641.759   2
   7   7   7 5843.04 508.542   2
   7   7   8-17.7864 168.847   2
   7   7   9 7795.29 624.346   2
   7   7  10 275.773 198.538   2
   7   7  11 9276.05 725.644   2
   7   7  12 272.915 211.412   2
   7   7  13 6615.35 654.823   2
   7  -9  -5 9452.28 595.032   1
   7  -9  -4 3180.78 378.098   1
   7   9   0 4133.59 365.269   2
   7   9   1 11591.8 627.776   2
   7   9   2 4610.55 414.173   2
   7   9   3 3412.84 372.935   2
   7   9   4 2680.85 349.650   2
   7   9   5 1176.16 244.895   2
   7   9   6 154.371 152.277   2
   7   9   7 2073.86 340.119   2
   7   9   8 664.928 236.947   2
   7   9   9 3667.56 466.895   2
   7   9  10 488.103 223.311   2
   8   0 -14 56021.4 1473.19   3
   8   0 -13 3.96792 90.6027   3
   8   0 -12 11665.2 552.215   3
   8   0 -11 147.789 104.307   3
   8   0 -10 34912.6 957.304   3
   8   0  -9 436.064 152.644   1
   8   0  -9 349.652 146.409   3
   8   0  -8 144336. 2461.71   3
   8   0  -8 140538. 2491.64   1
   8   0  -7 282.332 128.096   1
   8   0  -7 172.466 115.455   3
   8   0  -6 954648. 13486.3   3
   8   0  -5 2169.87 238.633   3
   8   0  -4 233852. 3618.48   3
   8   0  -3 728.738 158.301   3
   8   0  -2 15558.9 506.756   3
   8   0   2 94067.5 1868.72   2
   8   0   3-50.4809 143.509   2
   8   0   4 77867.6 1723.78   2
   8   0   5-44.1000 158.844   2
   8   0   6 128412. 2588.84   2
   8   0   7 369.692 217.605   2
   8   0   8 95369.4 2217.28   2
   8   0   9 77.1287 186.630   2
   8   0  10 7858.74 586.172   2
   8   0  11 157.109 204.474   2
   8   0  12 6573.05 574.459   2
   8   0  13-11.9798 199.440   2
   8   0  14 5321.39 561.454   2
   8   0  15-86.7106 230.219   2
   8   0  16 4805.29 585.266   2
   8   2 -14 12875.2 633.985   3
   8   2 -13 5513.31 394.023   3
   8  -2 -12 129803. 2526.27   3
   8   2 -12 128613. 2448.48   3
   8  -2 -11 18569.2 710.617   3
   8   2 -11 17583.8 644.967   3
   8  -2 -10 115234. 1951.38   1
   8  -2 -10 121008. 2299.36   3
   8   2 -10 120091. 2163.49   3
   8  -2  -9 18787.3 529.861   1
   8  -2  -9 19760.7 691.349   3
   8   2  -9 18902.6 599.928   3
   8   2  -8 31645.9 978.958   1
   8  -2  -8 29986.2 863.450   3
   8   2  -8 29893.5 756.785   3
   8  -2  -7 34831.8 926.331   3
   8   2  -7 36476.0 1051.95   1
   8   2  -7 32918.1 777.106   3
   8  -2  -6 22025.0 702.380   3
   8   2  -6 22670.3 566.813   3
   8   2  -6 22547.4 800.804   1
   8   2  -5 238275. 3990.64   1
   8  -2  -5 236044. 3791.39   3
   8   2  -5 234924. 3518.31   3
   8  -2  -4 2270.26 250.626   3
   8   2  -4 927.179 106.500   3
   8   2  -3 158338. 2436.29   3
   8  -2  -3 162256. 2750.03   3
   8  -2  -2 90700.1 1736.21   3
   8   2  -2 83630.1 1473.39   2
   8  -2  -1 59415.3 1313.78   3
   8   2  -1 56905.1 1134.33   2
   8   2   0 70403.8 1379.44   2
   8   2   1 7892.68 380.257   2
   8   2   2 27452.9 807.477   2
   8   2   3 1363.27 218.187   2
   8   2   4 36686.8 1057.56   2
   8   2   5 4779.17 389.540   2
   8   2   6 3946.71 383.658   2
   8   2   7 60427.1 1596.72   2
   8   2   8 10013.1 619.704   2
   8   2   9 79303.1 2020.72   2
   8   2  10 20181.9 949.142   2
   8   2  11 9730.49 681.295   2
   8   2  12 9831.68 708.002   2
   8   2  13 573.991 246.925   2
   8   2  14 5963.96 597.523   2
   8   2  15 864.862 303.638   2
   8   2  16 1795.94 382.800   2
   8   4 -14 423.735 159.885   3
   8   4 -13 29276.1 941.530   3
   8   4 -12 708.119 156.923   3
   8   4 -11 13362.6 542.354   3
   8   4 -10 916.191 140.034   3
   8  -4 -10 598.421 156.586   3
   8  -4  -9 64692.7 1512.03   3
   8   4  -9 61631.5 1259.16   3
   8  -4  -8 4446.36 349.901   3
   8   4  -8 3246.80 207.988   3
   8  -4  -7 98700.8 1972.27   3
   8   4  -7 92961.1 1568.30   3
   8   4  -6 25403.0 972.217   1
   8  -4  -6 26216.9 842.741   3
   8   4  -6 24490.1 517.003   3
   8  -4  -5 54877.6 1279.85   3
   8   4  -5 52397.1 1446.04   1
   8   4  -4 4029.05 152.933   2
   8  -4  -4 4464.76 344.667   3
   8   4  -4 4543.54 402.755   1
   8  -4  -3 98515.7 1980.58   3
   8   4  -3 97783.3 2167.80   1
   8   4  -3 94475.2 1560.72   2
   8  -4  -2 898.606 222.310   3
   8   4  -2 571.895 127.866   2
   8   4  -2 551.492 192.778   1
   8   4  -1 30914.7 1067.76   1
   8   4  -1 30352.8 758.542   2
   8   4   0 2478.90 222.304   2
   8   4   0 1508.84 256.342   1
   8   4   1 37966.5 982.129   2
   8   4   2 15496.3 615.599   2
   8   4   3 139993. 2622.08   2
   8   4   4 1052.44 231.141   2
   8   4   5 67722.1 1663.38   2
   8   4   6 8197.39 534.196   2
   8   4   7 10489.7 627.688   2
   8   4   8 5236.56 464.434   2
   8   4   9 6923.94 550.922   2
   8   4  10 44.7189 191.934   2
   8   4  11 11795.6 771.826   2
   8   4  12 442.288 230.281   2
   8   4  13 9260.85 733.080   2
   8   4  14 50.9870 233.174   2
   8   4  15 9329.77 774.583   2
   8   6 -13 17849.6 707.940   3
   8   6 -12 43320.1 852.923   2
   8   6 -12 47160.7 1170.00   3
   8   6 -11 62839.8 1069.84   2
   8   6 -11 70623.2 1435.43   3
   8   6 -10 44943.1 1037.19   3
   8  -6  -9 23304.5 562.349   1
   8   6  -9 23682.9 627.524   3
   8   6  -8 14255.0 409.046   3
   8   6  -7 1601.71 90.7070   3
   8   6  -7 1353.92 86.9813   3
   8   6  -6 87.5192 36.6274   2
   8   6  -6 128.970 38.4094   2
   8   6  -5 666.956 82.2568   2
   8   6  -4 685.494 101.805   2
   8   6  -3 3834.47 236.455   2
   8   6  -2 57906.5 1220.84   2
   8   6  -1 51277.7 1173.05   2
   8   6   0 58308.4 1333.72   2
   8   6   1 27372.8 870.436   2
   8   6   2 19341.2 752.618   2
   8   6   3 14029.3 660.112   2
   8   6   4 24130.3 910.924   2
   8   6   5 2409.90 316.343   2
   8   6   6 9051.11 602.960   2
   8   6   7 451.843 193.359   2
   8   6   8 1988.81 327.749   2
   8   6   9 3168.95 413.183   2
   8   6  10 3595.75 442.875   2
   8   6  11 2803.95 426.054   2
   8   6  12 5171.50 568.816   2
   8   6  13 6783.17 641.894   2
   8  -8  -7 2431.57 268.648   1
   8   8  -5 1265.96 156.513   2
   8   8  -4 10071.6 432.427   2
   8   8  -3 688.490 150.597   2
   8   8  -2 6630.99 385.861   2
   8   8  -1 963.197 184.261   2
   8   8   0 14010.0 631.859   2
   8   8   1 510.687 174.277   2
   8   8   2 22207.4 878.272   2
   8   8   3 718.856 208.969   2
   8   8   4 12726.2 706.692   2
   8   8   5 326.291 193.747   2
   8   8   6 6783.42 553.288   2
   8   8   7 410.905 193.440   2
   8   8   8 2283.76 365.981   2
   8   8   9 138.845 174.887   2
   8   8  10 1129.28 288.644   2
   8   8  11 636.074 229.312   2
   9   1 -14 5026.57 390.091   3
   9  -1 -13 48803.8 1317.41   3
   9   1 -13 48530.9 1280.65   3
   9  -1 -12 7582.07 448.971   3
   9   1 -12 7419.21 433.444   3
   9  -1 -11 17597.7 595.802   1
   9  -1 -11 17504.8 681.457   3
   9   1 -11 18526.3 668.168   3
   9  -1 -10 1836.13 210.774   3
   9  -1 -10 1514.88 176.174   1
   9   1 -10 1699.61 196.800   3
   9   1 -10 1568.28 222.861   1
   9  -1  -9 142547. 2520.90   1
   9  -1  -9 149953. 2625.25   3
   9   1  -9 145021. 2729.47   1
   9   1  -9 148687. 2532.53   3
   9  -1  -8 37165.8 966.660   3
   9   1  -8 36519.1 901.867   3
   9   1  -8 37411.8 1054.20   1
   9   1  -7 14624.2 614.510   1
   9  -1  -7 14764.6 550.516   3
   9   1  -7 14108.3 487.826   3
   9  -1  -6 145659. 2517.53   3
   9   1  -6 144444. 2400.87   3
   9  -1  -5 36211.2 914.052   3
   9   1  -5 35093.7 817.861   3
   9   1  -4 28565.3 709.369   3
   9  -1  -4 29000.6 804.358   3
   9   1  -3 283245. 4325.49   3
   9  -1  -3 291422. 4485.78   3
   9  -1  -2 4371.31 302.613   3
   9   1   0 1746.59 192.760   2
   9   1   1 39882.5 1024.50   2
   9   1   2 1274.76 191.872   2
   9   1   3 7689.85 452.244   2
   9   1   4 11029.6 564.391   2
   9   1   5 46396.4 1306.07   2
   9   1   6 4203.10 394.686   2
   9  -1   7 36895.0 1237.66   2
   9   1   7 36595.7 1220.64   2
   9   1   8 11337.5 677.815   2
   9  -1   8 11862.3 693.299   2
   9   1   9 27290.1 1105.20   2
   9  -1   9 27492.2 1120.43   2
   9   1  10 7468.64 602.681   2
   9  -1  10 7470.24 596.885   2
   9   1  11 24035.5 1100.99   2
   9  -1  11 23940.7 1105.76   2
   9   1  12 5140.68 546.628   2
   9  -1  12 5981.57 574.444   2
   9  -1  13 3421.43 465.033   2
   9   1  13 4130.87 500.664   2
   9  -1  14 2778.12 434.217   2
   9   1  14 2627.74 429.365   2
   9   1  15 4439.52 562.143   2
   9  -1  15 4449.99 556.094   2
   9   3 -14 17794.4 741.936   3
   9   3 -13-64.5848 135.780   3
   9   3 -12 56722.7 1339.71   3
   9  -3 -11 4481.12 216.884   1
   9  -3 -11 5044.53 378.467   3
   9   3 -11 4730.94 311.544   3
   9  -3 -10 34787.9 778.834   1
   9  -3 -10 37364.3 1070.26   3
   9   3 -10 35871.5 908.045   3
   9  -3  -9 20004.9 737.737   3
   9   3  -9 19753.8 596.946   3
   9   3  -8 4919.85 412.529   1
   9  -3  -8 4989.30 353.201   3
   9   3  -8 4464.23 245.532   3
   9  -3  -7 113944. 2181.70   3
   9   3  -7 109730. 2371.19   1
   9   3  -7 109978. 1844.56   3
   9  -3  -6 100149. 1970.44   3
   9   3  -6 96282.0 1613.12   3
   9   3  -6 100770. 2178.09   1
   9   3  -5 14653.6 389.715   3
   9  -3  -5 16169.1 630.444   3
   9   3  -5 16843.5 740.909   1
   9  -3  -4 224039. 3655.38   3
   9   3  -4 226233. 3910.40   1
   9   3  -3 78840.8 1368.30   2
   9   3  -3 81716.9 1905.31   1
   9  -3  -2 110544. 2120.98   3
   9   3  -2 102664. 1782.16   2
   9   3  -1 5452.87 291.754   2
   9   3   0 107025. 1958.01   2
   9   3   1 48912.5 1165.67   2
   9   3   2 17408.7 655.086   2
   9   3   3 51348.7 1309.46   2
   9   3   4 5382.70 397.603   2
   9   3   5 12795.4 639.792   2
   9   3   6 55154.4 1519.14   2
   9   3   7 432.000 206.454   2
   9   3   8 45028.1 1429.72   2
   9   3   9 404.858 218.323   2
   9   3  10 18763.2 946.297   2
   9   3  11-148.990 221.057   2
   9   3  12 4445.33 510.918   2
   9   3  13 3550.42 479.818   2
   9   3  14 2346.64 403.234   2
   9   3  15 3644.87 504.036   2
   9   5 -14 13765.8 634.891   3
   9   5 -13 2256.81 248.576   3
   9   5 -12 56125.5 1312.19   3
   9   5 -11 223.389 113.884   3
   9   5 -10 63378.4 1288.32   3
   9   5  -9 9403.16 360.555   3
   9   5  -8 35461.0 735.309   3
   9   5  -7 50728.3 862.018   3
   9   5  -4 9891.30 297.134   2
   9   5  -3 114.817 71.9746   2
   9   5  -2 1453.60 152.570   2
   9   5  -1 357.810 113.204   2
   9   5   0 49870.8 1179.88   2
   9   5   1 7131.14 414.867   2
   9   5   2 64582.8 1520.69   2
   9   5   3 35688.8 1089.66   2
   9   5   4 25691.5 935.463   2
   9   5   5 10391.3 608.059   2
   9   5   6 16194.7 789.055   2
   9   5   7 262.334 175.297   2
   9   5   8 5758.07 513.936   2
   9   5   9 195.461 191.291   2
   9   5  10 3793.79 454.705   2
   9   5  11 3110.27 417.953   2
   9   5  12 4928.12 542.158   2
   9   5  13 1854.47 381.122   2
   9   5  14 7104.93 692.300   2
   9   7 -10 1725.11 150.555   3
   9  -7  -9 35750.1 843.221   1
   9   7  -9 32848.6 657.903   3
   9   7  -6 32.3313 31.6271   2
   9   7  -6 172.414 41.1719   2
   9   7  -5 10689.9 345.715   2
   9   7  -4 418.126 98.4433   2
   9   7  -3 20886.1 628.110   2
   9   7  -2 1735.93 190.381   2
   9   7  -1 19357.2 684.710   2
   9   7   0 1366.77 207.929   2
   9   7   1 27442.9 919.858   2
   9   7   2 5163.04 404.720   2
   9   7   3 25178.9 950.405   2
   9   7   4 5475.26 455.801   2
   9   7   5 19965.4 898.290   2
   9   7   6 418.486 201.556   2
   9   7   7 5763.77 519.211   2
   9   7   8 453.477 227.128   2
   9   7   9 1700.39 329.645   2
   9   7  10 321.971 210.107   2
   9   7  11 3310.77 460.345   2
   9   7  12 868.360 281.409   2
  10   0 -13 154.202 128.865   3
  10   0 -12 35591.4 1039.31   3
  10   0 -11 92.9384 109.690   1
  10   0 -11 25.7235 83.1095   3
  10   0 -10 51250.2 1246.94   3
  10   0 -10 51288.3 1280.02   1
  10   0  -9 102.731 86.3741   3
  10   0  -9 161.029 112.379   1
  10   0  -8 59218.3 1305.06   3
  10   0  -7 267.352 116.987   3
  10   0  -6 226877. 3632.01   3
  10   0  -5 1125.87 233.376   3
  10   0  -4 91789.8 1742.08   3
  10   0  -3 201.166 105.203   3
  10   0   4 62261.7 1589.59   2
  10   0   5-23.1364 167.605   2
  10   0   6 560.178 200.347   2
  10   0   7-119.327 205.494   2
  10   0   8 5815.17 511.223   2
  10   0   9-120.253 214.357   2
  10   0  10 42159.0 1498.63   2
  10   0  11 144.679 231.934   2
  10   0  12 20992.4 1082.61   2
  10   0  13 103.382 202.233   2
  10   0  14 6655.76 664.199   2
  10   2 -14 23012.9 853.250   3
  10   2 -13 87756.7 1881.43   3
  10  -2 -12 89547.0 1715.42   1
  10   2 -12 92117.6 1906.05   3
  10   2 -11 11204.6 501.920   3
  10  -2 -11 10421.0 442.471   1
  10   2 -10 31209.2 1046.32   1
  10  -2 -10 31537.7 952.480   3
  10  -2 -10 28696.7 797.513   1
  10   2 -10 29775.1 831.805   3
  10   2  -9 504.328 159.631   1
  10  -2  -9 510.938 142.243   3
  10   2  -9 464.986 110.031   3
  10  -2  -8 2651.10 257.564   3
  10   2  -8 2479.35 199.887   3
  10   2  -8 2737.81 295.977   1
  10   2  -7 13772.4 663.508   1
  10  -2  -7 15695.6 613.135   3
  10   2  -7 14180.3 474.138   3
  10  -2  -6 3431.23 291.457   3
  10   2  -6 3260.82 215.220   3
  10   2  -5 64963.7 1239.64   3
  10  -2  -5 68109.4 1486.30   3
  10   2  -4 68948.7 1303.11   3
  10  -2  -4 73605.6 1564.38   3
  10  -2  -3 257887. 4223.37   3
  10  -2  -2 120761. 2309.72   3
  10   2  -1 54690.7 1195.84   2
  10   2   0 2771.70 244.030   2
  10   2   1 716.101 162.414   2
  10   2   2 5474.89 380.214   2
  10   2   3 4171.13 361.302   2
  10   2   4 20310.5 810.902   2
  10   2   5 9248.01 566.167   2
  10   2   6 39385.1 1264.21   2
  10   2   7 35419.8 1239.33   2
  10   2   8 25103.8 1064.18   2
  10   2   9 26879.9 1128.57   2
  10   2  10 1266.66 312.097   2
  10   2  11 10758.3 761.760   2
  10   2  12 5582.15 576.817   2
  10   2  13 2234.62 393.796   2
  10   2  14 3987.46 515.487   2
  10   4 -14 6825.67 433.638   3
  10   4 -13 3556.17 300.264   3
  10   4 -12 967.009 161.406   3
  10  -4 -11 10226.2 343.361   1
  10   4 -11 11069.3 468.165   3
  10   4 -10 5470.19 303.426   3
  10   4  -9 123342. 2085.61   3
  10   4  -8 11249.9 379.892   3
  10   4  -7 166807. 2546.33   3
  10   4  -6 221.680 56.2868   3
  10  -4  -6 350.624 187.164   3
  10  -4  -5 50996.5 1331.19   3
  10   4  -5 48523.0 1481.74   1
  10   4  -4 10080.4 622.795   1
  10   4  -3 6364.44 493.954   1
  10   4  -3 6397.44 273.762   2
  10   4  -2 4184.44 250.168   2
  10   4  -2 4352.60 416.811   1
  10   4  -1 26726.5 750.145   2
  10   4   0 419.902 141.725   2
  10   4   1 72384.4 1585.14   2
  10   4   2 2533.28 286.427   2
  10   4   3 68919.6 1650.49   2
  10   4   4 1842.59 277.898   2
  10   4   5 27411.4 1015.23   2
  10   4   6-86.3180 179.838   2
  10   4   7 14417.6 774.945   2
  10   4   8 1029.70 258.256   2
  10   4   9 9314.76 667.608   2
  10   4  10 2438.00 383.977   2
  10   4  11 4953.54 526.902   2
  10   4  12 233.634 225.733   2
  10   4  13 7449.79 693.609   2
  10   6 -13 20422.3 708.500   3
  10   6 -12 24673.1 745.847   3
  10   6 -11 33920.8 843.189   3
  10   6 -10 26804.1 662.286   3
  10   6  -9 6770.01 245.377   3
  10   6  -4 12530.4 375.313   2
  10   6  -3 17768.7 531.972   2
  10   6  -2 27114.6 748.920   2
  10   6  -1 10579.4 476.213   2
  10   6   0 29184.4 891.589   2
  10   6   1 3880.69 333.707   2
  10   6   2 13521.5 642.084   2
  10   6   3 14887.3 702.433   2
  10   6   4 6794.60 494.870   2
  10   6   5 11498.0 670.884   2
  10   6   6 7871.35 574.390   2
  10   6   7 7590.59 584.007   2
  10   6   8 8627.94 643.972   2
  10   6   9 869.497 264.500   2
  10   6  10 1514.81 324.771   2
  10   6  11 236.584 214.408   2
  10   6  12 911.307 305.201   2
  10   8   1 373.695 172.646   2
  10   8   2 27237.1 994.539   2
  10   8   3 559.960 208.166   2
  10   8   4 17146.1 832.746   2
  10   8   5 3451.37 397.084   2
  10   8   6 2364.32 354.092   2
  10   8   7 2484.78 364.993   2
  10   8   8 2373.81 367.691   2
  10   8   9-167.300 169.133   2
  11   1 -14 9060.73 527.303   3
  11   1 -13 100810. 2101.42   3
  11  -1 -12 135.802 106.789   1
  11  -1 -12 165.840 118.577   3
  11   1 -12 172.253 139.718   1
  11   1 -11 23210.2 871.877   1
  11  -1 -11 24194.8 829.240   3
  11   1 -11 23184.8 769.598   3
  11  -1 -11 22471.1 764.328   1
  11  -1 -10 230.172 104.678   3
  11   1 -10 466.626 117.398   3
  11  -1 -10 669.063 155.596   1
  11   1 -10 128.659 114.444   1
  11  -1  -9 13754.8 580.461   3
  11   1  -9 13441.3 526.621   3
  11   1  -9 13240.4 633.820   1
  11  -1  -8 13649.0 568.356   3
  11   1  -8 12815.3 506.170   3
  11   1  -8 14703.1 670.854   1
  11  -1  -7 22470.9 742.564   3
  11   1  -7 21209.8 658.125   3
  11  -1  -6 36025.9 995.534   3
  11   1  -6 34828.7 890.694   3
  11   1  -5 90505.0 1724.51   3
  11  -1  -5 92863.1 1860.83   3
  11   1  -4 506.176 137.462   3
  11  -1  -4 477.801 155.152   3
  11  -1  -3 173039. 3030.62   3
  11   1   2 22867.4 833.169   2
  11   1   3 14921.1 689.636   2
  11   1   4 2648.21 323.680   2
  11   1   5 9411.72 591.823   2
  11   1   6 4092.01 422.540   2
  11   1   7 15060.8 802.912   2
  11   1   8 4543.30 475.905   2
  11   1   9 30015.7 1231.70   2
  11   1  10 7131.45 623.055   2
  11   1  11 15020.9 913.900   2
  11   1  12 5680.26 595.866   2
  11   1  13 5324.30 593.475   2
  11   1  14 147.547 240.226   2
  11   3 -14 25882.3 893.062   3
  11   3 -13 5528.36 377.579   3
  11   3 -12 70871.6 1517.08   3
  11  -3 -12 65308.7 1332.67   1
  11  -3 -11 3407.77 251.333   1
  11   3 -11 3470.94 268.397   3
  11   3 -10 37326.5 932.202   3
  11   3  -9 95261.3 2198.90   1
  11   3  -9 89593.0 1682.40   3
  11  -3  -8 11118.4 563.181   3
  11   3  -8 11700.9 421.885   3
  11   3  -8 12831.0 703.384   1
  11  -3  -7 46317.5 1240.00   3
  11   3  -7 43622.5 936.291   3
  11   3  -7 47142.0 1409.94   1
  11   3  -6 127895. 2704.27   1
  11   3  -6 125477. 2073.81   3
  11  -3  -6 130713. 2497.27   3
  11  -3  -5 1544.37 263.638   3
  11   3  -5 1015.04 125.251   3
  11  -3  -4 108105. 2180.86   3
  11   3  -4 98020.2 2307.97   1
  11  -3  -3 14197.4 650.578   3
  11   3  -2 56527.1 1199.38   2
  11   3  -1 8356.15 407.317   2
  11   3   0 51937.8 1243.68   2
  11   3   1 22156.9 782.048   2
  11   3   2 7689.14 468.327   2
  11   3   3 43020.8 1239.98   2
  11   3   4 17074.7 764.749   2
  11   3   5 10053.6 614.557   2
  11   3   6 32439.9 1174.69   2
  11   3   7-73.3077 201.191   2
  11   3   8 13953.7 808.140   2
  11   3   9 476.465 220.602   2
  11   3  10 6376.86 591.067   2
  11   3  11 2171.81 384.486   2
  11   3  12 5187.57 567.633   2
  11   3  13-211.527 223.630   2
  11   5 -15 9130.28 512.751   3
  11   5 -14 7708.06 444.773   3
  11   5 -13 705.735 146.696   3
  11  -5 -12 17008.3 396.269   1
  11   5 -12 18814.2 636.493   3
  11   5 -11 191.594 89.4029   3
  11   5 -10 52077.9 1071.22   3
  11   5  -9 33344.5 720.369   3
  11   5  -8 26800.0 544.860   3
  11   5  -4 22426.2 520.388   2
  11   5  -3 13759.0 445.174   2
  11   5  -2 11939.0 456.906   2
  11   5  -1 8309.44 411.900   2
  11   5   0 13221.1 564.436   2
  11   5   1 15876.1 661.497   2
  11   5   2 19040.6 764.807   2
  11   5   3 13220.9 664.475   2
  11   5   4 33554.7 1146.48   2
  11   5   5 146.914 181.049   2
  11   5   6 20533.8 937.247   2
  11   5   7 49.7332 177.879   2
  11   5   8 6641.62 569.011   2
  11   5   9 4713.24 502.227   2
  11   5  10 5726.31 587.999   2
  11   5  11 5021.61 551.242   2
  11   5  12 2004.07 395.006   2
  11   7  -3 20033.5 589.055   2
  11   7  -2 658.586 133.890   2
  11   7  -1 7096.40 402.208   2
  11   7   0 6959.90 429.979   2
  11   7   1 2061.10 262.363   2
  11   7   2 8595.14 529.465   2
  11   7   3 21492.3 896.277   2
  11   7   4 745.947 222.120   2
  11   7   5 23724.9 1013.86   2
  11   7   6 304.944 192.467   2
  11   7   7 4701.33 488.812   2
  11   7   8 374.561 202.348   2
  11   7   9 1596.02 327.463   2
  11   7  10 468.338 218.411   2
  12   0 -13-61.6411 132.844   3
  12   0 -13 309.661 142.533   1
  12   0 -12 67446.7 1576.13   3
  12   0 -12 63561.5 1588.74   1
  12   0 -11 103.407 135.618   1
  12   0 -11 92.5619 128.733   3
  12   0 -10 136802. 2708.35   1
  12   0 -10 144157. 2608.55   3
  12   0  -9 166.245 104.194   3
  12   0  -8 40582.7 1062.20   3
  12   0  -7 162.642 113.651   3
  12   0  -6 14409.1 574.732   3
  12   0  -5 132.028 103.798   3
  12   0  -4 45919.4 1147.89   3
  12   0   8 22265.2 1063.88   2
  12   0   9 142.317 228.231   2
  12   0  10 19718.9 1057.63   2
  12   0  11-0.85493 222.281   2
  12   0  12 24232.4 1248.29   2
  12   0  13 103.360 220.519   2
  12   2 -14 18789.2 758.129   3
  12  -2 -13 92854.3 1891.92   1
  12   2 -13 102017. 2041.59   3
  12   2 -12 28173.4 1061.13   1
  12   2 -12 26901.8 854.201   3
  12  -2 -12 25093.6 805.100   1
  12   2 -11 19639.2 862.076   1
  12   2 -11 18906.1 667.675   3
  12   2 -10 9771.76 449.865   3
  12   2 -10 9414.26 593.415   1
  12  -2  -9 8226.70 472.830   3
  12   2  -9 8131.67 397.379   3
  12   2  -9 8091.15 543.693   1
  12   2  -8 3170.77 345.352   1
  12  -2  -8 3029.62 290.974   3
  12   2  -8 3082.03 237.243   3
  12  -2  -7 178.903 127.208   3
  12   2  -7 52.2158 83.8248   3
  12   2  -7 370.713 181.986   1
  12   2  -6 35446.4 875.099   3
  12  -2  -6 36328.4 1065.40   3
  12   2  -5 6902.04 346.295   3
  12  -2  -5 8129.44 467.872   3
  12  -2  -4 61418.1 1501.27   3
  12  -2  -3 177552. 3226.66   3
  12   2   1 3440.48 321.315   2
  12   2   2 5959.12 434.718   2
  12   2   3 11421.3 624.455   2
  12   2   4 13540.6 706.766   2
  12   2   5 14424.5 764.431   2
  12   2   6 31359.5 1184.47   2
  12   2   7 5542.30 510.033   2
  12   2   8 10798.0 732.740   2
  12   2   9 6229.65 579.187   2
  12   2  10 1934.37 357.769   2
  12   2  11 6229.19 618.191   2
  12   2  12 920.360 287.833   2
  12   2  13 3731.75 523.758   2
  12   4 -15 4245.43 352.687   3
  12   4 -14 3226.93 294.717   3
  12  -4 -13 10887.2 394.305   1
  12   4 -13 11087.3 512.282   3
  12  -4 -12 9387.56 399.000   1
  12   4 -12 8712.54 431.376   3
  12   4 -11 11500.3 468.596   3
  12   4 -10 757.240 134.934   3
  12   4  -9 113024. 1938.30   3
  12   4  -8 46245.3 941.704   3
  12   4  -7 197528. 2988.27   3
  12   4  -2 6404.85 341.887   2
  12   4  -1 27206.1 815.917   2
  12   4   0 11897.9 548.332   2
  12   4   1 41342.7 1166.74   2
  12   4   2 1178.48 225.495   2
  12   4   3 43386.4 1294.46   2
  12   4   4 1575.34 271.369   2
  12   4   5 9657.18 621.442   2
  12   4   6 1634.82 297.132   2
  12   4   7 9195.43 649.592   2
  12   4   8 61.0394 173.180   2
  12   4   9 11084.2 765.694   2
  12   4  10 1488.94 346.043   2
  12   4  11 7506.17 684.006   2
  12   4  12 1109.05 331.382   2
  12   6  -4 41047.3 810.255   2
  12   6  -3 18655.4 557.174   2
  12   6  -2 2845.80 234.400   2
  12   6  -1 378.255 118.336   2
  12   6   0 2078.60 241.564   2
  12   6   1 612.724 165.939   2
  12   6   2 2821.27 318.919   2
  12   6   3 6081.82 468.258   2
  12   6   4 6096.81 492.854   2
  12   6   5 16236.4 836.760   2
  12   6   6 12619.4 768.009   2
  12   6   7 9950.75 699.070   2
  12   6   8 7268.94 631.631   2
  12   6   9 480.417 250.710   2
  12   6  10 970.443 296.427   2
  12   6  11-321.129 231.105   2
  13  -1 -14 82.5344 131.630   1
  13   1 -13 93010.2 2163.72   1
  13   1 -13 95150.0 2002.46   3
  13   1 -12 13175.5 596.644   3
  13   1 -12 12956.1 686.589   1
  13  -1 -12 11823.7 590.531   1
  13   1 -11 46192.3 1193.40   3
  13  -1 -11 42871.6 1239.72   1
  13   1 -11 46328.3 1384.77   1
  13   1 -10 77427.9 1908.07   1
  13  -1 -10 78863.5 1763.38   3
  13   1 -10 77612.2 1675.67   3
  13  -1  -9 11218.8 554.940   3
  13   1  -9 11649.8 518.211   3
  13   1  -9 11175.4 633.688   1
  13  -1  -8 9663.32 510.272   3
  13   1  -8 9622.47 459.832   3
  13   1  -7 18257.4 650.992   3
  13  -1  -7 18299.8 714.879   3
  13   1  -6 2237.28 223.823   3
  13  -1  -6 2406.88 264.642   3
  13   1  -5 54447.3 1271.96   3
  13  -1  -5 55404.7 1386.94   3
  13  -1  -4 11006.6 554.453   3
  13   1   5 19161.2 914.175   2
  13   1   6 5088.20 499.031   2
  13   1   7 5203.32 521.041   2
  13   1   8 146.581 194.505   2
  13   1   9 9067.11 715.287   2
  13   1  10 7034.60 661.204   2
  13   1  11 9358.72 780.470   2
  13   1  12 839.499 298.716   2
  13  -3 -14 40676.1 1032.50   1
  13   3 -14 42427.6 1171.58   3
  13   3 -13 13759.1 593.583   3
  13  -3 -13 13356.9 548.076   1
  13   3 -12 53052.8 1255.55   3
  13  -3 -12 49243.4 1231.46   1
  13   3 -11 6037.84 357.842   3
  13   3 -10 56801.4 1254.75   3
  13   3  -9 33396.4 858.885   3
  13   3  -8 10330.8 426.636   3
  13   3  -7 15837.6 524.465   3
  13   3  -6 25449.0 676.503   3
  13   3   0 25056.4 861.843   2
  13   3   1 5393.40 407.734   2
  13   3   2 17919.5 779.086   2
  13   3   3 166.292 162.176   2
  13   3   4 19206.8 877.128   2
  13   3   5 2922.61 376.042   2
  13   3   6 17988.0 908.962   2
  13   3   7 2555.81 377.500   2
  13   3   8 3490.61 444.651   2
  13   3   9 2612.24 410.463   2
  13   3  10 4094.43 505.786   2
  13   3  11 775.489 274.595   2
  13   5 -14 3139.37 271.496   3
  13   5 -13 1040.27 157.797   3
  13   5 -12 1096.59 146.463   3
  13   5 -11 4167.90 248.675   3
  13   5 -10 9888.69 358.527   3
  13   5  -9 13016.5 370.291   3
  13   5  -2 13537.3 529.469   2
  13   5  -1 36763.8 1013.79   2
  13   5   0 6565.85 426.294   2
  13   5   1 20777.6 812.831   2
  13   5   2 1694.78 266.944   2
  13   5   3 450.788 182.309   2
  13   5   4 14190.0 750.893   2
  13   5   5 840.343 243.069   2
  13   5   6 22514.8 1034.82   2
  13   5   7 574.655 233.132   2
  13   5   8 8509.64 684.460   2
  13   5   9 6043.78 597.736   2
  13   5  10 2708.97 437.026   2
  14   0 -15 6.58648 123.237   1
  14   0 -14 45899.6 1373.83   1
  14   0 -13-53.5647 129.746   1
  14   0 -12 84265.3 2001.03   1
  14   0 -11 50.5022 151.793   1
  14   0 -11 356.104 154.277   3
  14   0 -10 102564. 2109.74   3
  14   0  -9 4.45972 127.831   3
  14   0  -8 57217.6 1408.78   3
  14   0  -7 251.790 125.233   3
  14   0  -6 6805.18 423.098   3
  14   0  -5 3.00696 113.299   3
  14  -2 -15 19413.4 747.696   1
  14  -2 -14 12577.1 597.958   1
  14   2 -13 60523.0 1455.25   3
  14  -2 -13 55867.0 1432.03   1
  14   2 -12 8435.22 463.554   3
  14  -2 -12 7536.31 474.335   1
  14   2 -11 20035.1 720.656   3
  14   2 -10 664.816 146.363   3
  14   2  -9 13184.4 543.191   3
  14   2  -8 12056.6 518.101   3
  14   2  -7 37163.1 975.410   3
  14   2  -6 76595.9 1585.92   3
  14   2   4 15413.9 813.852   2
  14   2   5 14550.5 825.043   2
  14   2   6 7743.14 627.405   2
  14   2   7 880.139 273.921   2
  14   2   8 4075.73 496.322   2
  14   2   9 100.031 190.215   2
  14   2  10 96.4994 233.201   2
  14   2  11 1484.60 356.628   2
  14   4 -15 6538.94 426.661   3
  14  -4 -14 30.4561 80.4726   1
  14   4 -14 3.58349 102.081   3
  14  -4 -13 17671.4 648.976   1
  14   4 -13 17661.6 658.124   3
  14   4 -12 1835.71 202.645   3
  14   4 -11 35307.5 909.981   3
  14   4 -10 2773.04 227.749   3
  14   4  -9 67590.1 1328.38   3
  14   4  -8 369.406 105.282   3
  14   4   0 5293.52 399.872   2
  14   4   1 29625.6 1019.22   2
  14   4   2 1090.05 234.849   2
  14   4   3 13011.5 713.505   2
  14   4   4-25.9033 167.255   2
  14   4   5 1638.15 294.111   2
  14   4   6-48.3526 163.544   2
  14   4   7 5917.94 563.496   2
  14   4   8 281.418 235.132   2
  14   4   9 17435.8 1029.71   2
  14   4  10 368.619 273.179   2
  14   6  -2 6705.23 371.739   2
  14   6  -1 12.2811 99.8496   2
  14   6   0 482.576 149.867   2
  14   6   1 198.810 131.849   2
  14   6   2 2211.10 299.003   2
  14   6   3 6614.88 510.601   2
  14   6   4 3176.79 392.118   2
  14   6   5 9629.57 673.457   2
  14   6   6 6581.03 583.074   2
  14   6   7 5355.76 546.099   2
  14   6   8 6316.00 604.009   2
  15  -1 -15 15735.7 739.022   1
  15  -1 -14 985.876 212.255   1
  15  -1 -13 22577.8 900.822   1
  15   1 -12 42534.7 1195.21   3
  15  -1 -12 40030.4 1273.72   1
  15   1 -11 36803.1 1079.69   3
  15   1 -10 64872.5 1533.04   3
  15   1  -9 41845.0 1150.78   3
  15   1  -8 1488.15 223.696   3
  15   1  -7 49956.8 1275.18   3
  15   1  -6 8049.04 458.837   3
  15  -3 -15 3134.77 290.887   1
  15   3 -14 16080.5 674.254   3
  15  -3 -14 15024.5 650.564   1
  15   3 -13 660.573 154.448   3
  15  -3 -13 423.026 134.530   1
  15   3 -12 28569.1 883.862   3
  15   3 -11 262.045 121.322   3
  15   3 -10 59333.8 1348.41   3
  15   3  -9 4760.94 323.983   3
  15   3  -8 10826.0 464.496   3
  15   3  -7 6247.35 344.582   3
  15   3   3 2055.39 332.055   2
  15   3   4 17600.3 908.199   2
  15   3   5 526.755 230.030   2
  15   3   6 3353.94 437.013   2
  15   3   7 4233.67 499.476   2
  15   3   8 2007.37 378.297   2
  15   3   9 4137.79 529.443   2
  15   3  10 2636.36 453.216   2
  15   5   0 5379.91 409.857   2
  15   5   1 2801.48 321.502   2
  15   5   2 1120.90 239.300   2
  15   5   3 217.262 146.978   2
  15   5   4 4913.51 478.769   2
  15   5   5-185.796 211.851   2
  15   5   6 7908.21 644.240   2
  15   5   7 521.223 240.696   2
  15   5   8 6846.76 649.254   2
  15   5   9 2100.45 395.790   2
  16  -2 -16 9687.68 567.900   1
  16  -2 -15 1933.68 266.055   1
  16  -2 -14 9788.34 573.066   1
  16  -2 -13 13212.0 685.029   1
  16   2 -12 5239.23 383.010   3
  16   2 -11 25854.7 863.634   3
  16   2 -10 9208.59 492.727   3
  16   2  -9 35848.1 1030.44   3
  16   2  -8 19762.7 729.022   3
  16   2  -7 33391.6 983.157   3
  16   4 -11 25741.4 776.397   3
  16   4 -10 11458.0 468.024   3
  16   4  -9 6023.72 325.716   3
  16   4   3 1583.16 298.753   2
  16   4   4 291.887 190.793   2
  16   4   5 3170.93 424.276   2
  16   4   6-65.7919 223.266   2
  16   4   7 6192.72 608.377   2
  16   4   8 473.602 234.317   2
  17   3 -12 12085.6 565.368   3
  17   3 -11 5313.05 368.181   3
  17   3 -10 18114.3 674.803   3
  17   3  -9 6682.07 401.457   3
  18   2  -9 26919.2 931.511   3
  18   2  -8 25301.5 894.058   3
   0   0   0    0.00    0.00   0
TITL exp_5941 in Cc
REM Cc (#9 in standard setting)
CELL 0.71073  18.380804   8.280874  19.284769  90.0000 119.1748  90.0000
ZERR    5.00   0.001370   0.000422   0.001420   0.0000   0.0097   0.0000
LATT -7
SYMM  x,-y, z+1/2
SFAC C H N O S Sn
UNIT 110.00 150.00 10.00 10.00 20.00 5.00
TREF
HKLF 4
END
;
_shelx_hkl_checksum     15335
_shelx_res_file
;
    shelx.res created by SHELXL-2014/7
TITL 5941
CELL  0.71073   18.3808    8.2809   19.0830    90.000   118.071    90.000
ZERR        4    0.0014    0.0004    0.0030     0.000     0.008     0.000
LATT   7
SYMM             - X ,              Y ,    0.50000 - Z
SFAC  C  H  N  O  S Sn
UNIT    88  120   8   8  16   4
L.S. 50
FMAP 2
PLAN -1
ACTA
BOND $H
SIZE  0.20 0.25 0.25
CONF
WGHT    0.028400    0.826200
FVAR       2.64740
SN    6    0.500000    0.565486    0.750000    10.50000    0.03241    0.03268 =
         0.03421    0.00000    0.01712    0.00000
S1    5    0.655673    0.641659    0.828764    11.00000    0.03492    0.04299 =
         0.04920   -0.00983    0.02045    0.00024
S2    5    0.526611    0.810554    0.849732    11.00000    0.04133    0.04225 =
         0.06667   -0.01145    0.03236   -0.00309
O1    4    0.777902    1.165944    0.889876    11.00000    0.07320    0.04378 =
         0.07057    0.00279    0.04917   -0.00304
N1    3    0.681884    0.908574    0.915613    11.00000    0.04232    0.03587 =
         0.04045   -0.00380    0.02049   -0.00645
C1    1    0.627368    0.800091    0.870010    11.00000    0.03801    0.03402 =
         0.03631    0.00177    0.02022   -0.00043
C2    1    0.657187    1.045404    0.948494    11.00000    0.07526    0.04584 =
         0.06530   -0.01879    0.04640   -0.01486
AFIX 137
H2A   2    0.622669    1.116971    0.906284    11.00000   -1.20000
H2B   2    0.705417    1.102441    0.985778    11.00000   -1.20000
H2C   2    0.627311    1.006348    0.974937    11.00000   -1.20000
AFIX   0
C3    1    0.768761    0.901962    0.934001    11.00000    0.03616    0.04283 =
         0.04704    0.00208    0.01022   -0.00368
AFIX  23
H3A   2    0.783600    0.790473    0.931557    11.00000   -1.20000
H3B   2    0.802541    0.939788    0.987913    11.00000   -1.20000
AFIX   0
C4    1    0.787788    1.001100    0.878826    11.00000    0.03989    0.04750 =
         0.05387   -0.00438    0.02383   -0.00143
AFIX  23
H4A   2    0.843988    0.980789    0.889310    11.00000   -1.20000
H4B   2    0.751055    0.970878    0.824267    11.00000   -1.20000
AFIX   0
C5    1    0.800907    1.268466    0.844666    11.00000    0.06491    0.06128 =
         0.07040    0.01375    0.03812   -0.00600
AFIX 137
H5A   2    0.858868    1.257039    0.862018    11.00000   -1.50000
H5B   2    0.789038    1.378421    0.851630    11.00000   -1.50000
H5C   2    0.770481    1.239755    0.789562    11.00000   -1.50000
AFIX   0
C11   1    0.521332    0.397351    0.674512    11.00000    0.03311    0.03494 =
         0.03446   -0.00193    0.01708   -0.00200
C12   1    0.575264    0.270982    0.710907    11.00000    0.05287    0.04567 =
         0.03739   -0.00003    0.01694    0.00976
AFIX  43
H12   2    0.600155    0.260518    0.765857    11.00000   -1.20000
AFIX   0
C13   1    0.592752    0.159724    0.666674    11.00000    0.05524    0.04323 =
         0.06338   -0.00530    0.02479    0.01220
AFIX  43
H13   2    0.629430    0.075769    0.692018    11.00000   -1.20000
AFIX   0
C14   1    0.556145    0.173235    0.585817    11.00000    0.05523    0.05149 =
         0.06272   -0.02304    0.03773   -0.01117
AFIX  43
H14   2    0.567939    0.098631    0.556141    11.00000   -1.20000
AFIX   0
C15   1    0.502254    0.296431    0.548727    11.00000    0.05494    0.06360 =
         0.03712   -0.01114    0.02340   -0.01272
AFIX  43
H15   2    0.477061    0.305185    0.493695    11.00000   -1.20000
AFIX   0
C16   1    0.484935    0.408504    0.592750    11.00000    0.03906    0.04827 =
         0.03714    0.00163    0.01533    0.00138
AFIX  43
H16   2    0.448340    0.492301    0.566921    11.00000   -1.20000
AFIX   0
HKLF 4 1  1.0000  0.0000  0.0000  0.0000 -1.0000  0.0000 -1.0000  0.0000 -1.0000
REM  5941
REM R1 =  0.0256 for    3051 Fo > 4sig(Fo)  and  0.0304 for all    3383 data
REM    143 parameters refined using      0 restraints
END
WGHT      0.0278      0.8810
REM Highest difference peak  0.470,  deepest hole -0.301,  1-sigma level  0.060
Q1    1   0.5470  0.5635  0.8164  11.00000  0.05    0.47
;
_shelx_res_checksum     3741
data_II
_database_code_depnum_ccdc_archive 'CCDC 1492701'
_audit_creation_method     'SHELXL-2014/7'
_chemical_name_systematic
;\
Bis[<i>N</i>-(2-methoxyethyl)-<i>N</i>-methyldithiocarbamato-\
\k^2^<i>S</i>,<i>S</i>']diphenyltin(IV)
;
_chemical_name_common     ?
_chemical_formula_moiety     'C26 H38 N2 O4 S4 Sn'
_chemical_formula_sum     'C26 H38 N2 O4 S4 Sn'
_chemical_formula_iupac
;
[Sn (C6 H5)2 (C7 H14 N O2 S2)2]
;
_chemical_formula_weight     689.51
_chemical_melting_point     ?
_shelx_space_group_comment
;
The symmetry employed for this shelxl refinement is uniquely defined
by the following loop, which should always be used as a source of
symmetry information in preference to the above space-group names.
They are only intended as comments.
;
_space_group_crystal_system     triclinic
_space_group_name_H-M_alt     'P -1'
_space_group_name_Hall     '-P 1'
loop_
    _space_group_symop_operation_xyz
    'x, y, z'
    '-x, -y, -z'
_cell_length_a     7.4386(4)
_cell_length_b     14.3334(8)
_cell_length_c     16.5398(10)
_cell_angle_alpha     110.320(5)
_cell_angle_beta     91.282(5)
_cell_angle_gamma     101.865(4)
_cell_volume     1609.93(17)
_cell_formula_units_Z     2
_cell_measurement_reflns_used     6877
_cell_measurement_theta_min     3.77
_cell_measurement_theta_max     29.72
_cell_measurement_temperature     293(2)
_exptl_crystal_description     block
_exptl_crystal_colour     colourless
_exptl_crystal_size_max     0.30
_exptl_crystal_size_mid     0.25
_exptl_crystal_size_min     0.25
_exptl_crystal_density_diffrn     1.422
_exptl_crystal_density_meas     ?
_exptl_crystal_density_method     ?
_exptl_crystal_F_000     708
_exptl_absorpt_coefficient_mu     1.085
_exptl_absorpt_correction_type     multi-scan
_exptl_absorpt_process_details
;
(CrysAlis PRO; Agilent, 2015)
;
_shelx_estimated_absorpt_T_min     0.737
_shelx_estimated_absorpt_T_max     0.773
_exptl_absorpt_correction_T_min     0.75609
_exptl_absorpt_correction_T_max     1.00000
_diffrn_ambient_temperature     293(2)
_diffrn_radiation_type     MoK\a
_diffrn_radiation_wavelength     0.71073
_diffrn_radiation_source     'SuperNova (Mo) X-ray Source'
_diffrn_radiation_monochromator     Mirror
_diffrn_measurement_device_type
        'Agilent Technologies SuperNova Dual diffractometer with Atlas detector'
_diffrn_measurement_method     '\w scan'
_diffrn_detector_area_resol_mean     10.4041
_diffrn_reflns_number     17063
_diffrn_reflns_av_R_equivalents     0.0346
_diffrn_reflns_theta_min     3.279
_diffrn_reflns_theta_max     30.386
_diffrn_reflns_theta_full     25.242
_diffrn_measured_fraction_theta_max     0.859
_diffrn_measured_fraction_theta_full     0.998
_diffrn_reflns_limit_h_min     -10
_diffrn_reflns_limit_h_max     10
_diffrn_reflns_limit_k_min     -19
_diffrn_reflns_limit_k_max     19
_diffrn_reflns_limit_l_min     -22
_diffrn_reflns_limit_l_max     18
_refine_special_details     ?
_reflns_number_total     8354
_reflns_number_gt     6973
_reflns_threshold_expression     'I > 2\s(I)'
_refine_ls_structure_factor_coef     Fsqd
_refine_ls_matrix_type     full
_refine_ls_R_factor_all     0.0418
_refine_ls_R_factor_gt     0.0312
_refine_ls_wR_factor_gt     0.0696
_refine_ls_wR_factor_ref     0.0782
_refine_ls_goodness_of_fit_ref     1.058
_refine_ls_restrained_S_all     1.058
_refine_ls_number_reflns     8354
_refine_ls_number_parameters     338
_refine_ls_number_restraints     0
_refine_ls_hydrogen_treatment     constr
_refine_ls_weighting_scheme     calc
_refine_ls_weighting_details
              'w=1/[\s^2^(Fo^2^)+(0.0316P)^2^+0.0774P] where P=(Fo^2^+2Fc^2^)/3'
_atom_sites_solution_hydrogens     geom
_atom_sites_solution_primary     ?
_atom_sites_solution_secondary     ?
_refine_ls_shift/su_max     0.002
_refine_ls_shift/su_mean     0.000
_refine_diff_density_max     0.659
_refine_diff_density_min     -0.557
_refine_ls_extinction_method     none
_refine_ls_extinction_coef     .
loop_
    _atom_type_symbol
    _atom_type_description
    _atom_type_scat_dispersion_real
    _atom_type_scat_dispersion_imag
    _atom_type_scat_source
    'C' 'C' 0.0033 0.0016
                         'International Tables Vol C Tables 4.2.6.8 and 6.1.1.4'
    'H' 'H' 0.0000 0.0000
                         'International Tables Vol C Tables 4.2.6.8 and 6.1.1.4'
    'N' 'N' 0.0061 0.0033
                         'International Tables Vol C Tables 4.2.6.8 and 6.1.1.4'
    'O' 'O' 0.0106 0.0060
                         'International Tables Vol C Tables 4.2.6.8 and 6.1.1.4'
    'S' 'S' 0.1246 0.1234
                         'International Tables Vol C Tables 4.2.6.8 and 6.1.1.4'
    'Sn' 'Sn' -0.6537 1.4246
                         'International Tables Vol C Tables 4.2.6.8 and 6.1.1.4'
_computing_data_collection
;
CrysAlis PRO (Agilent, 2015)
;
_computing_cell_refinement
;
CrysAlis PRO (Agilent, 2015)
;
_computing_data_reduction
;
CrysAlis PRO (Agilent, 2015)
;
_computing_structure_solution
;
SHELXL97 (Sheldrick, 2008)
;
_computing_structure_refinement
;
SHELXL2014 (Sheldrick, 2015)
;
_computing_molecular_graphics
;
ORTEP-3 for Windows (Farrugia, 2012) and DIAMOND (Brandenburg,
2006)
;
_computing_publication_material
;
SHELXL2014 (Sheldrick, 2015)
;
loop_
    _atom_site_type_symbol
    _atom_site_label
    _atom_site_fract_x
    _atom_site_fract_y
    _atom_site_fract_z
    _atom_site_U_iso_or_equiv
    _atom_site_adp_type
    _atom_site_calc_flag
    _atom_site_occupancy
    _atom_site_disorder_assembly
    _atom_site_disorder_group
    Sn Sn 0.53321(2) 0.25616(2) 0.25381(2) 0.04036(6) Uani d 1 . .
    S S1 0.34463(8) 0.37273(4) 0.23099(4) 0.05095(14) Uani d 1 . .
    S S2 0.75066(8) 0.44734(5) 0.23709(5) 0.05550(15) Uani d 1 . .
    S S3 0.22105(8) 0.15139(4) 0.26109(4) 0.04817(14) Uani d 1 . .
    S S4 0.53671(8) 0.06041(4) 0.27883(4) 0.04702(13) Uani d 1 . .
    O O1 0.3430(3) 0.61622(18) 0.10117(16) 0.1049(8) Uani d 1 . .
    O O2 0.6103(3) 0.75288(15) 0.38247(15) 0.0899(7) Uani d 1 . .
    O O3 -0.0963(3) -0.19679(12) 0.15238(12) 0.0705(5) Uani d 1 . .
    O O4 0.1455(3) -0.09606(15) 0.42343(13) 0.0737(5) Uani d 1 . .
    N N1 0.5046(3) 0.55831(13) 0.23494(13) 0.0504(4) Uani d 1 . .
    N N2 0.1846(2) -0.03099(12) 0.27492(12) 0.0426(4) Uani d 1 . .
    C C1 0.5361(3) 0.46932(15) 0.23417(14) 0.0437(5) Uani d 1 . .
    C C2 0.3173(4) 0.57560(18) 0.22800(18) 0.0601(6) Uani d 1 . .
    H H2A 0.3202 0.6469 0.2604 0.072 Uiso calc 1 . .
    H H2B 0.2358 0.5348 0.2542 0.072 Uiso calc 1 . .
    C C3 0.2400(4) 0.5493(2) 0.1363(2) 0.0750(8) Uani d 1 . .
    H H3A 0.2446 0.4796 0.1022 0.090 Uiso calc 1 . .
    H H3B 0.1121 0.5544 0.1349 0.090 Uiso calc 1 . .
    C C4 0.2821(6) 0.5939(3) 0.0126(3) 0.1359(18) Uani d 1 . .
    H H4A 0.2869 0.5249 -0.0211 0.204 Uiso calc 1 . .
    H H4B 0.3609 0.6400 -0.0090 0.204 Uiso calc 1 . .
    H H4C 0.1575 0.6016 0.0082 0.204 Uiso calc 1 . .
    C C5 0.6601(4) 0.64484(18) 0.24329(19) 0.0653(7) Uani d 1 . .
    H H5A 0.6178 0.6911 0.2202 0.078 Uiso calc 1 . .
    H H5B 0.7560 0.6194 0.2093 0.078 Uiso calc 1 . .
    C C6 0.7398(4) 0.70258(18) 0.3363(2) 0.0707(8) Uani d 1 . .
    H H6A 0.7695 0.6555 0.3620 0.085 Uiso calc 1 . .
    H H6B 0.8526 0.7520 0.3387 0.085 Uiso calc 1 . .
    C C7 0.6699(6) 0.8058(3) 0.4717(3) 0.1109(13) Uani d 1 . .
    H H7A 0.7157 0.7615 0.4951 0.166 Uiso calc 1 . .
    H H7B 0.5680 0.8271 0.5018 0.166 Uiso calc 1 . .
    H H7C 0.7665 0.8647 0.4787 0.166 Uiso calc 1 . .
    C C8 0.3058(3) 0.05076(14) 0.27243(13) 0.0379(4) Uani d 1 . .
    C C9 -0.0177(3) -0.03932(16) 0.27130(16) 0.0485(5) Uani d 1 . .
    H H9A -0.0407 0.0288 0.2931 0.058 Uiso calc 1 . .
    H H9B -0.0687 -0.0744 0.3092 0.058 Uiso calc 1 . .
    C C10 -0.1160(3) -0.09513(17) 0.18215(17) 0.0562(6) Uani d 1 . .
    H H10A -0.2459 -0.0940 0.1833 0.067 Uiso calc 1 . .
    H H10B -0.0646 -0.0617 0.1432 0.067 Uiso calc 1 . .
    C C11 -0.1881(5) -0.2554(2) 0.0696(2) 0.0932(10) Uani d 1 . .
    H H11A -0.3185 -0.2603 0.0715 0.140 Uiso calc 1 . .
    H H11B -0.1642 -0.3226 0.0516 0.140 Uiso calc 1 . .
    H H11C -0.1445 -0.2235 0.0293 0.140 Uiso calc 1 . .
    C C12 0.2468(3) -0.11869(16) 0.28315(16) 0.0517(6) Uani d 1 . .
    H H12A 0.3521 -0.1291 0.2503 0.062 Uiso calc 1 . .
    H H12B 0.1485 -0.1796 0.2581 0.062 Uiso calc 1 . .
    C C13 0.3001(4) -0.10467(19) 0.37586(18) 0.0602(6) Uani d 1 . .
    H H13A 0.3463 -0.1626 0.3775 0.072 Uiso calc 1 . .
    H H13B 0.3977 -0.0436 0.4017 0.072 Uiso calc 1 . .
    C C14 0.1853(5) -0.0891(3) 0.5099(2) 0.0997(11) Uani d 1 . .
    H H14A 0.2197 -0.1503 0.5095 0.150 Uiso calc 1 . .
    H H14B 0.0779 -0.0812 0.5404 0.150 Uiso calc 1 . .
    H H14C 0.2852 -0.0313 0.5383 0.150 Uiso calc 1 . .
    C C21 0.6777(3) 0.32313(15) 0.38043(14) 0.0465(5) Uani d 1 . .
    C C22 0.5984(5) 0.3759(3) 0.4491(2) 0.0928(11) Uani d 1 . .
    H H22 0.4791 0.3839 0.4411 0.111 Uiso calc 1 . .
    C C23 0.6951(7) 0.4189(3) 0.5326(2) 0.1190(14) Uani d 1 . .
    H H23 0.6389 0.4546 0.5795 0.143 Uiso calc 1 . .
    C C24 0.8694(6) 0.4084(3) 0.5450(2) 0.0970(11) Uani d 1 . .
    H H24 0.9330 0.4362 0.6001 0.116 Uiso calc 1 . .
    C C25 0.9485(5) 0.3575(3) 0.4769(2) 0.0938(10) Uani d 1 . .
    H H25 1.0692 0.3514 0.4846 0.113 Uiso calc 1 . .
    C C26 0.8533(4) 0.3138(2) 0.3950(2) 0.0783(8) Uani d 1 . .
    H H26 0.9102 0.2773 0.3489 0.094 Uiso calc 1 . .
    C C31 0.6273(3) 0.18363(15) 0.13244(14) 0.0434(5) Uani d 1 . .
    C C32 0.7940(4) 0.1564(2) 0.12717(18) 0.0705(7) Uani d 1 . .
    H H32 0.8682 0.1699 0.1777 0.085 Uiso calc 1 . .
    C C33 0.8533(5) 0.1092(2) 0.0478(2) 0.0849(9) Uani d 1 . .
    H H33 0.9680 0.0926 0.0452 0.102 Uiso calc 1 . .
    C C34 0.7435(5) 0.0869(2) -0.0269(2) 0.0854(10) Uani d 1 . .
    H H34 0.7827 0.0541 -0.0802 0.102 Uiso calc 1 . .
    C C35 0.5772(5) 0.1128(3) -0.02322(19) 0.0885(9) Uani d 1 . .
    H H35 0.5030 0.0979 -0.0741 0.106 Uiso calc 1 . .
    C C36 0.5176(4) 0.1613(2) 0.05655(17) 0.0679(7) Uani d 1 . .
    H H36 0.4037 0.1788 0.0588 0.081 Uiso calc 1 . .
loop_
    _atom_site_aniso_label
    _atom_site_aniso_U_11
    _atom_site_aniso_U_22
    _atom_site_aniso_U_33
    _atom_site_aniso_U_12
    _atom_site_aniso_U_13
    _atom_site_aniso_U_23
    Sn 0.04240(9) 0.04311(9) 0.03293(9) 0.01125(6) 0.00010(6) 0.00979(6)
    S1 0.0453(3) 0.0431(3) 0.0648(4) 0.0074(2) -0.0022(3) 0.0219(3)
    S2 0.0474(3) 0.0555(3) 0.0646(4) 0.0082(3) 0.0016(3) 0.0251(3)
    S3 0.0418(3) 0.0453(3) 0.0620(4) 0.0144(2) 0.0033(3) 0.0225(3)
    S4 0.0401(3) 0.0506(3) 0.0527(3) 0.0140(2) 0.0016(2) 0.0195(3)
    O1 0.1032(17) 0.1125(17) 0.1005(19) -0.0200(14) -0.0375(14) 0.0683(15)
    O2 0.0898(15) 0.0732(12) 0.0901(16) 0.0321(12) -0.0235(13) 0.0031(11)
    O3 0.0802(13) 0.0559(9) 0.0617(12) 0.0067(9) -0.0153(10) 0.0105(8)
    O4 0.0601(11) 0.1001(13) 0.0594(12) 0.0032(10) -0.0044(9) 0.0357(11)
    N1 0.0556(11) 0.0430(9) 0.0524(12) 0.0066(9) -0.0052(9) 0.0202(8)
    N2 0.0421(9) 0.0402(8) 0.0448(11) 0.0111(8) 0.0011(8) 0.0136(7)
    C1 0.0486(12) 0.0456(11) 0.0344(11) 0.0073(10) -0.0027(9) 0.0136(9)
    C2 0.0646(16) 0.0489(12) 0.0689(18) 0.0157(12) -0.0036(13) 0.0227(12)
    C3 0.0669(17) 0.0748(17) 0.086(2) 0.0054(15) -0.0199(16) 0.0403(16)
    C4 0.133(4) 0.164(4) 0.107(3) -0.033(3) -0.053(3) 0.087(3)
    C5 0.0717(17) 0.0493(13) 0.077(2) 0.0013(12) -0.0020(15) 0.0326(13)
    C6 0.0644(16) 0.0480(13) 0.090(2) -0.0012(13) -0.0163(16) 0.0221(13)
    C7 0.108(3) 0.094(2) 0.100(3) 0.030(2) -0.032(2) -0.003(2)
    C8 0.0403(10) 0.0401(10) 0.0314(10) 0.0118(9) 0.0005(8) 0.0090(8)
    C9 0.0394(11) 0.0484(11) 0.0567(15) 0.0088(10) 0.0086(10) 0.0182(10)
    C10 0.0425(12) 0.0621(14) 0.0610(16) 0.0094(11) -0.0017(11) 0.0205(12)
    C11 0.112(3) 0.0767(19) 0.065(2) -0.0041(19) -0.0185(19) 0.0101(15)
    C12 0.0549(13) 0.0387(11) 0.0620(16) 0.0134(10) 0.0037(12) 0.0172(10)
    C13 0.0572(15) 0.0578(13) 0.0698(18) 0.0119(12) -0.0072(13) 0.0296(13)
    C14 0.091(2) 0.139(3) 0.065(2) -0.006(2) -0.0112(18) 0.051(2)
    C21 0.0552(13) 0.0422(10) 0.0364(12) 0.0048(10) -0.0065(10) 0.0113(9)
    C22 0.078(2) 0.129(3) 0.0483(18) 0.027(2) -0.0008(16) 0.0015(18)
    C23 0.134(4) 0.152(4) 0.0401(19) 0.031(3) 0.005(2) -0.002(2)
    C24 0.120(3) 0.095(2) 0.053(2) -0.011(2) -0.034(2) 0.0211(17)
    C25 0.085(2) 0.103(2) 0.083(3) 0.008(2) -0.038(2) 0.032(2)
    C26 0.0730(18) 0.093(2) 0.0608(19) 0.0302(17) -0.0145(15) 0.0118(15)
    C31 0.0480(12) 0.0468(11) 0.0353(11) 0.0125(10) 0.0057(9) 0.0135(9)
    C32 0.0602(16) 0.102(2) 0.0458(16) 0.0309(16) 0.0052(13) 0.0150(14)
    C33 0.0707(19) 0.113(2) 0.070(2) 0.0390(19) 0.0278(18) 0.0204(18)
    C34 0.099(2) 0.102(2) 0.0453(18) 0.026(2) 0.0291(18) 0.0118(16)
    C35 0.097(2) 0.124(3) 0.0359(16) 0.029(2) 0.0013(16) 0.0161(16)
    C36 0.0669(16) 0.0914(19) 0.0438(15) 0.0282(15) -0.0009(13) 0.0169(13)
_geom_special_details
;
 All esds (except the esd in the dihedral angle between two l.s. planes)
 are estimated using the full covariance matrix.  The cell esds are taken
 into account individually in the estimation of esds in distances, angles
 and torsion angles; correlations between esds in cell parameters are only
 used when they are defined by crystal symmetry.  An approximate (isotropic)
 treatment of cell esds is used for estimating esds involving l.s. planes.
;
loop_
    _geom_bond_atom_site_label_1
    _geom_bond_atom_site_label_2
    _geom_bond_site_symmetry_2
    _geom_bond_distance
    _geom_bond_publ_flag
    Sn C31 . 2.124(2) ?
    Sn C21 . 2.131(2) ?
    Sn S1 . 2.5060(6) ?
    Sn S3 . 2.5230(6) ?
    Sn S4 . 2.9800(6) ?
    Sn S2 . 2.9875(6) ?
    S1 C1 . 1.756(2) ?
    S2 C1 . 1.692(2) ?
    S3 C8 . 1.752(2) ?
    S4 C8 . 1.692(2) ?
    O1 C3 . 1.396(3) ?
    O1 C4 . 1.428(4) ?
    O2 C6 . 1.403(3) ?
    O2 C7 . 1.416(4) ?
    O3 C11 . 1.403(3) ?
    O3 C10 . 1.407(3) ?
    O4 C13 . 1.410(3) ?
    O4 C14 . 1.419(3) ?
    N1 C1 . 1.339(3) ?
    N1 C2 . 1.474(3) ?
    N1 C5 . 1.476(3) ?
    N2 C8 . 1.337(2) ?
    N2 C12 . 1.472(3) ?
    N2 C9 . 1.483(3) ?
    C2 C3 . 1.499(4) ?
    C2 H2A . 0.9700 ?
    C2 H2B . 0.9700 ?
    C3 H3A . 0.9700 ?
    C3 H3B . 0.9700 ?
    C4 H4A . 0.9600 ?
    C4 H4B . 0.9600 ?
    C4 H4C . 0.9600 ?
    C5 C6 . 1.509(4) ?
    C5 H5A . 0.9700 ?
    C5 H5B . 0.9700 ?
    C6 H6A . 0.9700 ?
    C6 H6B . 0.9700 ?
    C7 H7A . 0.9600 ?
    C7 H7B . 0.9600 ?
    C7 H7C . 0.9600 ?
    C9 C10 . 1.497(3) ?
    C9 H9A . 0.9700 ?
    C9 H9B . 0.9700 ?
    C10 H10A . 0.9700 ?
    C10 H10B . 0.9700 ?
    C11 H11A . 0.9600 ?
    C11 H11B . 0.9600 ?
    C11 H11C . 0.9600 ?
    C12 C13 . 1.508(4) ?
    C12 H12A . 0.9700 ?
    C12 H12B . 0.9700 ?
    C13 H13A . 0.9700 ?
    C13 H13B . 0.9700 ?
    C14 H14A . 0.9600 ?
    C14 H14B . 0.9600 ?
    C14 H14C . 0.9600 ?
    C21 C22 . 1.351(4) ?
    C21 C26 . 1.364(4) ?
    C22 C23 . 1.410(5) ?
    C22 H22 . 0.9300 ?
    C23 C24 . 1.355(5) ?
    C23 H23 . 0.9300 ?
    C24 C25 . 1.335(5) ?
    C24 H24 . 0.9300 ?
    C25 C26 . 1.383(4) ?
    C25 H25 . 0.9300 ?
    C26 H26 . 0.9300 ?
    C31 C32 . 1.370(3) ?
    C31 C36 . 1.383(3) ?
    C32 C33 . 1.381(4) ?
    C32 H32 . 0.9300 ?
    C33 C34 . 1.367(5) ?
    C33 H33 . 0.9300 ?
    C34 C35 . 1.359(5) ?
    C34 H34 . 0.9300 ?
    C35 C36 . 1.392(4) ?
    C35 H35 . 0.9300 ?
    C36 H36 . 0.9300 ?
loop_
    _geom_angle_atom_site_label_1
    _geom_angle_atom_site_label_2
    _geom_angle_atom_site_label_3
    _geom_angle_site_symmetry_1
    _geom_angle_site_symmetry_3
    _geom_angle
    _geom_angle_publ_flag
    C31 Sn C21 . . 130.12(9) ?
    C31 Sn S1 . . 106.70(6) ?
    C21 Sn S1 . . 109.72(6) ?
    C31 Sn S3 . . 108.44(6) ?
    C21 Sn S3 . . 108.85(6) ?
    S1 Sn S3 . . 82.873(18) ?
    C31 Sn S4 . . 83.63(5) ?
    C21 Sn S4 . . 83.60(6) ?
    S1 Sn S4 . . 147.433(18) ?
    S3 Sn S4 . . 64.591(16) ?
    C31 Sn S2 . . 83.87(5) ?
    C21 Sn S2 . . 81.92(6) ?
    S1 Sn S2 . . 64.922(18) ?
    S3 Sn S2 . . 147.742(18) ?
    S4 Sn S2 . . 147.642(17) ?
    C1 S1 Sn . . 94.83(7) ?
    C1 S2 Sn . . 80.40(7) ?
    C8 S3 Sn . . 95.15(7) ?
    C8 S4 Sn . . 81.36(7) ?
    C3 O1 C4 . . 113.0(3) ?
    C6 O2 C7 . . 113.3(2) ?
    C11 O3 C10 . . 113.3(2) ?
    C13 O4 C14 . . 112.2(2) ?
    C1 N1 C2 . . 122.75(19) ?
    C1 N1 C5 . . 120.5(2) ?
    C2 N1 C5 . . 116.75(18) ?
    C8 N2 C12 . . 121.08(17) ?
    C8 N2 C9 . . 123.23(17) ?
    C12 N2 C9 . . 115.69(17) ?
    N1 C1 S2 . . 122.83(17) ?
    N1 C1 S1 . . 117.81(17) ?
    S2 C1 S1 . . 119.36(12) ?
    N1 C2 C3 . . 113.2(2) ?
    N1 C2 H2A . . 108.9 ?
    C3 C2 H2A . . 108.9 ?
    N1 C2 H2B . . 108.9 ?
    C3 C2 H2B . . 108.9 ?
    H2A C2 H2B . . 107.8 ?
    O1 C3 C2 . . 109.5(2) ?
    O1 C3 H3A . . 109.8 ?
    C2 C3 H3A . . 109.8 ?
    O1 C3 H3B . . 109.8 ?
    C2 C3 H3B . . 109.8 ?
    H3A C3 H3B . . 108.2 ?
    O1 C4 H4A . . 109.5 ?
    O1 C4 H4B . . 109.5 ?
    H4A C4 H4B . . 109.5 ?
    O1 C4 H4C . . 109.5 ?
    H4A C4 H4C . . 109.5 ?
    H4B C4 H4C . . 109.5 ?
    N1 C5 C6 . . 112.0(2) ?
    N1 C5 H5A . . 109.2 ?
    C6 C5 H5A . . 109.2 ?
    N1 C5 H5B . . 109.2 ?
    C6 C5 H5B . . 109.2 ?
    H5A C5 H5B . . 107.9 ?
    O2 C6 C5 . . 109.2(2) ?
    O2 C6 H6A . . 109.8 ?
    C5 C6 H6A . . 109.8 ?
    O2 C6 H6B . . 109.8 ?
    C5 C6 H6B . . 109.8 ?
    H6A C6 H6B . . 108.3 ?
    O2 C7 H7A . . 109.5 ?
    O2 C7 H7B . . 109.5 ?
    H7A C7 H7B . . 109.5 ?
    O2 C7 H7C . . 109.5 ?
    H7A C7 H7C . . 109.5 ?
    H7B C7 H7C . . 109.5 ?
    N2 C8 S4 . . 122.77(15) ?
    N2 C8 S3 . . 118.40(15) ?
    S4 C8 S3 . . 118.83(11) ?
    N2 C9 C10 . . 113.64(18) ?
    N2 C9 H9A . . 108.8 ?
    C10 C9 H9A . . 108.8 ?
    N2 C9 H9B . . 108.8 ?
    C10 C9 H9B . . 108.8 ?
    H9A C9 H9B . . 107.7 ?
    O3 C10 C9 . . 109.5(2) ?
    O3 C10 H10A . . 109.8 ?
    C9 C10 H10A . . 109.8 ?
    O3 C10 H10B . . 109.8 ?
    C9 C10 H10B . . 109.8 ?
    H10A C10 H10B . . 108.2 ?
    O3 C11 H11A . . 109.5 ?
    O3 C11 H11B . . 109.5 ?
    H11A C11 H11B . . 109.5 ?
    O3 C11 H11C . . 109.5 ?
    H11A C11 H11C . . 109.5 ?
    H11B C11 H11C . . 109.5 ?
    N2 C12 C13 . . 112.95(19) ?
    N2 C12 H12A . . 109.0 ?
    C13 C12 H12A . . 109.0 ?
    N2 C12 H12B . . 109.0 ?
    C13 C12 H12B . . 109.0 ?
    H12A C12 H12B . . 107.8 ?
    O4 C13 C12 . . 109.9(2) ?
    O4 C13 H13A . . 109.7 ?
    C12 C13 H13A . . 109.7 ?
    O4 C13 H13B . . 109.7 ?
    C12 C13 H13B . . 109.7 ?
    H13A C13 H13B . . 108.2 ?
    O4 C14 H14A . . 109.5 ?
    O4 C14 H14B . . 109.5 ?
    H14A C14 H14B . . 109.5 ?
    O4 C14 H14C . . 109.5 ?
    H14A C14 H14C . . 109.5 ?
    H14B C14 H14C . . 109.5 ?
    C22 C21 C26 . . 117.7(3) ?
    C22 C21 Sn . . 121.2(2) ?
    C26 C21 Sn . . 121.12(19) ?
    C21 C22 C23 . . 120.5(3) ?
    C21 C22 H22 . . 119.7 ?
    C23 C22 H22 . . 119.7 ?
    C24 C23 C22 . . 120.3(3) ?
    C24 C23 H23 . . 119.8 ?
    C22 C23 H23 . . 119.8 ?
    C25 C24 C23 . . 119.1(3) ?
    C25 C24 H24 . . 120.5 ?
    C23 C24 H24 . . 120.5 ?
    C24 C25 C26 . . 120.8(3) ?
    C24 C25 H25 . . 119.6 ?
    C26 C25 H25 . . 119.6 ?
    C21 C26 C25 . . 121.5(3) ?
    C21 C26 H26 . . 119.2 ?
    C25 C26 H26 . . 119.2 ?
    C32 C31 C36 . . 118.6(2) ?
    C32 C31 Sn . . 121.56(18) ?
    C36 C31 Sn . . 119.81(17) ?
    C31 C32 C33 . . 120.9(3) ?
    C31 C32 H32 . . 119.5 ?
    C33 C32 H32 . . 119.5 ?
    C34 C33 C32 . . 120.0(3) ?
    C34 C33 H33 . . 120.0 ?
    C32 C33 H33 . . 120.0 ?
    C35 C34 C33 . . 120.1(3) ?
    C35 C34 H34 . . 120.0 ?
    C33 C34 H34 . . 120.0 ?
    C34 C35 C36 . . 120.1(3) ?
    C34 C35 H35 . . 119.9 ?
    C36 C35 H35 . . 119.9 ?
    C31 C36 C35 . . 120.2(3) ?
    C31 C36 H36 . . 119.9 ?
    C35 C36 H36 . . 119.9 ?
loop_
    _geom_torsion_atom_site_label_1
    _geom_torsion_atom_site_label_2
    _geom_torsion_atom_site_label_3
    _geom_torsion_atom_site_label_4
    _geom_torsion_site_symmetry_1
    _geom_torsion_site_symmetry_2
    _geom_torsion_site_symmetry_3
    _geom_torsion_site_symmetry_4
    _geom_torsion
    _geom_torsion_publ_flag
    C2 N1 C1 S2 . . . . 176.85(18) ?
    C5 N1 C1 S2 . . . . -3.4(3) ?
    C2 N1 C1 S1 . . . . -3.7(3) ?
    C5 N1 C1 S1 . . . . 176.03(18) ?
    Sn S2 C1 N1 . . . . 173.13(19) ?
    Sn S2 C1 S1 . . . . -6.27(11) ?
    Sn S1 C1 N1 . . . . -172.02(16) ?
    Sn S1 C1 S2 . . . . 7.40(13) ?
    C1 N1 C2 C3 . . . . -90.2(3) ?
    C5 N1 C2 C3 . . . . 90.0(3) ?
    C4 O1 C3 C2 . . . . 177.9(3) ?
    N1 C2 C3 O1 . . . . -66.0(3) ?
    C1 N1 C5 C6 . . . . -81.5(3) ?
    C2 N1 C5 C6 . . . . 98.3(3) ?
    C7 O2 C6 C5 . . . . 177.4(2) ?
    N1 C5 C6 O2 . . . . -68.2(3) ?
    C12 N2 C8 S4 . . . . -0.3(3) ?
    C9 N2 C8 S4 . . . . 178.62(16) ?
    C12 N2 C8 S3 . . . . 179.16(16) ?
    C9 N2 C8 S3 . . . . -2.0(3) ?
    Sn S4 C8 N2 . . . . 177.09(18) ?
    Sn S4 C8 S3 . . . . -2.32(11) ?
    Sn S3 C8 N2 . . . . -176.72(15) ?
    Sn S3 C8 S4 . . . . 2.72(13) ?
    C8 N2 C9 C10 . . . . 95.7(2) ?
    C12 N2 C9 C10 . . . . -85.3(2) ?
    C11 O3 C10 C9 . . . . 178.7(2) ?
    N2 C9 C10 O3 . . . . 63.3(2) ?
    C8 N2 C12 C13 . . . . 84.5(3) ?
    C9 N2 C12 C13 . . . . -94.4(2) ?
    C14 O4 C13 C12 . . . . 176.3(2) ?
    N2 C12 C13 O4 . . . . 62.5(3) ?
    C26 C21 C22 C23 . . . . -0.4(5) ?
    Sn C21 C22 C23 . . . . 179.4(3) ?
    C21 C22 C23 C24 . . . . 0.4(6) ?
    C22 C23 C24 C25 . . . . 0.6(7) ?
    C23 C24 C25 C26 . . . . -1.6(6) ?
    C22 C21 C26 C25 . . . . -0.6(5) ?
    Sn C21 C26 C25 . . . . 179.6(2) ?
    C24 C25 C26 C21 . . . . 1.7(5) ?
    C36 C31 C32 C33 . . . . 1.1(4) ?
    Sn C31 C32 C33 . . . . 179.9(2) ?
    C31 C32 C33 C34 . . . . -1.5(5) ?
    C32 C33 C34 C35 . . . . 1.1(5) ?
    C33 C34 C35 C36 . . . . -0.4(5) ?
    C32 C31 C36 C35 . . . . -0.4(4) ?
    Sn C31 C36 C35 . . . . -179.3(2) ?
    C34 C35 C36 C31 . . . . 0.1(5) ?
loop_
    _geom_hbond_atom_site_label_D
    _geom_hbond_atom_site_label_H
    _geom_hbond_atom_site_label_A
    _geom_hbond_site_symmetry_A
    _geom_hbond_distance_DH
    _geom_hbond_distance_HA
    _geom_hbond_distance_DA
    _geom_hbond_angle_DHA
    C13 H13A O2 1_545 0.97 2.52 3.404(4) 151
_shelx_hkl_file
;
 -10  -2   4-228.078 158.485   5
 -10  -1   1 437.221 194.796   5
 -10  -1   2 345.314 181.609   5
 -10  -1   3 172.717 142.415   5
 -10  -1   4 147.837 154.355   5
 -10   0  -1 3282.26 542.059   5
 -10   0   0 2007.62 400.745   5
 -10   0   1 3371.67 532.385   5
 -10   0   2 1313.29 339.452   5
 -10   0   3 3098.01 468.484   5
 -10   1  -3 876.236 297.865   5
 -10   1  -2 3837.14 551.192   5
 -10   1  -1 1389.12 345.050   5
 -10   1   0 5018.47 613.377   5
 -10   1   1 1780.64 368.278   5
 -10   1   2 6271.22 641.816   5
 -10   2  -4 496.539 206.454   5
 -10   2  -3 2328.89 439.760   5
 -10   2  -2 306.436 159.404   5
 -10   2  -1 1992.23 414.856   5
 -10   2   0 1408.02 329.257   5
 -10   2   1 3851.24 502.565   5
 -10   3  -5-378.254 206.849   5
 -10   3  -4 589.050 247.901   5
 -10   3  -3 3.28991 152.977   5
 -10   3  -2 52.7075 203.414   5
 -10   3  -1-807.535 259.990   5
 -10   4  -6 347.712 204.136   5
 -10   4  -5 280.499 212.797   5
 -10   4  -4 180.458 157.483   5
 -10   4  -3 737.792 224.231   5
 -10   5  -6 1234.12 335.982   5
 -10   5  -5 2100.87 422.556   5
  -9  -4   1 4292.08 593.105   5
  -9  -4   2-55.4022 145.210   5
  -9  -4   3 5849.79 678.728   5
  -9  -4   4 126.966 136.259   5
  -9  -3  -1 73.2653 190.260   5
  -9  -3   0 660.130 214.016   5
  -9  -3   1-318.969 195.458   5
  -9  -3   2 1173.69 322.816   5
  -9  -3   3 377.980 219.101   5
  -9  -3   4 1988.53 381.714   5
  -9  -2  -3 600.147 241.927   5
  -9  -2  -2 52.8392 167.631   5
  -9  -2  -1 180.088 155.314   5
  -9  -2   0 16.0840 194.343   5
  -9  -2   1 284.651 172.581   5
  -9  -2   2-183.209 211.968   5
  -9  -2   3 127.597 138.037   5
  -9  -2   4-152.712 183.277   5
  -9  -1  -4 4832.55 639.868   5
  -9  -1  -3 1628.92 378.091   5
  -9  -1  -2 3095.77 503.355   5
  -9  -1  -1 887.835 285.188   5
  -9  -1   0 4326.92 571.767   5
  -9  -1   1 849.407 286.222   5
  -9  -1   2 4098.68 528.411   5
  -9  -1   3 415.479 181.897   5
  -9  -1   4 1832.47 331.873   5
  -9   0  -6 2325.36 463.635   5
  -9   0  -5 5052.74 655.552   5
  -9   0  -4 5936.87 696.494   5
  -9   0  -3 8195.50 805.500   5
  -9   0  -2 5068.68 634.848   5
  -9   0  -1 9474.28 836.904   5
  -9   0   0 3106.82 480.855   5
  -9   0   1 8415.07 752.323   5
  -9   0   2 2066.90 382.805   5
  -9   0   3 7622.70 671.606   5
  -9   0   4 585.183 206.973   5
  -9   1  -7 1282.40 328.775   5
  -9   1  -6 2160.19 445.831   5
  -9   1  -5 1423.88 357.677   5
  -9   1  -4 280.284 187.338   5
  -9   1  -3 2193.10 414.241   5
  -9   1  -2 1160.16 306.561   5
  -9   1  -1 2747.60 448.736   5
  -9   1   0 3052.97 449.242   5
  -9   1   1 4022.17 508.619   5
  -9   1   2 3817.33 481.139   5
  -9   1   3 1898.48 329.288   5
  -9   1   4 6524.02 584.669   5
  -9   2  -8-114.239 158.545   5
  -9   2  -7-178.647 255.267   5
  -9   2  -6-46.2684 170.750   5
  -9   2  -5-63.9629 177.006   5
  -9   2  -4 406.094 190.434   5
  -9   2  -3-214.208 179.370   5
  -9   2  -2 217.697 171.001   5
  -9   2  -1 106.759 142.546   5
  -9   2   0 563.740 186.637   5
  -9   2   1 67.6622 126.778   5
  -9   2   2 1406.75 282.241   5
  -9   2   3 601.756 172.354   5
  -9   3  -8 4469.67 630.718   5
  -9   3  -7 256.641 204.958   5
  -9   3  -6 4790.73 617.343   5
  -9   3  -5 265.613 184.731   5
  -9   3  -4 2699.90 444.466   5
  -9   3  -3-12.4735 133.498   5
  -9   3  -2 2734.19 434.493   5
  -9   3  -1 219.677 141.371   5
  -9   3   0 1157.35 269.537   5
  -9   3   1-148.493 140.127   5
  -9   3   2 362.400 152.112   5
  -9   3   3-127.500 128.878   5
  -9   4  -9 3607.31 574.095   5
  -9   4  -8 180.633 171.437   5
  -9   4  -7 7448.92 787.308   5
  -9   4  -6 296.934 201.064   5
  -9   4  -5 5292.04 624.091   5
  -9   4  -4 129.758 147.704   5
  -9   4  -3 7308.41 695.745   5
  -9   4  -2 329.618 181.269   5
  -9   4  -1 8697.72 700.084   5
  -9   4   0 377.582 170.053   5
  -9   4   1 6158.93 540.894   5
  -9   4   2 597.455 171.642   5
  -9   5 -10 2050.80 449.306   5
  -9   5  -9 291.043 198.939   5
  -9   5  -8 3519.18 536.309   5
  -9   5  -7 111.020 152.296   5
  -9   5  -6 4288.36 571.428   5
  -9   5  -5-162.087 149.060   5
  -9   5  -4 6292.26 643.855   5
  -9   5  -3 238.734 159.379   5
  -9   5  -2 10379.4 771.522   5
  -9   5  -1 197.340 151.431   5
  -9   5   0 10640.5 711.574   5
  -9   6 -10 25.3193 153.417   5
  -9   6  -9 1388.99 365.920   5
  -9   6  -8-116.304 149.512   5
  -9   6  -7 2150.45 409.338   5
  -9   6  -6 515.121 206.887   5
  -9   6  -5 2031.02 371.427   5
  -9   6  -4 412.022 195.199   5
  -9   6  -3 5409.68 561.020   5
  -9   6  -2 247.895 141.516   5
  -9   7 -11 293.167 195.823   5
  -9   7 -10 1333.14 363.881   5
  -9   7  -9 607.842 233.824   5
  -9   7  -8 921.267 294.722   5
  -9   7  -7 464.535 191.343   5
  -9   7  -6 1021.26 273.604   5
  -9   7  -5-23.9925 99.4026   5
  -9   7  -4 1278.58 281.791   5
  -9   8 -11 5782.15 724.669   5
  -9   8 -10 1225.88 344.795   5
  -9   8  -9 7885.19 783.091   5
  -9   8  -8 1117.69 342.919   5
  -9   8  -7 2353.64 412.524   5
  -9   8  -6 1248.36 314.782   5
  -9   9 -11 1038.58 321.627   5
  -9   9 -10 6937.94 756.525   5
  -9   9  -9 918.858 316.716   5
  -8  -7   2 432.559 210.990   5
  -8  -7   3-188.611 243.900   5
  -8  -7   4 1071.03 291.007   5
  -8  -7   5-696.027 261.211   5
  -8  -6  -1 5712.19 695.003   5
  -8  -6   0 114.118 171.783   5
  -8  -6   1 4975.46 622.726   5
  -8  -6   2 406.855 221.852   5
  -8  -6   3 5351.54 634.476   5
  -8  -6   4-9.24585 172.929   5
  -8  -6   5 6084.52 664.850   5
  -8  -5  -3 2085.28 446.525   5
  -8  -5  -2 10297.9 926.918   5
  -8  -5  -1 1957.26 416.076   5
  -8  -5   0 12741.7 1008.54   5
  -8  -5   1 647.498 255.169   5
  -8  -5   2 12470.1 976.653   5
  -8  -5   3 801.563 293.789   5
  -8  -5   4 12494.3 938.587   5
  -8  -5   5 425.679 235.158   5
  -8  -4  -4 1956.58 436.506   5
  -8  -4  -3 3003.30 517.151   5
  -8  -4  -2 1725.65 383.805   5
  -8  -4  -1 3344.16 517.119   5
  -8  -4   0 1831.97 378.145   5
  -8  -4   1 4001.94 539.866   5
  -8  -4   2 2846.29 452.060   5
  -8  -4   3 8737.78 765.902   5
  -8  -4   4 1190.44 312.291   5
  -8  -4   5 10136.2 814.111   5
  -8  -3  -6 2281.86 453.674   5
  -8  -3  -5-12.9622 163.124   5
  -8  -3  -4 868.429 292.994   5
  -8  -3  -3 1090.15 309.701   5
  -8  -3  -2 725.233 255.528   5
  -8  -3  -1 643.697 226.035   5
  -8  -3   0 1719.64 345.769   5
  -8  -3   1 37.5319 153.816   5
  -8  -3   2 3188.99 459.050   5
  -8  -3   3 1983.89 361.243   5
  -8  -3   4 5063.82 551.004   5
  -8  -3   5 3169.69 443.148   5
  -8  -2  -7 3090.22 544.024   5
  -8  -2  -6 506.294 254.743   5
  -8  -2  -5 4859.32 633.598   5
  -8  -2  -4 133.587 131.458   5
  -8  -2  -3 6950.80 725.029   5
  -8  -2  -2 291.838 186.298   5
  -8  -2  -1 4563.09 566.029   5
  -8  -2   0-189.956 199.747   5
  -8  -2   1 3516.39 470.924   5
  -8  -2   2-10.9969 159.179   5
  -8  -2   3 4687.09 523.781   5
  -8  -2   4 221.070 170.346   5
  -8  -2   5 2576.62 378.418   5
  -8  -1  -8 4870.92 665.483   5
  -8  -1  -7 485.433 203.647   5
  -8  -1  -6 4938.98 634.472   5
  -8  -1  -5 564.834 238.214   5
  -8  -1  -4 4116.22 557.764   5
  -8  -1  -3 931.595 284.871   5
  -8  -1  -2 5578.45 620.547   5
  -8  -1  -1-62.2095 145.464   5
  -8  -1   0 5734.90 603.189   5
  -8  -1   1 158.320 124.404   5
  -8  -1   2 7843.28 669.370   5
  -8  -1   3-92.5920 153.891   5
  -8  -1   4 5620.46 542.489   5
  -8  -1   5 756.995 205.787   5
  -8   0  -9 699.611 293.815   5
  -8   0  -8 1866.76 416.695   5
  -8   0  -7 2209.21 442.424   5
  -8   0  -6 274.109 166.823   5
  -8   0  -5 1078.40 294.476   5
  -8   0  -4 235.157 182.115   5
  -8   0  -3 2333.58 404.669   5
  -8   0  -2-137.645 169.676   5
  -8   0  -1 3510.44 464.688   5
  -8   0   0 206.723 114.093   5
  -8   0   1 6733.06 615.059   5
  -8   0   2 202.600 147.717   5
  -8   0   3 5534.64 531.345   5
  -8   0   4 402.264 161.331   5
  -8   1 -10 369.686 221.554   5
  -8   1  -9-28.4040 160.899   5
  -8   1  -8 408.771 214.799   5
  -8   1  -7-56.1397 144.953   5
  -8   1  -6 449.818 229.061   5
  -8   1  -5-49.5990 167.116   5
  -8   1  -4 1165.57 295.383   5
  -8   1  -3 419.686 193.128   5
  -8   1  -2 286.053 135.114   5
  -8   1  -1 250.163 125.598   5
  -8   1   0 634.581 200.891   5
  -8   1   1 728.692 198.168   5
  -8   1   2 2109.57 324.560   5
  -8   1   3-85.9419 120.819   5
  -8   1   4 816.367 195.685   5
  -8   2 -10 236.199 201.763   5
  -8   2  -9 10415.0 943.007   5
  -8   2  -8-128.258 155.952   5
  -8   2  -7 6984.32 731.914   5
  -8   2  -6 710.820 255.275   5
  -8   2  -5 3036.18 465.663   5
  -8   2  -4 1490.81 320.066   5
  -8   2  -3 2320.84 390.343   5
  -8   2  -2-103.321 185.683   5
  -8   2  -1 1790.06 322.303   5
  -8   2   0 265.650 150.437   5
  -8   2   1 1493.73 280.720   5
  -8   2   2 1099.61 221.966   5
  -8   2   3-87.3650 108.795   5
  -8   2   4 205.021 98.4693   5
  -8   3 -11-23.7307 170.575   5
  -8   3 -10 16531.5 1222.04   5
  -8   3  -9 691.448 293.660   5
  -8   3  -8 18872.5 1229.95   5
  -8   3  -7 440.578 241.302   5
  -8   3  -6 23972.4 1317.06   5
  -8   3  -5 972.719 295.956   5
  -8   3  -4 19501.2 1129.53   5
  -8   3  -3 336.160 185.481   5
  -8   3  -2 12988.6 873.687   5
  -8   3  -1 68.5570 146.345   5
  -8   3   0 18300.8 967.812   5
  -8   3   1 94.1750 118.342   5
  -8   3   2 8411.78 585.087   5
  -8   3   3 44.1245 121.466   5
  -8   4 -12 519.852 246.558   5
  -8   4 -11 10924.6 1011.69   5
  -8   4 -10 222.963 232.214   5
  -8   4  -9 15877.6 1136.09   5
  -8   4  -8 1823.53 398.381   5
  -8   4  -7 17320.5 1124.61   5
  -8   4  -6 93.3287 190.689   5
  -8   4  -5 33579.8 1530.91   5
  -8   4  -4 958.943 272.300   5
  -8   4  -3 36271.8 1522.14   5
  -8   4  -2 2305.94 358.875   5
  -8   4  -1 36820.3 1441.53   5
  -8   4   0 1460.84 270.699   5
  -8   4   1 25014.1 1063.50   5
  -8   4   2 1837.66 260.592   5
  -8   4   3 19739.2 853.954   5
  -8   5 -12 2613.22 512.279   5
  -8   5 -11 508.048 240.141   5
  -8   5 -10 6224.38 717.962   5
  -8   5  -9 606.978 255.679   5
  -8   5  -8 9971.69 858.418   5
  -8   5  -7-65.5782 150.472   5
  -8   5  -6 15646.5 1011.46   5
  -8   5  -5-21.8470 131.013   5
  -8   5  -4 18545.2 1055.09   5
  -8   5  -3 864.271 260.731   5
  -8   5  -2 28577.8 1259.76   5
  -8   5  -1 844.795 227.009   5
  -8   5   0 30351.0 1189.41   5
  -8   5   1 1755.36 258.526   5
  -8   5   2 24098.6 932.944   5
  -8   6 -13 92.3869 165.333   5
  -8   6 -12 883.212 297.171   5
  -8   6 -11 678.030 293.336   5
  -8   6 -10 90.1621 152.564   5
  -8   6  -9 349.051 193.348   5
  -8   6  -8 736.905 237.115   5
  -8   6  -7 1641.78 337.369   5
  -8   6  -6 1612.02 320.857   5
  -8   6  -5 2097.08 343.298   5
  -8   6  -4-268.169 193.882   5
  -8   6  -3 5116.99 504.157   5
  -8   6  -2 365.869 150.767   5
  -8   6  -1 13577.7 751.249   5
  -8   6   0-146.032 134.744   5
  -8   6   1 13655.1 662.260   5
  -8   6   2 481.334 131.425   5
  -8   7 -13 600.726 237.787   5
  -8   7 -12 1258.50 351.042   5
  -8   7 -11 799.276 269.874   5
  -8   7 -10 492.959 216.176   5
  -8   7  -9-107.651 155.591   5
  -8   7  -8 277.332 174.761   5
  -8   7  -7 16.9247 104.425   5
  -8   7  -6-51.3442 150.820   5
  -8   7  -5-6.12307 142.235   5
  -8   7  -4 499.969 167.847   5
  -8   7  -3 380.271 144.285   5
  -8   7  -2 1092.38 209.118   5
  -8   7  -1 1387.43 219.882   5
  -8   7   0 599.344 134.496   5
  -8   8 -13 5203.03 684.673   5
  -8   8 -12 933.594 314.424   5
  -8   8 -11 6728.16 735.398   5
  -8   8 -10-137.740 166.363   5
  -8   8  -9 7170.88 711.487   5
  -8   8  -8 615.421 230.905   5
  -8   8  -7 5225.21 566.214   5
  -8   8  -6-3.96878 145.820   5
  -8   8  -5 2429.96 359.748   5
  -8   8  -4-7.24230 93.9977   5
  -8   8  -3 2926.00 346.410   5
  -8   8  -2 156.393 87.1965   5
  -8   9 -13 218.260 229.765   5
  -8   9 -12 5911.40 700.204   5
  -8   9 -11 6.49610 151.310   5
  -8   9 -10 5358.26 621.037   5
  -8   9  -9 712.857 258.266   5
  -8   9  -8 8190.81 728.950   5
  -8   9  -7 932.911 253.419   5
  -8   9  -6 8871.89 698.337   5
  -8   9  -5 238.493 143.491   5
  -8   9  -4 9198.94 641.038   5
  -8  10 -14 180.460 191.820   5
  -8  10 -13 640.571 269.099   5
  -8  10 -12-367.364 209.457   5
  -8  10 -11 1468.24 325.193   5
  -8  10 -10 275.546 159.374   5
  -8  10  -9 2941.05 435.174   5
  -8  10  -8 220.699 153.108   5
  -8  10  -7 3780.46 458.069   5
  -8  10  -6 35.7260 96.2154   5
  -8  11 -14 1233.86 296.237   5
  -8  11 -13 451.243 210.048   5
  -8  11 -12 870.335 296.074   5
  -8  11 -11 38.9045 171.209   5
  -8  11 -10 784.881 234.075   5
  -8  11  -9-80.5401 153.223   5
  -8  12 -13 4027.25 590.740   5
  -8  12 -12 563.670 233.970   5
  -7  -9   1 71.2159 188.970   5
  -7  -9   2 2323.66 437.470   5
  -7  -9   3 3.25520 155.300   5
  -7  -9   4 2669.73 470.545   5
  -7  -8  -2-138.852 196.493   5
  -7  -8  -1 4221.38 603.411   5
  -7  -8   0-56.0821 177.808   5
  -7  -8   1 4289.60 578.005   5
  -7  -8   2 533.364 274.942   5
  -7  -8   3 6689.27 702.148   5
  -7  -8   4 116.170 184.893   5
  -7  -8   5 7395.31 728.263   5
  -7  -7  -4 1703.33 400.636   5
  -7  -7  -3 11.6655 156.916   5
  -7  -7  -2 5981.86 693.316   5
  -7  -7  -1 319.886 198.182   5
  -7  -7   0 3963.80 547.130   5
  -7  -7   1-95.7615 190.852   5
  -7  -7   2 2628.38 430.977   5
  -7  -7   3 145.414 167.679   5
  -7  -7   4 4868.04 581.331   5
  -7  -7   5 354.166 204.110   5
  -7  -6  -5 4475.19 620.501   5
  -7  -6  -4 1917.27 412.220   5
  -7  -6  -3 3341.06 522.714   5
  -7  -6  -2 340.147 223.241   5
  -7  -6  -1 3143.13 486.316   5
  -7  -6   0 936.917 291.852   5
  -7  -6   1 4453.45 553.800   5
  -7  -6   2-178.139 195.458   5
  -7  -6   3 3639.52 498.282   5
  -7  -6   4 498.181 215.967   5
  -7  -6   5 1773.87 352.427   5
  -7  -5  -7 4976.41 671.708   5
  -7  -5  -6 2173.43 439.101   5
  -7  -5  -5 4581.76 620.277   5
  -7  -5  -4 6590.15 716.654   5
  -7  -5  -3 5823.28 663.096   5
  -7  -5  -2 7182.45 728.163   5
  -7  -5  -1 7437.29 734.374   5
  -7  -5   0 2505.37 436.570   5
  -7  -5   1 3181.49 475.330   5
  -7  -5   2 4300.93 525.998   5
  -7  -5   3 1368.60 323.993   5
  -7  -5   4 8530.95 715.823   5
  -7  -5   5 371.841 184.956   5
  -7  -4  -8 513.368 221.649   5
  -7  -4  -7 3624.20 556.036   5
  -7  -4  -6 568.814 254.844   5
  -7  -4  -5 2586.56 461.390   5
  -7  -4  -4 946.571 279.791   5
  -7  -4  -3 5252.03 614.145   5
  -7  -4  -2 5047.08 592.855   5
  -7  -4  -1 5083.86 590.652   5
  -7  -4   0 8066.70 719.996   5
  -7  -4   1 7871.25 701.097   5
  -7  -4   2 9135.07 741.117   5
  -7  -4   3 5259.31 549.647   5
  -7  -4   4 6120.35 581.487   5
  -7  -4   5 7709.60 650.729   5
  -7  -3  -9 293.893 231.015   5
  -7  -3  -8 4074.76 592.466   5
  -7  -3  -7 126.749 194.412   5
  -7  -3  -6 9328.46 859.660   5
  -7  -3  -5 499.429 240.044   5
  -7  -3  -4 11876.3 926.745   5
  -7  -3  -3-65.8628 155.391   5
  -7  -3  -2 5006.13 577.135   5
  -7  -3  -1 118.177 138.717   5
  -7  -3   0 6003.02 600.257   5
  -7  -3   1 481.280 194.527   5
  -7  -3   2 10545.1 772.068   5
  -7  -3   3 133.624 147.411   5
  -7  -3   4 5105.88 516.785   5
  -7  -3   5 2374.42 351.915   5
  -7  -2 -10 219.347 145.522   5
  -7  -2  -9 6751.61 778.275   5
  -7  -2  -8 1515.01 382.135   5
  -7  -2  -7 7883.33 791.147   5
  -7  -2  -6 3500.97 518.074   5
  -7  -2  -5 12829.2 966.342   5
  -7  -2  -4 3473.31 492.379   5
  -7  -2  -3 10813.7 845.389   5
  -7  -2  -2 4329.72 523.144   5
  -7  -2  -1 5615.72 583.404   5
  -7  -2   0 6514.73 608.378   5
  -7  -2   1 8473.40 684.594   5
  -7  -2   2 3634.89 439.273   5
  -7  -2   3 16394.8 920.751   5
  -7  -2   4 1445.35 276.523   5
  -7  -2   5 10648.7 711.264   5
  -7  -1 -11-198.664 182.765   5
  -7  -1 -10 2947.22 528.012   5
  -7  -1  -9-328.688 271.740   5
  -7  -1  -8 6246.35 712.907   5
  -7  -1  -7 1106.63 310.980   5
  -7  -1  -6 10403.1 864.994   5
  -7  -1  -5 7441.05 717.610   5
  -7  -1  -4 11614.7 865.023   5
  -7  -1  -3 5000.75 564.185   5
  -7  -1  -2 17021.8 1024.59   5
  -7  -1  -1 7802.01 666.775   5
  -7  -1   0 24883.8 1203.35   5
  -7  -1   1 14679.4 877.839   5
  -7  -1   2 13568.5 822.107   5
  -7  -1   3 12267.8 759.233   5
  -7  -1   4 6708.65 541.325   5
  -7  -1   5 7668.34 578.835   5
  -7   0 -12 119.260 178.242   5
  -7   0 -11 993.325 323.440   5
  -7   0 -10 657.695 277.033   5
  -7   0  -9 4054.05 583.130   5
  -7   0  -8-81.5094 200.119   5
  -7   0  -7 4347.80 566.382   5
  -7   0  -6 159.915 180.456   5
  -7   0  -5 19332.0 1139.14   5
  -7   0  -4-22.8896 137.327   5
  -7   0  -3 5318.31 562.144   5
  -7   0  -2 2806.63 403.665   5
  -7   0  -1 6576.00 592.563   5
  -7   0   0 4547.05 485.474   5
  -7   0   1 16447.6 905.403   5
  -7   0   2 10041.6 682.083   5
  -7   0   3 17284.1 886.317   5
  -7   0   4 12286.0 715.622   5
  -7   0   5 9994.30 633.005   5
  -7   1 -12 4541.19 680.877   5
  -7   1 -11 1375.29 369.443   5
  -7   1 -10 4794.42 646.894   5
  -7   1  -9 1685.17 383.197   5
  -7   1  -8 9600.64 846.221   5
  -7   1  -7 1021.74 308.679   5
  -7   1  -6 3972.07 507.811   5
  -7   1  -5 2746.36 419.493   5
  -7   1  -4 2905.22 417.233   5
  -7   1  -3 1821.58 320.585   5
  -7   1  -2 8819.04 691.283   5
  -7   1  -1-58.7921 146.440   5
  -7   1   0 13403.8 804.435   5
  -7   1   1 321.468 149.215   5
  -7   1   2 13414.9 757.633   5
  -7   1   3 103.258 106.458   5
  -7   1   4 10840.1 643.021   5
  -7   2 -13 9976.41 993.760   5
  -7   2 -12 1814.56 432.790   5
  -7   2 -11 13998.7 1107.01   5
  -7   2 -10 912.777 311.839   5
  -7   2  -9 11757.1 947.851   5
  -7   2  -8 482.457 223.985   5
  -7   2  -7 24429.5 1306.15   5
  -7   2  -6 573.657 238.126   5
  -7   2  -5 25077.5 1244.97   5
  -7   2  -5 22823.6 1042.49   3
  -7   2  -4 347.746 162.947   5
  -7   2  -3 15767.5 931.482   5
  -7   2  -2 1158.67 258.802   5
  -7   2  -1 20856.2 1027.03   5
  -7   2   0 216.031 142.095   5
  -7   2   1 20355.1 948.821   5
  -7   2   2 499.955 146.420   5
  -7   2   3 10256.5 604.730   5
  -7   2   4 66.0130 96.1239   5
  -7   3 -13-125.401 218.038   5
  -7   3 -12 8109.61 851.961   5
  -7   3 -11 258.738 204.141   5
  -7   3 -10 21510.9 1191.98   2
  -7   3 -10 21071.2 1315.51   5
  -7   3  -9 287.560 212.796   5
  -7   3  -8 24581.5 1325.19   5
  -7   3  -7 320.029 174.979   5
  -7   3  -6 24454.1 1247.40   5
  -7   3  -5 310.146 110.154   3
  -7   3  -5 418.673 205.185   5
  -7   3  -4 17597.5 988.434   5
  -7   3  -3 287.431 162.984   5
  -7   3  -2 22381.8 1069.63   5
  -7   3  -1 100.587 122.106   5
  -7   3   0 25732.9 1089.66   5
  -7   3   1-80.8249 116.671   5
  -7   3   2 21159.4 886.620   5
  -7   3   3 465.204 130.165   5
  -7   3   4 10440.1 566.023   5
  -7   4 -14 20.2961 189.661   5
  -7   4 -13 5213.11 690.955   5
  -7   4 -12 745.403 249.301   2
  -7   4 -12 554.260 280.124   5
  -7   4 -11 11863.3 924.680   2
  -7   4 -11 12109.9 992.050   5
  -7   4 -10 112.756 169.886   5
  -7   4 -10 205.142 147.228   2
  -7   4  -9 14641.0 1019.32   5
  -7   4  -8 31.6535 180.589   5
  -7   4  -7 23002.9 1222.44   5
  -7   4  -6 220.285 185.620   5
  -7   4  -5 18282.7 1020.21   5
  -7   4  -4-170.986 184.172   5
  -7   4  -3 24927.2 1140.76   5
  -7   4  -2 591.576 185.849   5
  -7   4  -1 28944.9 1162.51   5
  -7   4   0 2531.43 308.221   5
  -7   4   1 12791.1 665.302   5
  -7   4   2-116.517 95.3652   5
  -7   4   3 12110.7 586.369   5
  -7   5 -14 625.178 248.676   2
  -7   5 -14 832.777 307.018   5
  -7   5 -13 449.621 224.390   2
  -7   5 -13-40.4730 175.309   5
  -7   5 -12 3789.76 561.367   5
  -7   5 -12 2735.30 483.897   2
  -7   5 -11 421.746 196.499   2
  -7   5 -11 110.253 167.835   5
  -7   5 -10 5476.37 624.834   2
  -7   5 -10 4691.74 581.425   5
  -7   5  -9 996.404 256.372   5
  -7   5  -8 11902.4 865.677   5
  -7   5  -7 33.3377 130.313   5
  -7   5  -6 17655.6 1004.34   5
  -7   5  -5 34.2781 118.807   5
  -7   5  -4 15618.3 886.216   5
  -7   5  -3-44.5026 143.405   5
  -7   5  -2 26439.9 1119.25   5
  -7   5  -1 130.468 116.527   5
  -7   5   0 34453.8 1189.07   5
  -7   5   1 369.899 108.629   5
  -7   5   2 16252.7 675.527   5
  -7   6 -15 83.2826 160.516   5
  -7   6 -15 236.957 181.384   2
  -7   6 -14 168.964 152.053   2
  -7   6 -14-190.952 177.612   5
  -7   6 -13 778.089 264.944   2
  -7   6 -13 288.503 180.230   5
  -7   6 -12 689.096 267.703   2
  -7   6 -12 558.639 228.355   5
  -7   6 -11 2658.79 455.422   5
  -7   6 -11 3165.50 498.799   2
  -7   6 -10-156.035 129.600   2
  -7   6 -10 23.1766 156.000   5
  -7   6  -9 1810.57 362.091   5
  -7   6  -8 182.608 166.761   5
  -7   6  -7 1183.75 265.527   5
  -7   6  -6 736.322 206.244   5
  -7   6  -5 5863.39 533.249   5
  -7   6  -4 351.769 142.570   5
  -7   6  -3 14863.6 809.616   5
  -7   6  -2 73.7962 99.1263   5
  -7   6  -1 13679.1 693.989   5
  -7   6   0 1160.43 188.388   5
  -7   6   1 8421.46 460.373   5
  -7   6   2 401.198 101.319   5
  -7   7 -16 2373.22 503.360   2
  -7   7 -15 151.496 164.874   5
  -7   7 -15 877.188 338.030   2
  -7   7 -14 2581.81 503.086   2
  -7   7 -14 2737.07 494.450   5
  -7   7 -13 1423.00 376.820   2
  -7   7 -13 1468.53 348.331   5
  -7   7 -12 4563.98 598.520   5
  -7   7 -12 5086.13 671.583   2
  -7   7 -11 1618.30 368.452   2
  -7   7 -11 2216.78 405.425   5
  -7   7 -10 2684.38 429.726   5
  -7   7  -9 2501.86 407.586   5
  -7   7  -8 8482.36 706.937   5
  -7   7  -7 6018.55 566.305   5
  -7   7  -6 1377.26 266.571   5
  -7   7  -5 2537.16 348.539   5
  -7   7  -4 781.405 191.722   5
  -7   7  -3 2302.94 301.860   5
  -7   7  -2 6058.53 459.322   5
  -7   7  -1 754.559 160.803   5
  -7   7   0 5184.73 354.405   5
  -7   7   1 757.885 118.197   5
  -7   8 -17 2458.32 538.712   2
  -7   8 -16-209.917 227.010   2
  -7   8 -15 3457.28 566.826   5
  -7   8 -15 2566.95 554.649   2
  -7   8 -14 382.582 249.968   2
  -7   8 -14 457.927 212.348   5
  -7   8 -13 7822.29 871.608   2
  -7   8 -13 7584.04 780.476   5
  -7   8 -12 1827.55 430.022   2
  -7   8 -12 2299.43 415.445   5
  -7   8 -11 6846.23 688.415   5
  -7   8 -11 6613.28 785.957   2
  -7   8 -10 4238.46 526.810   5
  -7   8  -9 3468.50 469.516   5
  -7   8  -8 6902.05 628.446   5
  -7   8  -7 4481.59 478.883   5
  -7   8  -6 14780.7 865.096   5
  -7   8  -5 6723.28 554.951   5
  -7   8  -4 18572.3 904.638   5
  -7   8  -3 9601.75 594.848   5
  -7   8  -2 15373.4 720.958   5
  -7   8  -1 3238.36 278.760   5
  -7   8   0 7969.04 393.337   5
  -7   8   1 2209.58 165.366   5
  -7   9 -17-175.167 199.433   2
  -7   9 -16 1413.22 448.226   2
  -7   9 -15-98.2409 144.976   5
  -7   9 -15 126.575 233.519   2
  -7   9 -14 4279.85 695.806   2
  -7   9 -14 4428.44 619.614   5
  -7   9 -13 159.614 192.321   2
  -7   9 -13 186.362 183.082   5
  -7   9 -12 4748.85 593.202   5
  -7   9 -12 5014.88 708.955   2
  -7   9 -11 310.522 206.774   5
  -7   9 -10 8655.98 743.504   5
  -7   9  -9 2232.80 369.040   5
  -7   9  -8 9362.71 716.449   5
  -7   9  -7 4329.30 465.664   5
  -7   9  -6 5419.34 500.845   5
  -7   9  -5 8760.30 616.705   5
  -7   9  -4 8758.22 585.476   5
  -7   9  -3 14928.8 718.027   5
  -7   9  -2 3907.93 317.336   5
  -7   9  -1 11702.3 493.018   5
  -7  10 -16 52.0730 178.058   2
  -7  10 -15 3266.85 638.611   2
  -7  10 -15 3432.31 548.453   5
  -7  10 -14-96.5562 169.036   2
  -7  10 -14 238.041 194.956   5
  -7  10 -13 5380.22 636.968   5
  -7  10 -13 6273.46 825.450   2
  -7  10 -12 415.923 212.916   5
  -7  10 -11 6009.50 639.512   5
  -7  10 -10 239.942 153.936   5
  -7  10  -9 9801.58 756.745   5
  -7  10  -8-6.65676 104.309   5
  -7  10  -7 7211.59 590.623   5
  -7  10  -6 144.775 103.608   5
  -7  10  -5 6483.71 515.722   5
  -7  10  -4 2378.75 287.562   5
  -7  10  -3 9271.58 515.481   5
  -7  11 -16 4428.95 747.257   2
  -7  11 -15 277.107 224.367   2
  -7  11 -14 7976.49 995.989   2
  -7  11 -13-67.0821 216.966   2
  -7  11 -13 27.3045 128.464   5
  -7  11 -12 4533.99 567.245   5
  -7  11 -11 524.137 237.601   5
  -7  11 -10 6153.25 618.270   5
  -7  11  -9 495.812 190.445   5
  -7  11  -8 7588.20 629.645   5
  -7  11  -7 475.426 169.338   5
  -7  11  -6 14520.2 802.902   5
  -7  11  -5 152.059 93.1149   5
  -7  12 -15 6915.12 970.028   2
  -7  12 -14 335.173 243.422   2
  -7  12 -11 14944.5 989.292   5
  -7  12 -10 502.035 199.953   5
  -7  12  -9 15009.5 924.773   5
  -7  12  -8 255.337 156.924   5
  -7  12  -7 10284.3 691.526   5
  -7  13 -10 8104.64 688.637   5
  -6 -11   1 714.059 321.620   5
  -6 -11   2 3022.23 481.999   5
  -6 -11   3 845.396 282.589   5
  -6 -11   4 3090.46 501.378   5
  -6 -10  -2 695.202 290.254   5
  -6 -10  -1 7667.42 786.555   5
  -6 -10   0 289.502 242.672   5
  -6 -10   1 11314.3 937.348   5
  -6 -10   2 516.923 249.290   5
  -6 -10   3 11783.9 937.151   5
  -6 -10   4 706.162 257.984   5
  -6  -9  -4 3407.17 547.208   5
  -6  -9  -3 5.73637 166.375   5
  -6  -9  -2 8431.78 826.279   5
  -6  -9  -1 71.9231 168.171   5
  -6  -9   0 12967.6 987.586   5
  -6  -9   1 2909.03 479.024   5
  -6  -9   2 21034.3 1243.64   5
  -6  -9   3 2299.52 424.619   5
  -6  -9   4 19203.0 1165.07   5
  -6  -9   5 662.197 269.879   5
  -6  -8  -6 288.174 157.169   5
  -6  -8  -5 3034.69 510.193   5
  -6  -8  -4-250.139 198.928   5
  -6  -8  -3 2727.47 471.903   5
  -6  -8  -2 193.370 184.287   5
  -6  -8  -1 1492.39 350.792   5
  -6  -8   0 74.9897 143.990   5
  -6  -8   1 6375.64 657.228   5
  -6  -8   2 48.5069 142.821   5
  -6  -8   3 8841.83 759.603   5
  -6  -8   4 534.195 237.762   5
  -6  -8   5 12225.8 877.942   5
  -6  -7  -7 39.7518 132.767   5
  -6  -7  -6 878.441 283.526   5
  -6  -7  -5 1123.85 318.762   5
  -6  -7  -4 707.714 286.013   5
  -6  -7  -3 3323.21 516.369   5
  -6  -7  -2-153.716 241.258   5
  -6  -7  -1 1526.16 331.651   5
  -6  -7   0 1427.16 319.324   5
  -6  -7   1 1257.88 305.049   5
  -6  -7   2 1122.78 279.784   5
  -6  -7   3 6368.05 620.051   5
  -6  -7   4 1029.91 271.044   5
  -6  -7   5 2054.13 345.983   5
  -6  -6  -9 964.590 347.246   5
  -6  -6  -8 1538.72 375.425   5
  -6  -6  -7 1627.08 411.200   5
  -6  -6  -6 2473.33 450.903   5
  -6  -6  -5 1817.25 387.018   5
  -6  -6  -4 198.923 150.631   5
  -6  -6  -3 1834.45 369.708   5
  -6  -6  -2 470.942 200.759   5
  -6  -6  -1 2399.79 407.641   5
  -6  -6   0-69.9717 121.057   5
  -6  -6   1 2069.23 353.482   5
  -6  -6   2 300.253 147.430   5
  -6  -6   3 2344.01 366.145   5
  -6  -6   4 5637.65 547.701   5
  -6  -6   5 194.400 154.485   5
  -6  -5 -10 4170.22 640.629   5
  -6  -5  -9 1273.14 361.166   5
  -6  -5  -8 7224.61 783.535   5
  -6  -5  -7 1294.61 343.771   5
  -6  -5  -6 9086.96 832.668   5
  -6  -5  -5 1777.29 369.331   5
  -6  -5  -4 4677.28 579.680   5
  -6  -5  -3 672.180 224.953   5
  -6  -5  -2 5571.86 591.660   5
  -6  -5  -1 2560.18 405.976   5
  -6  -5   0 8524.01 707.172   5
  -6  -5   1 490.561 197.013   5
  -6  -5   2 1800.35 323.152   5
  -6  -5   3 565.359 184.901   5
  -6  -5   4 1959.73 318.071   5
  -6  -5   5 67.0407 112.408   5
  -6  -4 -11 8078.24 890.584   5
  -6  -4 -10 356.666 225.035   5
  -6  -4  -9 13961.2 1108.72   5
  -6  -4  -8 7.93753 185.196   5
  -6  -4  -7 10884.7 917.754   5
  -6  -4  -6 7.03117 151.685   5
  -6  -4  -5 19842.6 1195.40   5
  -6  -4  -4 2853.84 456.032   5
  -6  -4  -3 17554.9 1067.47   5
  -6  -4  -2 812.727 229.131   5
  -6  -4  -1 22149.0 1153.78   5
  -6  -4   0 760.749 220.214   5
  -6  -4   1 21892.4 1110.44   5
  -6  -4   2 1188.56 263.056   5
  -6  -4   3 14414.7 847.621   5
  -6  -4   4 2194.34 333.070   5
  -6  -4   5 13636.0 802.387   5
  -6  -3 -12 7114.73 838.970   5
  -6  -3 -11 715.802 306.807   5
  -6  -3 -10 8222.70 853.014   5
  -6  -3  -9 9.12665 159.339   5
  -6  -3  -8 14036.4 1048.38   5
  -6  -3  -7 1533.60 352.084   5
  -6  -3  -6 17751.5 1133.66   5
  -6  -3  -5 4912.12 566.358   5
  -6  -3  -4 11159.5 836.542   5
  -6  -3  -3 4743.39 540.214   5
  -6  -3  -2 35583.9 1506.52   5
  -6  -3  -1 5157.51 532.560   5
  -6  -3   0 25434.9 1196.14   5
  -6  -3   1 2859.91 380.411   5
  -6  -3   2 26340.9 1163.88   5
  -6  -3   3 2454.59 338.622   5
  -6  -3   4 24866.7 1093.20   5
  -6  -3   5 6322.44 516.982   5
  -6  -2 -12 64.2144 162.662   5
  -6  -2 -11 9754.94 937.936   5
  -6  -2 -10 163.918 170.134   5
  -6  -2  -9 14154.4 1066.68   5
  -6  -2  -8 537.635 265.631   5
  -6  -2  -7 16569.2 1091.85   5
  -6  -2  -6 5416.73 607.154   5
  -6  -2  -5 15596.6 1000.92   5
  -6  -2  -4 4028.63 495.288   5
  -6  -2  -3 25165.1 1230.87   5
  -6  -2  -2 2.18670 165.450   5
  -6  -2  -1 17173.8 950.942   5
  -6  -2   0 3138.63 386.277   5
  -6  -2   1 13680.2 805.529   5
  -6  -2   2 8247.61 604.230   5
  -6  -2   3 8764.76 605.163   5
  -6  -2   4 2189.09 302.599   5
  -6  -2   5 10655.2 652.596   5
  -6  -1 -13 264.261 216.031   5
  -6  -1 -12 9747.55 949.902   5
  -6  -1 -11 607.858 280.084   5
  -6  -1 -10 19297.2 1265.63   5
  -6  -1  -9-118.320 182.781   5
  -6  -1  -8 33633.8 1605.01   5
  -6  -1  -8 32155.0 1135.21   2
  -6  -1  -7 63.1723 164.356   5
  -6  -1  -6 37869.3 1613.53   5
  -6  -1  -5 3809.68 470.042   5
  -6  -1  -4 43731.1 1689.41   5
  -6  -1  -3 443.937 185.037   5
  -6  -1  -2 38864.1 1419.90   3
  -6  -1  -2 40117.6 1530.17   5
  -6  -1  -1 6865.63 579.982   5
  -6  -1   0 39557.0 1457.26   5
  -6  -1   1 7966.63 588.607   5
  -6  -1   2 36733.4 1329.36   5
  -6  -1   3 13924.6 742.357   5
  -6  -1   4 21180.1 925.074   5
  -6  -1   5 695.990 187.824   5
  -6   0 -14 81.4143 172.460   5
  -6   0 -13 6105.50 758.078   5
  -6   0 -12 860.616 306.734   5
  -6   0 -11 12595.2 1030.94   5
  -6   0 -10 1847.41 393.381   5
  -6   0 -10 1629.26 287.678   2
  -6   0  -9 13007.7 982.267   5
  -6   0  -8 418.953 232.393   5
  -6   0  -8 379.639 138.358   2
  -6   0  -7 17080.0 1066.03   5
  -6   0  -7 18956.7 834.248   2
  -6   0  -6 4563.75 522.982   5
  -6   0  -5 36836.2 1512.00   5
  -6   0  -4-23.5066 161.728   5
  -6   0  -4 83.6613 113.895   3
  -6   0  -3 66179.4 1975.95   3
  -6   0  -3 70013.8 2138.47   5
  -6   0  -2 2048.39 327.223   5
  -6   0  -1 68739.3 2062.34   5
  -6   0   0 6427.26 525.346   5
  -6   0   1 51614.7 1634.43   5
  -6   0   2 2896.27 328.527   5
  -6   0   3 61766.1 1766.22   5
  -6   0   4 11983.8 646.201   5
  -6   0   5 39912.1 1295.80   5
  -6   1 -14 2516.40 485.854   5
  -6   1 -13 556.766 235.299   5
  -6   1 -12 1972.59 344.442   2
  -6   1 -12 1905.99 401.213   5
  -6   1 -11 442.294 225.637   5
  -6   1 -11 631.594 197.603   2
  -6   1 -10 5046.51 611.798   5
  -6   1 -10 4466.62 473.090   2
  -6   1  -9 1139.09 284.133   5
  -6   1  -8 15004.7 992.463   5
  -6   1  -7 424.285 208.672   5
  -6   1  -7 146.889 96.8775   2
  -6   1  -6 17386.4 1009.11   5
  -6   1  -5 2440.58 365.325   5
  -6   1  -5 2630.80 346.163   3
  -6   1  -4 29855.6 1285.23   5
  -6   1  -4 30733.4 1189.91   3
  -6   1  -3 4714.34 474.098   5
  -6   1  -3 4786.38 420.257   3
  -6   1  -2 34384.8 1337.10   5
  -6   1  -1 133.283 137.141   5
  -6   1   0 56389.7 1732.14   5
  -6   1   1 6258.83 478.551   5
  -6   1   2 41912.3 1354.92   5
  -6   1   3 3018.93 307.259   5
  -6   1   4 46620.8 1387.92   5
  -6   2 -15 4751.29 681.412   5
  -6   2 -14 894.944 261.739   2
  -6   2 -14 487.682 245.448   5
  -6   2 -13 2994.57 452.091   2
  -6   2 -13 3487.54 555.643   5
  -6   2 -12 9.03540 160.737   5
  -6   2 -12-28.9072 97.1173   2
  -6   2 -11 3390.01 508.482   5
  -6   2 -11 2599.51 385.159   2
  -6   2 -10 105.603 123.200   5
  -6   2 -10 23.3594 83.3129   2
  -6   2  -9 4010.38 451.606   2
  -6   2  -9 4022.19 516.543   5
  -6   2  -8 1839.70 347.373   5
  -6   2  -7 1229.64 267.273   5
  -6   2  -7 1428.97 265.726   3
  -6   2  -6 96.5041 112.697   5
  -6   2  -6-17.6564 89.4601   3
  -6   2  -5 7798.79 549.907   3
  -6   2  -5 8734.23 662.711   5
  -6   2  -4-32.8008 60.3461   3
  -6   2  -4-127.535 183.839   5
  -6   2  -3 2989.31 296.450   3
  -6   2  -3 2811.33 352.888   5
  -6   2  -2 1917.79 289.290   5
  -6   2  -1 6683.93 513.180   5
  -6   2   0 608.322 168.392   5
  -6   2   1 27427.1 1032.83   5
  -6   2   2-13.4699 110.703   5
  -6   2   3 34635.9 1118.52   5
  -6   2   4 1017.32 175.516   5
  -6   3 -15-41.0768 164.181   5
  -6   3 -15 439.543 208.461   2
  -6   3 -14 4535.42 585.329   2
  -6   3 -14 5043.29 664.294   5
  -6   3 -13-17.8512 161.314   2
  -6   3 -13 60.6160 177.261   5
  -6   3 -12 6810.97 736.567   5
  -6   3 -12 7741.10 716.116   2
  -6   3 -11 126.513 135.095   2
  -6   3 -11-69.6740 149.479   5
  -6   3 -10 2992.56 465.563   5
  -6   3 -10 3336.26 443.691   2
  -6   3  -9 419.543 215.467   5
  -6   3  -9 850.712 231.850   2
  -6   3  -8 986.945 235.699   2
  -6   3  -8 1019.10 221.235   3
  -6   3  -8 936.677 242.543   5
  -6   3  -7 18759.2 1029.71   5
  -6   3  -7 17984.9 901.351   3
  -6   3  -6 941.363 235.776   5
  -6   3  -6 1284.53 221.994   3
  -6   3  -5 216.889 97.8257   3
  -6   3  -5 83.9309 120.581   5
  -6   3  -4 226.929 85.9267   3
  -6   3  -4 162.075 114.405   5
  -6   3  -3 3487.15 376.903   5
  -6   3  -2 651.728 158.112   5
  -6   3  -1 8228.65 550.070   5
  -6   3   0 127.130 88.5308   5
  -6   3   1 9611.78 539.203   5
  -6   3   2 872.434 146.264   5
  -6   3   3 1321.74 183.324   5
  -6   4 -17 7235.53 826.284   2
  -6   4 -16 490.185 236.503   2
  -6   4 -16 65.3832 158.554   5
  -6   4 -15 6228.16 728.340   2
  -6   4 -15 6631.19 777.651   5
  -6   4 -14 930.631 311.854   5
  -6   4 -14 808.428 253.712   2
  -6   4 -13 8904.25 857.009   5
  -6   4 -13 8259.71 792.994   2
  -6   4 -12 598.677 266.347   5
  -6   4 -12 449.693 217.568   2
  -6   4 -11 17810.8 1141.73   5
  -6   4 -11 18489.3 1120.29   2
  -6   4 -10 135.043 133.658   2
  -6   4 -10-46.0397 132.011   5
  -6   4  -9 27953.6 1342.13   2
  -6   4  -9 25632.7 1290.52   5
  -6   4  -9 24141.2 1123.17   3
  -6   4  -8 79.0945 180.759   5
  -6   4  -8 13.8223 73.6661   3
  -6   4  -8-3.18600 106.716   2
  -6   4  -7 26423.4 1227.10   5
  -6   4  -7 24629.2 1037.76   3
  -6   4  -6 1489.05 271.115   5
  -6   4  -6 1367.92 203.049   3
  -6   4  -5 13924.8 797.525   5
  -6   4  -5 12500.6 602.637   3
  -6   4  -4 1709.64 266.783   5
  -6   4  -3 6961.93 517.528   5
  -6   4  -2 4825.25 419.479   5
  -6   4  -1 2313.78 280.369   5
  -6   4   0 5436.84 402.326   5
  -6   4   1 778.169 143.090   5
  -6   4   2 4442.90 317.283   5
  -6   4   3 22.4102 56.6570   5
  -6   5 -18 1643.63 426.593   2
  -6   5 -17 1079.84 348.861   2
  -6   5 -16 5562.40 722.471   2
  -6   5 -16 5725.98 726.155   5
  -6   5 -15 884.946 276.970   2
  -6   5 -15 646.898 259.991   5
  -6   5 -14 13581.9 1074.17   5
  -6   5 -14 10812.0 972.109   2
  -6   5 -13 83.9254 158.480   2
  -6   5 -13 515.918 258.851   5
  -6   5 -12 13341.1 998.041   5
  -6   5 -12 13588.7 1003.13   2
  -6   5 -11 115.372 184.990   5
  -6   5 -11 392.389 195.771   2
  -6   5 -10 22253.3 1241.93   2
  -6   5 -10 22102.4 1199.69   5
  -6   5  -9 4053.54 407.771   3
  -6   5  -9 4094.47 509.750   2
  -6   5  -9 4537.37 514.548   5
  -6   5  -8 28400.7 1104.95   3
  -6   5  -8 32126.8 1476.63   2
  -6   5  -8 29284.5 1316.07   5
  -6   5  -7 100.600 97.1042   3
  -6   5  -7 241.988 178.019   5
  -6   5  -6 42597.0 1514.57   5
  -6   5  -6 38343.2 1170.51   3
  -6   5  -5 1184.54 159.187   3
  -6   5  -5 896.381 221.810   5
  -6   5  -4 34340.1 1270.98   5
  -6   5  -3 518.019 179.307   5
  -6   5  -2 34513.2 1199.61   5
  -6   5  -1 2275.90 266.081   5
  -6   5   0 32282.5 1045.40   5
  -6   5   1 2020.87 210.314   5
  -6   5   2 19521.2 674.160   5
  -6   6 -18 1123.49 392.397   2
  -6   6 -17 5220.30 733.142   2
  -6   6 -16 2621.90 502.745   5
  -6   6 -16 2140.30 460.138   2
  -6   6 -15 4635.71 662.949   2
  -6   6 -15 5070.58 655.590   5
  -6   6 -14 1549.49 403.665   2
  -6   6 -14 2099.44 438.019   5
  -6   6 -13 9782.93 903.508   2
  -6   6 -13 10260.9 879.007   5
  -6   6 -12 6747.55 728.634   2
  -6   6 -12 7169.39 716.449   5
  -6   6 -11 18723.2 1129.48   5
  -6   6 -11 18530.3 1197.02   2
  -6   6 -10 10818.5 898.794   2
  -6   6 -10 10035.1 654.895   3
  -6   6 -10 10959.9 826.070   5
  -6   6  -9 18147.5 1028.70   5
  -6   6  -9 17362.6 1127.34   2
  -6   6  -9 16603.5 812.251   3
  -6   6  -8 8801.58 680.369   5
  -6   6  -8 7574.24 487.890   3
  -6   6  -8 7254.13 705.033   2
  -6   6  -7 26762.5 1194.72   5
  -6   6  -7 27601.6 923.659   3
  -6   6  -6 6131.11 348.352   3
  -6   6  -6 5974.37 516.707   5
  -6   6  -5 30790.2 1201.98   5
  -6   6  -4 10417.8 639.083   5
  -6   6  -3 51823.9 1574.70   5
  -6   6  -2 13499.2 671.593   5
  -6   6  -1 36352.9 1145.38   5
  -6   6   0 7175.54 404.725   5
  -6   6   1 24155.2 753.131   5
  -6   6   2 60.8385 47.5491   5
  -6   7 -19 452.498 306.161   2
  -6   7 -18 3678.81 677.042   2
  -6   7 -17 773.211 333.742   2
  -6   7 -16 5099.64 675.372   5
  -6   7 -16 4062.67 651.543   2
  -6   7 -15 917.053 337.694   2
  -6   7 -14 5982.59 735.287   2
  -6   7 -13 5640.00 703.068   2
  -6   7 -12 8654.84 778.010   5
  -6   7 -12 9511.31 892.241   2
  -6   7 -11 8854.46 756.885   5
  -6   7 -11 9274.46 877.100   2
  -6   7 -10 18669.5 1075.33   5
  -6   7 -10 18884.3 1231.69   2
  -6   7  -9 21056.3 1285.71   2
  -6   7  -9 20666.4 848.417   3
  -6   7  -9 20373.9 1090.19   5
  -6   7  -8 25518.4 872.821   3
  -6   7  -8 26497.9 1414.92   2
  -6   7  -8 23659.4 1149.71   5
  -6   7  -7 10490.4 700.647   5
  -6   7  -7 9516.21 430.160   3
  -6   7  -6 20763.3 975.722   5
  -6   7  -5 27390.7 1105.75   5
  -6   7  -4 25610.9 1028.54   5
  -6   7  -3 26839.2 1016.80   5
  -6   7  -2 36061.9 1160.28   5
  -6   7  -1 14793.6 624.804   5
  -6   7   0 38089.5 1029.18   5
  -6   7   1 16646.7 525.153   5
  -6   8 -18 1.64987 208.253   2
  -6   8 -17 2581.61 561.747   2
  -6   8 -16-219.483 219.958   2
  -6   8 -15 5533.95 758.939   2
  -6   8 -14 864.914 301.499   2
  -6   8 -13 6903.87 803.893   2
  -6   8 -12 4180.59 601.886   2
  -6   8 -11 7765.17 814.892   2
  -6   8 -10 13803.5 1078.17   2
  -6   8  -9 8697.78 830.666   2
  -6   8  -9 8830.10 689.829   5
  -6   8  -8 7080.89 357.884   3
  -6   8  -8 6937.53 582.331   5
  -6   8  -7 9656.59 332.715   3
  -6   8  -7 10728.1 697.808   5
  -6   8  -6 8848.94 609.359   5
  -6   8  -5 17093.6 826.196   5
  -6   8  -4 22442.5 926.312   5
  -6   8  -3 13877.6 672.435   5
  -6   8  -2 37810.1 1145.51   5
  -6   8  -1 8942.78 428.873   5
  -6   8   0 14418.6 478.775   5
  -6   9 -18 3207.46 605.261   2
  -6   9 -17 39.4189 219.205   2
  -6   9 -16 4956.76 744.141   2
  -6   9 -15-75.0740 180.528   2
  -6   9 -14 7140.38 852.870   2
  -6   9 -13 69.0512 176.949   2
  -6   9 -12 11464.9 1040.47   2
  -6   9 -11 651.457 277.813   2
  -6   9 -10 13288.2 1091.23   2
  -6   9  -9 2035.85 417.744   2
  -6   9  -7 12037.0 733.013   5
  -6   9  -6 7244.75 539.654   5
  -6   9  -5 22475.3 955.981   5
  -6   9  -4 9595.53 561.062   5
  -6   9  -3 18752.5 765.163   5
  -6   9  -2 16446.8 636.802   5
  -6   9  -1 13453.9 479.446   5
  -6   9   0 6026.88 190.656   5
  -6  10 -18 303.020 208.142   2
  -6  10 -17 2713.36 581.052   2
  -6  10 -16 1127.98 371.976   2
  -6  10 -15 3947.06 672.737   2
  -6  10 -14 415.333 242.202   2
  -6  10 -13 7154.71 859.979   2
  -6  10 -12 493.918 239.343   2
  -6  10 -11 8700.07 941.934   2
  -6  10 -10-223.857 258.313   2
  -6  10  -6 242.642 131.259   5
  -6  10  -5 21318.0 901.044   5
  -6  10  -4 6390.44 439.173   5
  -6  10  -3 15742.4 651.871   5
  -6  10  -2 7013.63 354.888   5
  -6  10  -1 6083.52 225.066   5
  -6  11 -17 396.842 257.200   2
  -6  11 -16 2459.51 547.940   2
  -6  11 -15 30.2652 177.227   2
  -6  11 -14 4086.97 684.908   2
  -6  11 -13 114.641 186.470   2
  -6  11 -12 7330.01 891.885   2
  -6  11 -11 767.653 315.111   2
  -6  11  -6 11760.6 675.432   5
  -6  11  -5 210.453 97.0854   5
  -6  11  -4 11888.7 586.543   5
  -6  11  -3 149.337 78.0247   5
  -6  11  -2 15012.1 473.600   5
  -6  12 -16 1467.45 471.765   2
  -6  12 -15 2819.55 601.928   2
  -6  12 -14 952.637 357.199   2
  -6  12 -13 2880.67 613.530   2
  -6  12 -12 1372.61 409.068   2
  -6  12  -5 5611.16 413.095   5
  -6  12  -4 130.057 76.5671   5
  -6  13 -15 3861.21 706.742   2
  -6  13 -14 1792.78 510.511   2
  -6  13 -13 6008.02 854.964   2
  -6  14 -14 2160.03 538.323   2
  -5 -13   1-7.87217 135.501   5
  -5 -13   2 939.984 302.625   5
  -5 -12  -2-184.209 217.628   5
  -5 -12  -1 206.753 189.418   5
  -5 -12   0 11.7670 165.382   5
  -5 -12   1-37.5371 128.257   5
  -5 -12   2-29.8509 174.218   5
  -5 -12   3 289.136 181.752   5
  -5 -11  -4 4571.31 627.517   5
  -5 -11  -3 1573.44 379.749   5
  -5 -11  -2 5076.38 633.102   5
  -5 -11  -1 418.181 197.196   5
  -5 -11   0 6022.75 664.209   5
  -5 -11   1 839.885 259.297   5
  -5 -11   2 6070.36 642.781   5
  -5 -11   3 1014.34 317.904   5
  -5 -11   4 1979.48 387.230   5
  -5 -10  -6 24.3537 155.696   5
  -5 -10  -5 9082.10 877.877   5
  -5 -10  -4 31.0824 165.272   5
  -5 -10  -3 9646.58 868.863   5
  -5 -10  -2 330.290 220.265   5
  -5 -10  -1 8026.33 760.125   5
  -5 -10   0 2252.06 415.814   5
  -5 -10   1 10442.3 842.160   5
  -5 -10   2 1197.07 311.551   5
  -5 -10   3 15595.2 1012.74   5
  -5 -10   4 310.335 181.535   5
  -5  -9  -8 1815.05 404.310   5
  -5  -9  -7-8.48979 168.494   5
  -5  -9  -6 3297.41 527.690   5
  -5  -9  -5 161.709 181.817   5
  -5  -9  -4 3730.01 536.971   5
  -5  -9  -3 271.690 185.337   5
  -5  -9  -2 4646.82 570.661   5
  -5  -9  -1-63.7547 173.221   5
  -5  -9   0 12405.4 905.895   5
  -5  -9   1 119.550 153.723   5
  -5  -9   2 11097.0 824.414   5
  -5  -9   3 192.681 195.532   5
  -5  -9   4 19357.3 1090.92   5
  -5  -9   5 647.524 219.892   5
  -5  -8  -9 1181.65 350.241   5
  -5  -8  -8 491.905 250.730   5
  -5  -8  -7 3136.44 508.719   5
  -5  -8  -6 694.659 262.887   5
  -5  -8  -5 3375.07 502.585   5
  -5  -8  -4 3778.68 529.114   5
  -5  -8  -3 1025.18 273.264   5
  -5  -8  -2 3681.84 503.708   5
  -5  -8  -1 2835.54 425.388   5
  -5  -8   0 1717.98 336.225   5
  -5  -8   1 8109.47 690.944   5
  -5  -8   2 1733.82 315.626   5
  -5  -8   3 3737.83 458.984   5
  -5  -8   4 346.234 162.864   5
  -5  -8   5 3232.30 419.249   5
  -5  -7 -10 2470.19 479.226   5
  -5  -7  -9 60.1871 180.765   5
  -5  -7  -8 6834.46 764.548   5
  -5  -7  -7 1587.07 367.630   5
  -5  -7  -6 6676.10 714.109   5
  -5  -7  -5 2767.44 447.142   5
  -5  -7  -4 6775.94 678.034   5
  -5  -7  -3 727.356 217.482   5
  -5  -7  -2 3418.49 455.866   5
  -5  -7  -1 1953.06 356.861   5
  -5  -7   0 5961.75 579.630   5
  -5  -7   1 4128.81 477.042   5
  -5  -7   2 8322.58 664.935   5
  -5  -7   3 6255.47 561.289   5
  -5  -7   4 5100.83 500.654   5
  -5  -7   5 1455.70 274.091   5
  -5  -6 -11 7267.01 826.358   5
  -5  -6 -10 206.488 192.861   5
  -5  -6  -9 8457.51 841.827   5
  -5  -6  -8 798.481 277.680   5
  -5  -6  -7 13619.9 1029.71   5
  -5  -6  -6 1033.16 324.695   5
  -5  -6  -5 12547.9 934.927   5
  -5  -6  -4 11479.1 863.885   5
  -5  -6  -3 11162.3 829.047   5
  -5  -6  -2 9809.42 753.861   5
  -5  -6  -1 24264.2 1200.52   5
  -5  -6   0 13229.0 850.495   5
  -5  -6   1 11164.0 763.201   5
  -5  -6   2 13566.1 822.088   5
  -5  -6   3 4931.54 490.282   5
  -5  -6   4 8038.85 613.595   5
  -5  -6   5 12860.4 775.032   5
  -5  -5 -12 5111.30 713.514   5
  -5  -5 -11 361.331 203.369   5
  -5  -5 -10 15572.8 1153.19   5
  -5  -5  -9 274.798 236.823   5
  -5  -5  -8 24312.4 1396.07   5
  -5  -5  -7 663.978 279.942   5
  -5  -5  -6 32308.2 1541.95   5
  -5  -5  -5 3829.54 499.640   5
  -5  -5  -4 18092.9 1062.92   5
  -5  -5  -3 2292.42 381.195   5
  -5  -5  -2 40285.7 1592.05   5
  -5  -5  -1 16137.5 940.399   5
  -5  -5   0 49358.4 1730.71   5
  -5  -5   1 24761.8 1138.13   5
  -5  -5   2 53246.6 1758.80   5
  -5  -5   3 25943.9 1125.02   5
  -5  -5   4 10383.0 671.699   5
  -5  -5   5 22657.7 1021.66   5
  -5  -4 -13 4065.98 635.593   5
  -5  -4 -12 176.446 215.693   5
  -5  -4 -11 3189.25 530.501   5
  -5  -4 -10-2.24240 185.003   5
  -5  -4  -9 11160.7 928.421   5
  -5  -4  -8 646.387 135.787   2
  -5  -4  -8 514.738 250.672   5
  -5  -4  -7 16231.7 623.018   2
  -5  -4  -7 17743.0 1098.13   5
  -5  -4  -6-92.8500 196.965   5
  -5  -4  -5 23782.8 1234.06   5
  -5  -4  -4-339.063 222.878   5
  -5  -4  -3 43988.5 1667.69   5
  -5  -4  -2 923.837 244.928   5
  -5  -4  -1 68137.2 2105.52   5
  -5  -4   0 3135.98 403.455   5
  -5  -4   1 58127.9 1839.39   5
  -5  -4   2 5922.15 506.333   5
  -5  -4   3 77293.0 2157.05   5
  -5  -4   4 19312.3 901.240   5
  -5  -4   5 50783.8 1611.65   5
  -5  -3 -14 2079.20 460.910   5
  -5  -3 -13 339.897 224.267   5
  -5  -3 -12 2714.02 496.781   5
  -5  -3 -11 42.6689 191.651   5
  -5  -3 -10 5025.87 636.271   5
  -5  -3  -9 11.1381 60.8884   2
  -5  -3  -9-7.03602 194.995   5
  -5  -3  -8 5888.99 636.330   5
  -5  -3  -8 5882.84 419.797   2
  -5  -3  -7 205.154 133.171   5
  -5  -3  -7 353.697 93.0143   2
  -5  -3  -6 849.438 239.764   5
  -5  -3  -6 1663.88 164.088   2
  -5  -3  -5-1214.74 292.929   5
  -5  -3  -4 307.819 160.709   5
  -5  -3  -3 748.854 214.153   5
  -5  -3  -2 8792.31 651.964   5
  -5  -3  -1-66.1554 141.917   5
  -5  -3  -1 399.239 142.864   3
  -5  -3   0 9740.78 648.151   5
  -5  -3   1 1088.56 211.112   5
  -5  -3   2 3130.11 344.157   5
  -5  -3   3-29.5239 100.612   5
  -5  -3   4 22345.4 947.559   5
  -5  -3   5 7472.00 520.645   5
  -5  -2 -14 703.074 335.286   5
  -5  -2 -13 15127.1 1172.93   5
  -5  -2 -12 71.4852 127.116   2
  -5  -2 -12 330.266 241.648   5
  -5  -2 -11 22446.0 1089.02   2
  -5  -2 -11 26357.5 1470.06   5
  -5  -2 -10 78.7938 198.562   5
  -5  -2  -9 28866.2 1468.52   5
  -5  -2  -8 656.833 260.074   5
  -5  -2  -8 791.899 174.684   2
  -5  -2  -7 21666.3 1167.88   5
  -5  -2  -7 22179.1 836.043   2
  -5  -2  -6 609.338 118.163   2
  -5  -2  -6 182.590 188.993   5
  -5  -2  -5 7729.97 356.894   2
  -5  -2  -5 6534.59 591.270   5
  -5  -2  -4 72.4204 110.739   5
  -5  -2  -3 19507.2 996.173   5
  -5  -2  -3 21199.3 1010.77   3
  -5  -2  -2 187.985 121.891   5
  -5  -2  -2 252.937 129.304   3
  -5  -2  -1 9068.10 595.926   3
  -5  -2  -1 8818.34 613.393   5
  -5  -2   0 802.450 185.025   5
  -5  -2   1 5505.69 457.246   5
  -5  -2   2 2891.66 321.128   5
  -5  -2   3 97.7144 90.5996   5
  -5  -2   4 873.428 180.337   5
  -5  -2   5 1421.35 221.539   5
  -5  -1 -15-114.951 239.016   5
  -5  -1 -14 13748.9 1119.77   5
  -5  -1 -14 11562.7 890.351   2
  -5  -1 -13 128.155 191.967   5
  -5  -1 -13 291.873 167.235   2
  -5  -1 -12 18926.4 1263.12   5
  -5  -1 -12 19817.3 1076.92   2
  -5  -1 -11 885.075 316.174   5
  -5  -1 -11 566.560 199.555   2
  -5  -1 -10 38672.4 1743.46   5
  -5  -1 -10 39296.1 1435.73   2
  -5  -1  -9 398.578 222.950   5
  -5  -1  -8 92103.0 2325.06   2
  -5  -1  -8 86871.6 2724.41   5
  -5  -1  -7 4538.85 371.484   2
  -5  -1  -7 4883.49 533.397   5
  -5  -1  -6 49073.4 1376.11   2
  -5  -1  -6 48831.6 1771.06   5
  -5  -1  -5-40.5912 146.220   5
  -5  -1  -5 52.4644 87.9869   3
  -5  -1  -5 163.021 84.0275   2
  -5  -1  -4 151055. 3699.66   5
  -5  -1  -4 161072. 3704.63   3
  -5  -1  -3 359.131 149.761   3
  -5  -1  -3 686.908 218.256   5
  -5  -1  -2 122327. 3013.81   5
  -5  -1  -2 120835. 2921.12   3
  -5  -1  -1 169.550 134.587   5
  -5  -1  -1 153.990 91.0688   3
  -5  -1   0 71300.7 1985.23   5
  -5  -1   1 468.861 142.971   5
  -5  -1   2 26816.1 1010.92   5
  -5  -1   3 59.5975 95.6380   5
  -5  -1   4 46201.8 1376.65   5
  -5  -1   5 731.738 154.952   5
  -5  -1  11 227.536 91.0324   1
  -5  -1  12 1986.66 289.725   1
  -5   0 -16 1265.52 378.629   5
  -5   0 -15 1304.77 315.146   2
  -5   0 -15 555.631 273.102   5
  -5   0 -14 1334.83 366.309   5
  -5   0 -14 1389.66 313.279   2
  -5   0 -13 3320.49 459.159   2
  -5   0 -13 3367.48 535.709   5
  -5   0 -12 1178.94 318.720   5
  -5   0 -12 1108.03 258.822   2
  -5   0 -11 20449.6 1246.55   5
  -5   0 -11 19425.6 1027.24   2
  -5   0 -10 5577.68 620.377   5
  -5   0 -10 5106.98 485.565   2
  -5   0  -9 16584.2 1034.90   5
  -5   0  -8 10245.4 771.484   5
  -5   0  -7 29437.9 1324.01   5
  -5   0  -7 30475.0 1109.24   2
  -5   0  -6 1127.09 186.094   2
  -5   0  -6 940.960 229.760   3
  -5   0  -6 1087.81 252.183   5
  -5   0  -5 58345.1 1574.94   2
  -5   0  -5 56654.8 1856.91   5
  -5   0  -5 58746.6 1827.52   3
  -5   0  -4 11918.0 737.866   5
  -5   0  -4 12180.2 700.836   3
  -5   0  -3 88159.3 2291.28   3
  -5   0  -3 89393.8 2396.29   5
  -5   0  -2 9411.87 608.269   5
  -5   0  -2 8568.19 532.572   3
  -5   0  -1 108129. 2663.92   5
  -5   0   0 20340.8 875.228   5
  -5   0   1 104811. 2505.05   5
  -5   0   2 21490.2 853.983   5
  -5   0   3 93741.0 2225.25   5
  -5   0   4 6370.00 416.127   5
  -5   0  10 3564.22 394.774   1
  -5   0  11 15635.6 866.509   1
  -5   0  12 2561.15 349.419   1
  -5   1 -17 602.947 221.829   2
  -5   1 -16 968.687 320.581   5
  -5   1 -16 973.735 281.583   2
  -5   1 -15 2200.05 408.206   2
  -5   1 -15 2478.67 489.316   5
  -5   1 -14 521.464 198.864   2
  -5   1 -14 1030.39 323.619   5
  -5   1 -13 3830.06 492.055   2
  -5   1 -13 4497.28 594.315   5
  -5   1 -12 602.318 255.782   5
  -5   1 -12 996.523 234.815   2
  -5   1 -11 1452.01 326.435   5
  -5   1 -11 1413.34 275.875   2
  -5   1 -10 7805.11 702.371   5
  -5   1 -10 6879.92 587.260   2
  -5   1  -9 2842.34 427.992   5
  -5   1  -8 31.5655 118.406   5
  -5   1  -7 11699.8 772.381   5
  -5   1  -7 11683.6 740.835   3
  -5   1  -7 12590.2 704.129   2
  -5   1  -6 226.321 147.889   5
  -5   1  -6 176.102 107.770   3
  -5   1  -6 595.398 145.465   2
  -5   1  -5 30793.9 1088.77   2
  -5   1  -5 29644.9 1218.15   5
  -5   1  -5 29797.5 1154.48   3
  -5   1  -4 39974.6 1413.77   5
  -5   1  -4 39059.4 1308.29   3
  -5   1  -3 22328.9 970.250   5
  -5   1  -3 20747.2 852.660   3
  -5   1  -2 28452.5 986.486   3
  -5   1  -2 30022.2 1123.37   5
  -5   1  -1 21589.1 903.021   5
  -5   1   0 24997.4 953.826   5
  -5   1   1 12248.4 611.937   5
  -5   1   2 41921.0 1244.12   5
  -5   1   3 24415.0 851.243   5
  -5   1   4 33589.4 1033.62   5
  -5   1   9 16484.0 900.578   1
  -5   1  10 18922.6 988.584   1
  -5   2 -18 319.000 192.722   2
  -5   2 -17 2265.92 443.224   2
  -5   2 -16 818.738 270.677   2
  -5   2 -16 574.132 251.356   5
  -5   2 -15 2244.51 427.960   2
  -5   2 -15 2326.46 463.319   5
  -5   2 -14 150.205 168.769   5
  -5   2 -14 492.736 204.321   2
  -5   2 -13 5591.40 614.882   2
  -5   2 -13 5301.96 642.014   5
  -5   2 -12 5351.89 572.008   2
  -5   2 -12 6335.42 678.129   5
  -5   2 -11 873.653 259.749   5
  -5   2 -11 1002.50 249.458   2
  -5   2 -10 21993.9 1200.01   5
  -5   2 -10 21225.0 1096.34   2
  -5   2  -9 2346.90 337.269   2
  -5   2  -9 2403.60 370.829   5
  -5   2  -8 20477.1 995.567   3
  -5   2  -8 19796.8 1049.44   5
  -5   2  -7-44.7327 134.285   5
  -5   2  -7 79.0093 79.5982   3
  -5   2  -6 14245.6 812.610   5
  -5   2  -6 15250.0 779.872   3
  -5   2  -6 14532.6 780.821   2
  -5   2  -5 7791.29 576.952   5
  -5   2  -5 8712.97 547.882   3
  -5   2  -5 9903.30 607.802   2
  -5   2  -4 20117.2 916.793   5
  -5   2  -4 18698.9 784.919   3
  -5   2  -3 366.569 122.230   5
  -5   2  -3 371.439 103.080   3
  -5   2  -2 34006.9 1184.13   5
  -5   2  -1 245.374 92.2825   5
  -5   2   0 23164.7 879.007   5
  -5   2   1 372.708 109.540   5
  -5   2   2 27084.5 892.796   5
  -5   2   3 22122.3 760.538   5
  -5   2   4 47487.6 1256.74   5
  -5   2   7 3520.44 400.923   1
  -5   2   8 16721.0 918.371   1
  -5   3 -19 412.954 276.676   2
  -5   3 -18 3435.08 574.260   2
  -5   3 -17 700.357 280.082   5
  -5   3 -17 243.916 162.256   2
  -5   3 -16 7302.27 783.767   2
  -5   3 -16 8651.34 879.257   5
  -5   3 -15 1076.86 360.272   5
  -5   3 -15 1077.14 313.125   2
  -5   3 -14 11412.3 956.079   5
  -5   3 -14 10968.9 904.055   2
  -5   3 -13 2155.03 411.240   5
  -5   3 -13 2072.60 387.001   2
  -5   3 -12 19758.6 1157.20   2
  -5   3 -12 20416.7 1206.28   5
  -5   3 -11 434.734 187.987   5
  -5   3 -11 321.497 155.338   2
  -5   3 -10 20728.1 1112.53   2
  -5   3 -10 22807.0 1184.26   5
  -5   3  -9 11427.8 795.235   5
  -5   3  -9 11439.2 773.209   2
  -5   3  -8 31.2170 74.5978   3
  -5   3  -8 37.0743 130.213   5
  -5   3  -8 71.4806 91.6981   2
  -5   3  -7 12097.0 683.661   3
  -5   3  -7 12054.5 753.907   5
  -5   3  -6 17790.7 893.175   5
  -5   3  -6 17482.8 797.528   3
  -5   3  -5 22990.5 884.612   3
  -5   3  -5 24034.1 1019.21   5
  -5   3  -4 2454.04 240.241   3
  -5   3  -4 2441.30 299.330   5
  -5   3  -3 25140.4 969.861   5
  -5   3  -3 21236.8 741.234   3
  -5   3  -2 36.0896 95.8535   5
  -5   3  -1 38191.4 1203.77   5
  -5   3   0 481.099 121.882   5
  -5   3   1 63536.4 1581.11   5
  -5   3   2 64.0960 64.9706   5
  -5   3   3 14814.1 557.908   5
  -5   3   6 3752.43 419.506   1
  -5   3   7 8003.04 628.217   1
  -5   4 -19 4182.79 662.584   2
  -5   4 -18 311.972 207.029   2
  -5   4 -17 12257.8 1059.59   5
  -5   4 -17 12725.3 1104.67   2
  -5   4 -16 302.413 267.477   5
  -5   4 -16 80.6740 171.643   2
  -5   4 -15 17918.3 1237.36   2
  -5   4 -15 20062.2 1294.09   5
  -5   4 -14 43.3253 181.823   2
  -5   4 -14 668.446 281.193   5
  -5   4 -13 36702.5 1717.18   2
  -5   4 -13 38265.9 1739.26   5
  -5   4 -12 607.202 269.320   5
  -5   4 -12 615.978 254.330   2
  -5   4 -11 43268.7 1780.17   2
  -5   4 -11 43859.2 1772.69   5
  -5   4 -10 3324.52 452.989   5
  -5   4 -10 3949.71 490.368   2
  -5   4  -9 19811.6 1047.70   5
  -5   4  -9 20269.9 1094.81   2
  -5   4  -8 2954.34 327.276   3
  -5   4  -8 3299.14 409.714   5
  -5   4  -8 2252.73 349.195   2
  -5   4  -7 42554.7 1572.63   2
  -5   4  -7 39759.4 1300.70   3
  -5   4  -7 40283.5 1465.94   5
  -5   4  -6 18716.7 783.936   3
  -5   4  -6 20048.7 929.214   5
  -5   4  -5 51123.1 1392.88   3
  -5   4  -5 54033.6 1624.58   5
  -5   4  -4 20559.0 696.728   3
  -5   4  -4 21855.0 906.922   5
  -5   4  -3 23992.5 927.164   5
  -5   4  -2 26388.7 957.598   5
  -5   4  -1 1129.40 179.372   5
  -5   4   0 13331.6 579.367   5
  -5   4   1 6556.09 359.565   5
  -5   4   2 31402.8 872.083   5
  -5   4   3 12458.1 462.224   5
  -5   4   5 271.655 141.306   1
  -5   5 -20 4349.96 695.955   2
  -5   5 -19-223.949 198.835   2
  -5   5 -18 5679.38 760.162   2
  -5   5 -17 637.760 252.682   2
  -5   5 -16 13236.7 1106.17   2
  -5   5 -15 216.330 199.246   2
  -5   5 -14 28040.2 1553.23   2
  -5   5 -13 687.241 268.533   2
  -5   5 -12 45863.9 1934.14   2
  -5   5 -11 7127.05 695.482   2
  -5   5 -10 47144.5 1859.73   2
  -5   5  -9 5367.55 560.246   2
  -5   5  -8 90571.9 2670.17   2
  -5   5  -8 90259.6 2521.92   5
  -5   5  -7 9664.55 647.137   5
  -5   5  -7 9520.97 534.175   3
  -5   5  -7 9425.41 717.803   2
  -5   5  -6 115008. 2553.37   3
  -5   5  -6 118975. 2873.51   5
  -5   5  -6 118604. 3139.59   2
  -5   5  -5 6722.46 484.469   5
  -5   5  -5 5801.70 332.410   3
  -5   5  -4 65842.7 1479.93   3
  -5   5  -4 76923.1 1910.63   5
  -5   5  -3 26121.5 955.499   5
  -5   5  -2 80570.2 1972.23   5
  -5   5  -1 52259.0 1390.37   5
  -5   5   0 56740.8 1408.15   5
  -5   5   1 32218.6 879.029   5
  -5   5   2 18731.8 563.824   5
  -5   6 -20 284.917 258.978   2
  -5   6 -19 1052.80 388.642   2
  -5   6 -18 975.697 336.142   2
  -5   6 -17 3032.90 563.765   2
  -5   6 -16 941.808 332.050   2
  -5   6 -15 7972.90 846.085   2
  -5   6 -14 613.259 257.382   2
  -5   6 -13 16464.5 1156.00   2
  -5   6 -12 305.927 200.919   2
  -5   6 -11 28074.5 1459.05   2
  -5   6 -10 1302.52 326.929   2
  -5   6  -9 15148.9 992.641   2
  -5   6  -8 5704.77 588.185   2
  -5   6  -7 121721. 3296.08   2
  -5   6  -7 118515. 2603.66   3
  -5   6  -6 4953.28 434.444   5
  -5   6  -6 5018.36 534.421   2
  -5   6  -6 4396.03 287.135   3
  -5   6  -5 89244.5 2207.80   5
  -5   6  -5 82845.0 1734.43   3
  -5   6  -4 13372.1 655.255   5
  -5   6  -3 76532.2 1909.93   5
  -5   6  -2 15401.8 648.125   5
  -5   6  -1 72978.8 1718.05   5
  -5   6   0 24956.8 747.169   5
  -5   6   1 108276. 2145.78   5
  -5   7 -19 1745.31 471.583   2
  -5   7 -18 2118.03 497.139   2
  -5   7 -17 187.636 172.822   2
  -5   7 -16 4814.65 693.385   2
  -5   7 -15 1329.80 354.542   2
  -5   7 -14 5182.34 688.286   2
  -5   7 -13 3210.24 522.658   2
  -5   7 -12 2464.16 442.912   2
  -5   7 -11 3610.75 525.785   2
  -5   7 -10 978.746 274.464   2
  -5   7  -9 800.427 257.838   2
  -5   7  -8 13588.2 946.060   2
  -5   7  -7 75.8740 55.9688   3
  -5   7  -7 104.878 176.559   2
  -5   7  -6 6416.19 287.341   3
  -5   7  -4 15025.7 683.559   5
  -5   7  -3 365.667 99.1224   5
  -5   7  -2 31156.6 963.439   5
  -5   7  -1 2469.71 213.072   5
  -5   7   0 39267.6 944.224   5
  -5   7   1 1816.61 106.094   5
  -5   8 -19 6850.33 909.955   2
  -5   8 -18 1238.94 438.524   2
  -5   8 -17 7914.58 924.045   2
  -5   8 -16 1872.98 457.765   2
  -5   8 -15 8653.58 935.596   2
  -5   8 -14 2390.31 491.921   2
  -5   8 -13 20195.8 1368.91   2
  -5   8 -12 10559.9 956.064   2
  -5   8 -11 4330.66 581.179   2
  -5   8 -10 10849.3 908.799   2
  -5   8  -9 19192.3 1204.81   2
  -5   8  -8 8601.12 775.885   2
  -5   8  -7 19148.3 585.341   3
  -5   8  -7 22088.8 1235.92   2
  -5   8  -4 6942.27 440.876   5
  -5   8  -3 3499.06 287.251   5
  -5   8  -2 1481.89 168.693   5
  -5   8  -1 3252.31 219.587   5
  -5   8   0 825.574 76.7296   5
  -5   9 -19-1.74828 147.030   2
  -5   9 -18 3517.81 651.075   2
  -5   9 -17 74.6517 189.859   2
  -5   9 -16 9396.51 999.524   2
  -5   9 -15 1138.18 373.752   2
  -5   9 -14 10018.0 992.973   2
  -5   9 -13 4830.98 665.769   2
  -5   9 -12 11976.4 1030.78   2
  -5   9 -11 8099.80 840.728   2
  -5   9 -10 30558.4 1625.86   2
  -5   9  -9 17134.9 1165.96   2
  -5   9  -8 43311.2 1931.38   2
  -5   9  -3 21540.9 760.998   5
  -5   9  -2 22931.5 726.393   5
  -5   9  -1 30512.9 755.971   5
  -5  10 -19 270.153 163.986   2
  -5  10 -18 175.010 267.780   2
  -5  10 -17 329.259 241.434   2
  -5  10 -16-1.58439 119.730   2
  -5  10 -15 1105.08 353.101   2
  -5  10 -14 472.604 265.982   2
  -5  10 -13 2160.99 480.271   2
  -5  10 -12 1877.00 435.470   2
  -5  10 -11-37.8450 184.673   2
  -5  10 -10 1659.20 391.810   2
  -5  10  -9 8757.89 854.847   2
  -5  10  -8 2482.61 433.362   2
  -5  10  -8 2934.07 162.648   3
  -5  10  -3 16262.3 621.667   5
  -5  10  -2 25070.0 729.446   5
  -5  10  -1 14831.2 365.374   5
  -5  11 -18 1775.19 489.636   2
  -5  11 -17 411.701 258.943   2
  -5  11 -16 11.5208 178.752   2
  -5  11 -15 1049.51 378.549   2
  -5  11 -14 302.451 197.851   2
  -5  11 -13 2045.21 465.856   2
  -5  11 -12-79.6643 212.808   2
  -5  11 -11 2982.67 546.874   2
  -5  11 -10 1683.05 411.686   2
  -5  11  -9 2738.49 499.974   2
  -5  11  -2 4467.21 232.764   5
  -5  11  -2 3643.35 196.117   5
  -5  12 -18 1337.30 467.510   2
  -5  12 -17 2311.82 563.386   2
  -5  12 -16 2791.58 606.190   2
  -5  12 -15 1666.84 477.377   2
  -5  12 -14 8262.35 964.323   2
  -5  12 -13 112.459 182.665   2
  -5  12 -12 6714.63 836.888   2
  -5  12 -11 865.578 311.298   2
  -5  12 -10 4180.47 631.213   2
  -5  12  -3 291.971 69.7428   5
  -5  12  -2 6594.06 248.226   5
  -5  13 -17 2416.66 577.547   2
  -5  13 -16 5733.35 858.992   2
  -5  13 -15 2456.86 597.664   2
  -5  13 -14 7605.32 967.674   2
  -5  13 -13 3910.13 692.093   2
  -5  13 -12 3788.22 703.408   2
  -5  13 -11 4079.85 661.379   2
  -5  14 -16 2907.45 654.669   2
  -5  14 -15 8986.55 1085.49   2
  -5  14 -14 5412.82 829.720   2
  -5  14 -13 13714.6 1293.00   2
  -5  14 -12 6118.51 861.943   2
  -5  15 -15 3054.06 681.393   2
  -5  15 -14 5587.04 891.967   2
  -5  15 -13 2547.44 603.531   2
  -4 -14  -2 301.259 207.647   5
  -4 -14  -1 1525.25 349.362   5
  -4 -14   0 416.973 214.497   5
  -4 -14   1 3179.20 496.090   5
  -4 -13  -4 1029.02 302.251   5
  -4 -13  -3 311.949 205.214   5
  -4 -13  -2 164.568 158.480   5
  -4 -13  -1 225.830 182.352   5
  -4 -13   0 119.039 130.736   5
  -4 -13   1 585.521 235.331   5
  -4 -13   2 1356.62 321.671   5
  -4 -12  -6-137.216 194.377   5
  -4 -12  -5 1103.16 312.264   5
  -4 -12  -4-227.482 239.354   5
  -4 -12  -3 1137.80 299.217   5
  -4 -12  -2-84.8598 168.820   5
  -4 -12  -1 578.556 239.770   5
  -4 -12   0-126.873 159.790   5
  -4 -12   1 1763.31 346.059   5
  -4 -12   2 401.559 200.872   5
  -4 -12   3 1096.08 277.573   5
  -4 -11  -8 3424.54 549.061   5
  -4 -11  -7 312.640 191.644   5
  -4 -11  -6 3788.61 566.603   5
  -4 -11  -5 717.197 269.455   5
  -4 -11  -4 4051.39 554.655   5
  -4 -11  -3 1371.47 341.305   5
  -4 -11  -2 3876.23 523.251   5
  -4 -11  -1 2507.26 416.247   5
  -4 -11   0 1221.72 300.007   5
  -4 -11   1 4751.17 545.404   5
  -4 -11   2 1038.61 268.594   5
  -4 -11   3 6788.73 640.335   5
  -4 -10  -9 2920.45 531.040   5
  -4 -10  -8-134.544 131.424   5
  -4 -10  -7 6827.25 753.004   5
  -4 -10  -6-30.8796 199.040   5
  -4 -10  -5 8681.55 799.678   5
  -4 -10  -4 552.132 237.785   5
  -4 -10  -3 4582.25 552.027   5
  -4 -10  -2 1317.50 311.592   5
  -4 -10  -1 7008.00 669.658   5
  -4 -10   0 4533.86 522.516   5
  -4 -10   1 14504.8 934.016   5
  -4 -10   2 5090.66 545.040   5
  -4 -10   3 10776.5 777.839   5
  -4 -10   4 10820.8 781.092   5
  -4  -9 -10 1627.72 383.770   5
  -4  -9  -9-125.150 195.069   5
  -4  -9  -8 3298.09 513.092   5
  -4  -9  -7 199.294 172.359   5
  -4  -9  -6 4451.13 572.114   5
  -4  -9  -5 4.78246 227.676   5
  -4  -9  -4 12063.9 900.526   5
  -4  -9  -3 18.2081 174.165   5
  -4  -9  -2 15562.2 982.807   5
  -4  -9  -1-13.5066 172.325   5
  -4  -9   0 9728.72 735.839   5
  -4  -9   1 473.402 190.631   5
  -4  -9   2 9549.34 708.632   5
  -4  -9   3 5640.79 538.234   5
  -4  -9   4 9425.23 694.796   5
  -4  -8 -11 4102.58 611.040   5
  -4  -8 -10-644.787 278.800   5
  -4  -8  -9 8408.92 834.528   5
  -4  -8  -8 231.311 205.951   5
  -4  -8  -7 13434.2 994.226   5
  -4  -8  -6-6.68861 177.585   5
  -4  -8  -5 8842.55 765.861   5
  -4  -8  -4 170.643 56.4032   2
  -4  -8  -4-262.536 243.199   5
  -4  -8  -3 2091.50 360.578   5
  -4  -8  -2 3.09911 136.388   5
  -4  -8  -1 12396.7 824.329   5
  -4  -8   0-317.290 212.198   5
  -4  -8   1 16038.4 912.377   5
  -4  -8   2 376.818 156.858   5
  -4  -8   3 11174.9 728.880   5
  -4  -8   4 878.835 223.065   5
  -4  -8   5 9824.05 678.300   5
  -4  -7 -12 13797.5 1121.27   5
  -4  -7 -11 1977.32 419.230   5
  -4  -7 -10 15137.0 1132.14   5
  -4  -7  -9 3169.61 518.983   5
  -4  -7  -8 21553.3 1289.96   5
  -4  -7  -7 6336.71 449.312   2
  -4  -7  -7 6836.67 691.413   5
  -4  -7  -6 24169.8 870.266   2
  -4  -7  -6 25179.4 1313.83   5
  -4  -7  -5 4787.10 552.679   5
  -4  -7  -5 4813.12 308.160   2
  -4  -7  -4 27846.6 745.136   2
  -4  -7  -4 26447.5 719.354   2
  -4  -7  -4 29397.8 1361.36   5
  -4  -7  -3 6021.44 586.229   5
  -4  -7  -2 45361.2 1687.99   5
  -4  -7  -1 7856.99 640.638   5
  -4  -7   0 40700.5 1521.66   5
  -4  -7   1 8987.15 651.262   5
  -4  -7   2 29047.5 1199.33   5
  -4  -7   3-91.7570 142.990   5
  -4  -7   4 27316.0 1141.39   5
  -4  -7   5 53.9932 153.910   5
  -4  -6 -13 3789.25 590.085   5
  -4  -6 -12 87.9082 163.150   5
  -4  -6 -11 9366.03 887.617   5
  -4  -6 -10 553.301 254.482   5
  -4  -6  -9 25076.3 1394.00   5
  -4  -6  -8 8815.07 787.866   5
  -4  -6  -7 38617.0 1243.52   2
  -4  -6  -7 40594.7 1726.99   5
  -4  -6  -6 11041.5 543.001   2
  -4  -6  -6 13884.1 928.528   5
  -4  -6  -5 56332.5 2020.64   5
  -4  -6  -5 57505.0 1383.46   2
  -4  -6  -4 23671.7 1167.83   5
  -4  -6  -4 20971.9 571.622   2
  -4  -6  -4 21357.3 590.190   2
  -4  -6  -3 60775.6 2015.37   5
  -4  -6  -2 40033.4 1526.66   5
  -4  -6  -1 71976.5 2153.83   5
  -4  -6   0 35074.9 1353.46   5
  -4  -6   1 74486.4 2144.36   5
  -4  -6   2 61696.8 1858.26   5
  -4  -6   3 61734.2 1840.84   5
  -4  -6   4 31286.2 1187.09   5
  -4  -6   5 66772.5 1925.89   5
  -4  -5 -14 259.851 210.112   5
  -4  -5 -13 118.523 179.138   5
  -4  -5 -12 2548.17 473.773   5
  -4  -5 -11 589.054 177.027   2
  -4  -5 -11 594.065 256.814   5
  -4  -5 -10 4776.85 603.726   5
  -4  -5 -10 4679.87 468.884   2
  -4  -5  -9-254.757 261.874   5
  -4  -5  -8 2880.22 320.864   2
  -4  -5  -8 13525.9 922.388   5
  -4  -5  -7 231.219 96.0223   2
  -4  -5  -7 60.0098 224.599   5
  -4  -5  -6 9356.92 480.971   2
  -4  -5  -6 9078.46 726.791   5
  -4  -5  -5-216.550 193.309   5
  -4  -5  -5-38.0799 55.2315   2
  -4  -5  -4 25466.8 639.122   2
  -4  -5  -4 26574.8 1223.60   5
  -4  -5  -3 6621.63 569.283   5
  -4  -5  -2 79552.3 2298.18   5
  -4  -5  -1 14252.9 810.163   5
  -4  -5   0 81431.5 2310.59   3
  -4  -5   0 81151.2 2252.56   5
  -4  -5   1 36884.8 1325.16   5
  -4  -5   2 69388.9 1959.24   5
  -4  -5   3 29837.2 1128.44   5
  -4  -5   4 76194.7 2048.77   5
  -4  -5   5 81200.6 2147.89   5
  -4  -4 -15 394.824 212.340   5
  -4  -4 -14-320.125 260.881   5
  -4  -4 -13 592.185 209.519   2
  -4  -4 -13 985.961 272.843   5
  -4  -4 -12 53.9221 135.195   5
  -4  -4 -12-251.310 141.501   2
  -4  -4 -11 846.145 273.893   5
  -4  -4 -11 1463.53 279.148   2
  -4  -4 -10 292.563 190.237   5
  -4  -4 -10 502.871 167.547   2
  -4  -4  -9-77.4963 200.548   5
  -4  -4  -8 550.810 144.590   2
  -4  -4  -8 23.1692 217.973   5
  -4  -4  -7 1238.61 250.851   5
  -4  -4  -7 1680.03 215.459   2
  -4  -4  -6-1.59951 62.7627   2
  -4  -4  -5 3904.22 258.127   2
  -4  -4  -5 2357.32 350.887   5
  -4  -4  -4 103.867 34.6931   2
  -4  -4  -4-144.435 146.477   5
  -4  -4  -3 2548.94 336.922   5
  -4  -4  -2 1158.93 229.009   3
  -4  -4  -2 1279.76 235.164   5
  -4  -4  -1 6810.48 539.160   3
  -4  -4  -1 6450.65 511.035   5
  -4  -4   0 6666.33 503.530   5
  -4  -4   0 6872.41 524.683   3
  -4  -4   1 17326.8 826.311   5
  -4  -4   2 4939.71 412.621   5
  -4  -4   3 64159.2 1785.28   5
  -4  -4   4 1621.18 248.192   5
  -4  -4   5 46375.6 1426.36   5
  -4  -4  13 20525.8 798.936   1
  -4  -3 -15 112.835 130.883   2
  -4  -3 -15 32.1204 179.928   5
  -4  -3 -14 4896.63 639.570   5
  -4  -3 -14 4297.71 547.179   2
  -4  -3 -13-35.3463 162.494   5
  -4  -3 -13 108.204 94.9556   2
  -4  -3 -12 3697.41 457.539   2
  -4  -3 -12 3661.43 537.730   5
  -4  -3 -11 39.1806 147.016   5
  -4  -3 -11 28.2824 94.3730   2
  -4  -3 -10 7211.26 700.382   5
  -4  -3 -10 6846.45 565.063   2
  -4  -3  -9 5792.11 609.998   5
  -4  -3  -8 6080.11 464.721   2
  -4  -3  -8 6119.87 596.516   5
  -4  -3  -7 1150.20 184.887   2
  -4  -3  -7 705.789 195.645   5
  -4  -3  -6 3060.13 263.787   2
  -4  -3  -6 2763.07 374.951   5
  -4  -3  -5-96.0769 164.043   5
  -4  -3  -5-13.5384 42.5655   2
  -4  -3  -4 1221.69 236.926   3
  -4  -3  -4 959.736 214.693   5
  -4  -3  -4 1153.88 115.001   2
  -4  -3  -3 2392.65 316.802   3
  -4  -3  -3 2162.91 297.205   5
  -4  -3  -2 962.972 202.011   5
  -4  -3  -2 1273.75 226.042   3
  -4  -3  -1 1519.90 236.473   3
  -4  -3  -1 1329.07 224.210   5
  -4  -3   0 173.370 106.715   5
  -4  -3   0 342.749 113.677   3
  -4  -3   1 1332.77 218.040   5
  -4  -3   2 256.291 100.890   5
  -4  -3   3 1603.60 230.289   5
  -4  -3   4 1727.03 229.917   5
  -4  -3   5 4202.20 357.094   5
  -4  -3  11 7536.64 455.229   1
  -4  -3  12 11462.2 601.824   1
  -4  -3  13 6481.90 467.551   1
  -4  -3  14 7024.91 511.570   1
  -4  -2 -16 160.903 157.126   2
  -4  -2 -16 300.067 230.010   5
  -4  -2 -15 12838.4 1068.82   5
  -4  -2 -15 11209.6 924.448   2
  -4  -2 -14 579.032 213.681   2
  -4  -2 -14 725.381 283.298   5
  -4  -2 -13 20566.3 1298.80   5
  -4  -2 -13 18002.4 1095.92   2
  -4  -2 -12 1173.77 271.559   2
  -4  -2 -12 1467.36 357.959   5
  -4  -2 -11 20826.4 1078.45   2
  -4  -2 -11 22667.4 1272.46   5
  -4  -2 -10 1106.26 246.370   2
  -4  -2 -10 1460.36 322.126   5
  -4  -2  -9 17497.0 1041.22   5
  -4  -2  -8 667.717 214.558   5
  -4  -2  -8 418.733 140.732   2
  -4  -2  -7 28704.6 1029.01   2
  -4  -2  -7 28810.8 1283.23   5
  -4  -2  -6 178.493 73.7133   2
  -4  -2  -6 31.3112 142.232   5
  -4  -2  -5 44788.3 1560.72   5
  -4  -2  -5 43904.9 1545.51   3
  -4  -2  -5 43264.2 1147.65   2
  -4  -2  -4 624.320 176.708   3
  -4  -2  -4 544.813 89.9052   2
  -4  -2  -4 597.096 186.393   5
  -4  -2  -3 10765.3 662.633   5
  -4  -2  -3 10114.9 635.640   3
  -4  -2  -2 70.5346 84.4889   5
  -4  -2  -2 97.2760 75.3882   3
  -4  -2  -1 1420.37 212.474   3
  -4  -2  -1 1822.63 256.918   5
  -4  -2   0 5091.16 408.273   5
  -4  -2   0 5074.69 387.461   3
  -4  -2   1 831.580 160.207   5
  -4  -2   2 7510.31 467.063   5
  -4  -2   3 3674.94 310.890   5
  -4  -2   4 16966.8 708.539   5
  -4  -2  10 802.160 153.728   1
  -4  -2  11 783.866 157.606   1
  -4  -2  12 5044.50 420.936   1
  -4  -2  13 6.98789 56.8887   1
  -4  -2  14 3347.46 371.705   1
  -4  -1 -17 2704.61 519.037   5
  -4  -1 -17 1872.03 410.896   2
  -4  -1 -16 5727.93 688.740   2
  -4  -1 -16 7029.94 803.070   5
  -4  -1 -15 4463.79 629.633   5
  -4  -1 -15 3228.64 499.875   2
  -4  -1 -14 15824.0 1059.53   2
  -4  -1 -14 15527.5 1129.24   5
  -4  -1 -13 2359.46 455.120   5
  -4  -1 -13 2297.02 382.041   2
  -4  -1 -12 31080.3 1421.29   2
  -4  -1 -12 32145.5 1567.91   5
  -4  -1 -11 22492.7 1241.45   5
  -4  -1 -11 21052.5 1093.18   2
  -4  -1 -10 73881.4 2399.28   5
  -4  -1 -10 71354.3 2170.31   2
  -4  -1  -9 21577.4 1137.16   5
  -4  -1  -8 55564.8 1859.14   5
  -4  -1  -8 48670.9 1562.57   2
  -4  -1  -7 12925.4 802.457   5
  -4  -1  -7 11781.9 756.313   3
  -4  -1  -7 13147.4 658.525   2
  -4  -1  -6 37781.0 1405.67   5
  -4  -1  -6 37372.6 1397.77   3
  -4  -1  -6 37325.3 1143.10   2
  -4  -1  -5 35425.3 1299.58   3
  -4  -1  -5 35029.2 1027.39   2
  -4  -1  -5 32075.1 1261.83   5
  -4  -1  -4 54731.6 1701.81   5
  -4  -1  -4 56959.3 1711.04   3
  -4  -1  -4 56177.9 1354.55   2
  -4  -1  -3 61208.9 1745.51   3
  -4  -1  -3 60041.7 1767.43   5
  -4  -1  -2 62409.4 1751.87   5
  -4  -1  -2 59999.1 1686.47   3
  -4  -1  -1 39142.3 1227.54   3
  -4  -1  -1 40204.0 1288.64   5
  -4  -1   0 56120.6 1569.85   5
  -4  -1   1 13850.1 644.407   5
  -4  -1   2 28966.9 962.462   5
  -4  -1   3 1235.42 178.919   5
  -4  -1   4 13404.7 593.449   5
  -4  -1   8 1015.67 175.059   1
  -4  -1   9 3063.75 313.349   1
  -4  -1  10 874.473 181.181   1
  -4  -1  11 269.641 115.991   1
  -4  -1  12 3458.94 372.562   1
  -4  -1  13 3560.86 400.564   1
  -4  -1  14 218.363 111.807   1
  -4   0 -19 1670.58 432.456   2
  -4   0 -18 849.106 292.964   2
  -4   0 -17 2048.37 454.459   5
  -4   0 -17 1777.22 429.333   2
  -4   0 -16 1672.78 381.853   2
  -4   0 -16 1750.06 421.612   5
  -4   0 -15 9459.37 844.943   2
  -4   0 -15 10425.9 939.554   5
  -4   0 -14 2565.91 424.213   2
  -4   0 -14 2000.06 412.427   5
  -4   0 -13 14118.9 1022.29   5
  -4   0 -13 13299.8 933.549   2
  -4   0 -12 10021.9 774.221   2
  -4   0 -12 9684.53 816.613   5
  -4   0 -11 18552.7 1099.56   5
  -4   0 -11 16134.9 948.299   2
  -4   0 -10 18376.6 969.121   2
  -4   0 -10 17703.2 1043.05   5
  -4   0  -9 30914.9 1360.85   5
  -4   0  -8 43266.2 1601.66   5
  -4   0  -7 61304.9 1728.17   2
  -4   0  -7 60917.5 1919.51   5
  -4   0  -7 61779.3 1888.48   3
  -4   0  -6 51237.1 1662.95   5
  -4   0  -6 50516.8 1628.71   3
  -4   0  -6 52041.6 1469.09   2
  -4   0  -5 121775. 2971.24   5
  -4   0  -5 124729. 2949.17   3
  -4   0  -5 122603. 2690.00   2
  -4   0  -4 105263. 2502.61   3
  -4   0  -4 98697.5 2228.86   2
  -4   0  -4 98945.9 2512.57   5
  -4   0  -3 104669. 2529.42   3
  -4   0  -3 108994. 2608.22   5
  -4   0  -3 108724. 2309.08   2
  -4   0  -2 154420. 3378.42   5
  -4   0  -2 152357. 3271.67   3
  -4   0  -1 58783.8 1578.82   5
  -4   0  -1 53316.1 1441.94   3
  -4   0   0 67339.2 1733.28   5
  -4   0   1 97328.1 2231.53   5
  -4   0   2 120522. 2606.55   5
  -4   0   3 7871.72 421.050   5
  -4   0   4 165202. 3351.79   5
  -4   0   7 16936.5 772.348   1
  -4   0   8 36213.5 1243.53   1
  -4   0   9 4369.19 401.750   1
  -4   0  10 25085.9 1059.61   1
  -4   0  11 659.920 181.796   1
  -4   0  12 9683.08 681.538   1
  -4   1 -19 491.079 255.756   2
  -4   1 -18 797.166 290.049   2
  -4   1 -17 186.538 138.180   2
  -4   1 -17 383.304 252.497   5
  -4   1 -16 1668.67 402.291   5
  -4   1 -16 1236.98 353.190   2
  -4   1 -15 1656.07 387.176   5
  -4   1 -15 1360.42 334.739   2
  -4   1 -14 3136.64 493.114   5
  -4   1 -14 2755.84 450.773   2
  -4   1 -13 4361.41 558.909   5
  -4   1 -13 4523.83 540.360   2
  -4   1 -12 8208.09 742.836   5
  -4   1 -12 8272.80 706.604   2
  -4   1 -11 8253.92 717.730   5
  -4   1 -11 8841.60 696.615   2
  -4   1 -10 15755.7 951.486   5
  -4   1 -10 16286.5 922.946   2
  -4   1  -9 6544.71 576.449   5
  -4   1  -8 18298.9 949.280   5
  -4   1  -7 8192.82 598.250   5
  -4   1  -7 7415.10 512.513   2
  -4   1  -6 45195.8 1445.58   3
  -4   1  -6 44460.9 1497.05   5
  -4   1  -6 46382.3 1401.31   2
  -4   1  -5 29357.2 1005.23   2
  -4   1  -5 28900.6 1102.77   5
  -4   1  -5 29041.4 1066.58   3
  -4   1  -4 45197.3 1348.78   3
  -4   1  -4 45234.9 1294.05   2
  -4   1  -4 44148.0 1397.45   5
  -4   1  -3 39101.8 1172.03   3
  -4   1  -3 38383.7 1245.13   5
  -4   1  -2 43869.7 1230.29   3
  -4   1  -2 48224.6 1375.37   5
  -4   1  -1 86005.1 2012.06   5
  -4   1  -1 77808.3 1822.24   3
  -4   1   0 78810.4 1893.99   5
  -4   1   1 102248. 2259.55   5
  -4   1   2 65143.1 1556.89   5
  -4   1   3 91153.1 1994.27   5
  -4   1   6 25158.9 994.202   1
  -4   1   7 107936. 2660.15   1
  -4   1   8 14002.1 753.726   1
  -4   1   9 52595.8 1689.82   1
  -4   1  10 5953.96 522.050   1
  -4   1  11 52194.2 1785.20   1
  -4   2 -20 712.234 317.532   2
  -4   2 -19 3541.41 595.149   2
  -4   2 -18 596.050 254.033   2
  -4   2 -18 1063.47 349.521   5
  -4   2 -17 8546.76 859.907   5
  -4   2 -17 7770.95 830.336   2
  -4   2 -16 3099.14 513.275   5
  -4   2 -16 3264.35 526.046   2
  -4   2 -15 9479.94 857.793   2
  -4   2 -15 10856.1 918.392   5
  -4   2 -14 3567.51 518.648   5
  -4   2 -14 3174.36 480.845   2
  -4   2 -13 14134.8 978.579   2
  -4   2 -12 12391.7 886.820   2
  -4   2 -11 31267.5 1396.49   2
  -4   2 -10 23183.5 1130.67   2
  -4   2 -10 24151.7 1175.89   5
  -4   2  -9 3878.66 439.212   5
  -4   2  -9 3621.66 405.795   2
  -4   2  -8 6.74520 117.507   5
  -4   2  -7 12328.7 721.847   5
  -4   2  -6 33528.4 1174.91   2
  -4   2  -6 32307.1 1121.52   3
  -4   2  -6 31810.9 1190.14   5
  -4   2  -5 17932.3 810.955   5
  -4   2  -5 17868.0 789.493   2
  -4   2  -5 18168.4 756.500   3
  -4   2  -4 29318.3 967.330   3
  -4   2  -4 27909.4 1024.63   5
  -4   2  -4 29807.4 1040.53   2
  -4   2  -3 36009.3 1049.19   3
  -4   2  -3 37365.3 1171.98   5
  -4   2  -2 18843.7 646.611   3
  -4   2  -2 20934.7 790.039   5
  -4   2  -1 82458.4 1952.08   5
  -4   2   0 8070.83 427.402   5
  -4   2   1 43051.9 1131.09   5
  -4   2   2 36000.3 967.515   5
  -4   2   3 16310.3 559.604   5
  -4   2   5 36747.6 1281.27   1
  -4   2   6 31582.9 1188.61   1
  -4   2   7 43186.0 1476.24   1
  -4   2   8 17353.7 891.575   1
  -4   2   9 15263.2 851.763   1
  -4   2  10 26843.0 1228.74   1
  -4   3 -20 6940.34 870.153   2
  -4   3 -19 301.854 190.625   2
  -4   3 -18 7876.22 865.755   2
  -4   3 -17 1275.46 350.888   2
  -4   3 -16 17590.9 1241.00   2
  -4   3 -15 2833.84 484.823   2
  -4   3 -14 23521.7 1345.50   2
  -4   3 -13 18332.2 1138.09   2
  -4   3 -12 22126.4 1216.95   2
  -4   3 -11 14184.7 918.017   2
  -4   3 -10 31402.5 1354.91   2
  -4   3  -9 58657.0 1920.45   2
  -4   3  -6 62016.6 1781.03   5
  -4   3  -5 65159.1 1779.87   5
  -4   3  -5 62924.1 1634.58   3
  -4   3  -5 68107.1 1866.87   2
  -4   3  -4 50780.3 1534.35   2
  -4   3  -4 50555.0 1442.79   5
  -4   3  -4 49651.2 1301.97   3
  -4   3  -3 71616.9 1765.34   5
  -4   3  -3 66921.8 1542.39   3
  -4   3  -2 31971.4 840.171   3
  -4   3  -2 37543.3 1073.13   5
  -4   3  -1 44200.1 1205.09   5
  -4   3   0 37603.4 1029.99   5
  -4   3   1 43701.4 1092.17   5
  -4   3   2 46539.4 1102.84   5
  -4   3   3 26664.9 715.134   5
  -4   3   4 31792.0 1187.48   1
  -4   3   5 24381.0 1041.86   1
  -4   3   6 39561.1 1420.17   1
  -4   3   7 4255.42 434.148   1
  -4   3   8 18220.1 958.618   1
  -4   4 -20-219.735 222.417   2
  -4   4 -19 2261.03 478.543   2
  -4   4 -18 123.884 161.899   2
  -4   4 -17 5108.50 682.077   2
  -4   4 -16-159.525 185.345   2
  -4   4 -15 13698.0 1063.42   2
  -4   4 -14 2771.75 460.293   2
  -4   4 -13 43201.7 1855.19   2
  -4   4 -12 18089.7 1113.23   2
  -4   4 -11 41842.5 1697.05   2
  -4   4 -10 6431.81 597.885   2
  -4   4  -9 27708.4 1258.51   2
  -4   4  -8 19571.9 996.782   2
  -4   4  -5 77204.9 1789.40   3
  -4   4  -4 137676. 3196.38   2
  -4   4  -4 130405. 2658.15   3
  -4   4  -4 132495. 2903.07   5
  -4   4  -3 37158.4 1087.71   5
  -4   4  -3 34250.0 843.755   3
  -4   4  -2 95858.0 2142.88   5
  -4   4  -1 51799.0 1304.00   5
  -4   4   0 161978. 3178.84   5
  -4   4   1 33508.0 844.957   5
  -4   4   2 151587. 2853.46   5
  -4   4   3 35486.9 1295.45   1
  -4   4   4 168177. 3841.18   1
  -4   4   5 30603.1 1231.06   1
  -4   4   6 50044.6 1700.16   1
  -4   4   7 10628.7 726.128   1
  -4   5 -20 362.280 227.168   2
  -4   5 -19-126.086 174.912   2
  -4   5 -18 2985.90 542.992   2
  -4   5 -17-186.740 152.190   2
  -4   5 -16 4882.51 664.836   2
  -4   5 -15-88.0808 149.262   2
  -4   5 -14 6434.94 706.346   2
  -4   5 -13 2232.58 417.385   2
  -4   5 -12 10480.6 838.407   2
  -4   5 -11 282.029 150.232   2
  -4   5 -10 23103.5 1203.63   2
  -4   5  -9 353.762 158.267   2
  -4   5  -8 34628.4 1421.87   2
  -4   5  -7 6042.42 549.883   2
  -4   5  -5 19575.4 634.456   3
  -4   5  -4 44033.9 1008.19   3
  -4   5  -3 27601.3 887.566   5
  -4   5  -2 87234.4 1949.77   5
  -4   5  -1 44853.8 1135.87   5
  -4   5   0 25326.6 700.236   5
  -4   5   1 113143. 2170.02   5
  -4   5   2 19497.7 932.918   1
  -4   5   3 100268. 2633.13   1
  -4   5   4 34231.4 1337.41   1
  -4   5   5 55795.1 1850.59   1
  -4   6 -20 1282.59 390.356   2
  -4   6 -19 1002.89 347.332   2
  -4   6 -18 1195.37 357.324   2
  -4   6 -17 1107.38 340.395   2
  -4   6 -16 97.4088 168.433   2
  -4   6 -15 1351.92 369.153   2
  -4   6 -14 1757.20 381.620   2
  -4   6 -13 3787.66 540.692   2
  -4   6 -12 2861.99 449.013   2
  -4   6 -11 116.553 141.091   2
  -4   6 -10 9681.83 782.042   2
  -4   6  -9 6024.01 588.034   2
  -4   6  -8 1813.74 312.098   2
  -4   6  -7 11409.0 772.146   2
  -4   6  -6 853.665 255.721   2
  -4   6  -5 10222.8 710.718   2
  -4   6  -5 9532.85 360.408   3
  -4   6  -4 100.610 22.9828   3
  -4   6  -2 632.178 105.906   5
  -4   6  -1 21432.5 649.991   5
  -4   6   0 2865.01 174.420   5
  -4   6   1 53023.0 1028.14   5
  -4   6   2 27589.2 1171.82   1
  -4   6   3 12782.7 778.466   1
  -4   6   4 40571.7 1539.99   1
  -4   7 -20 3376.18 622.342   2
  -4   7 -19 2513.52 533.185   2
  -4   7 -18 5962.29 795.310   2
  -4   7 -17 5086.32 717.582   2
  -4   7 -16 8378.00 893.423   2
  -4   7 -15 10053.5 944.733   2
  -4   7 -14 9970.97 923.516   2
  -4   7 -13 5933.00 689.650   2
  -4   7 -12 2511.70 451.357   2
  -4   7 -11 2466.00 420.392   2
  -4   7 -10 736.000 240.076   2
  -4   7  -9 2979.40 460.958   2
  -4   7  -8 180.234 132.060   2
  -4   7  -7 6481.65 602.491   2
  -4   7  -6 562.595 215.086   2
  -4   7  -5 30.1649 114.037   2
  -4   7  -5 38.0418 21.5819   3
  -4   7  -1 956.784 110.436   5
  -4   7   0 6125.14 224.301   5
  -4   7   1 3159.04 383.850   1
  -4   7   2 522.284 178.247   1
  -4   8 -20 2120.47 520.533   2
  -4   8 -19 6891.57 893.038   2
  -4   8 -18 3873.76 649.831   2
  -4   8 -17 16024.4 1304.51   2
  -4   8 -16 12455.3 1118.09   2
  -4   8 -15 24733.7 1550.56   2
  -4   8 -14 18534.8 1299.32   2
  -4   8 -13 22513.9 1401.48   2
  -4   8 -12 10301.3 919.004   2
  -4   8 -11 36262.1 1707.84   2
  -4   8 -10 19771.6 1220.26   2
  -4   8  -9 38227.3 1681.75   2
  -4   8  -8 33319.7 1527.75   2
  -4   8  -7 30440.2 1428.90   2
  -4   8  -6 14455.7 945.354   2
  -4   8  -1 11049.4 380.105   5
  -4   9 -20 1222.16 416.274   2
  -4   9 -19 5420.80 802.035   2
  -4   9 -18 2148.09 490.418   2
  -4   9 -17 8941.42 993.239   2
  -4   9 -16 8426.01 938.540   2
  -4   9 -15 21204.4 1462.44   2
  -4   9 -14 12410.8 1072.88   2
  -4   9 -13 43594.9 2058.22   2
  -4   9 -12 9338.51 898.870   2
  -4   9 -11 33054.9 1673.21   2
  -4   9 -10 18930.0 1200.78   2
  -4   9  -9 100364. 3120.36   2
  -4   9  -8 44535.0 1875.81   2
  -4   9  -7 86629.2 2766.69   2
  -4   9  -6 30569.9 1447.34   2
  -4   9  -6 28090.3 637.350   3
  -4   9  -1 57352.6 1213.90   5
  -4   9  -1 62919.6 1257.34   5
  -4  10 -19 555.760 268.559   2
  -4  10 -18 2734.96 547.737   2
  -4  10 -17 940.235 356.322   2
  -4  10 -16 5857.10 784.714   2
  -4  10 -15 1616.45 418.149   2
  -4  10 -14 9310.84 942.197   2
  -4  10 -13 428.127 250.560   2
  -4  10 -12 17667.1 1251.96   2
  -4  10 -11 2949.44 500.016   2
  -4  10 -10 64532.5 2471.34   2
  -4  10  -9 7433.15 763.411   2
  -4  10  -8 56423.1 2216.22   2
  -4  10  -7 6030.01 649.100   2
  -4  10  -7 6315.49 277.251   3
  -4  10  -6 69945.1 1349.32   3
  -4  10  -1 4996.41 470.174   6
  -4  10  -1 4506.67 188.939   5
  -4  10   0 112066. 2812.54   6
  -4  10   1 6190.29 507.518   6
  -4  10   2 50423.8 1619.66   6
  -4  10   3 5945.20 491.366   6
  -4  10   4 36521.3 1313.08   6
  -4  10   5 720.417 201.889   6
  -4  11 -19-48.3142 204.159   2
  -4  11 -18 1500.19 438.951   2
  -4  11 -17 1088.88 362.122   2
  -4  11 -16 2534.94 560.074   2
  -4  11 -15 5377.01 751.026   2
  -4  11 -14 575.184 291.461   2
  -4  11 -13 395.056 257.064   2
  -4  11 -12 2102.70 450.869   2
  -4  11 -11 3645.74 572.623   2
  -4  11 -10 3003.31 513.417   2
  -4  11  -9 12881.0 1031.23   2
  -4  11  -8 2131.08 179.763   3
  -4  11  -8 1804.66 382.116   2
  -4  11  -7 17961.8 530.771   3
  -4  11  -3 41040.0 1488.79   6
  -4  11  -2 11448.6 729.263   6
  -4  11  -2 11134.0 402.890   5
  -4  11  -1 54635.3 1108.75   5
  -4  11  -1 61348.2 1843.60   6
  -4  11   0 2078.66 322.146   6
  -4  11   1 49664.1 1652.09   6
  -4  11   2 841.489 228.520   6
  -4  11   3 31871.2 1260.11   6
  -4  11   4-7.66809 133.625   6
  -4  11   5 36915.4 1379.32   6
  -4  11   6 595.632 202.423   6
  -4  11   7 28070.4 1170.82   6
  -4  12 -18 2235.42 550.427   2
  -4  12 -17 4822.52 746.489   2
  -4  12 -16 1824.98 458.199   2
  -4  12 -15 1814.12 461.713   2
  -4  12 -14 2507.81 555.343   2
  -4  12 -13 503.681 297.773   2
  -4  12 -12 7752.48 875.947   2
  -4  12 -11 1201.33 355.793   2
  -4  12 -10 6687.28 775.632   2
  -4  12  -9 3601.92 560.180   2
  -4  12  -9 3672.92 266.073   3
  -4  12  -8 4164.16 257.945   3
  -4  12  -7 1963.44 155.136   3
  -4  12  -5 1487.42 293.923   6
  -4  12  -4 7777.37 616.508   6
  -4  12  -3 641.766 207.088   6
  -4  12  -3 900.153 123.257   5
  -4  12  -2 11226.0 735.804   6
  -4  12  -2 9799.04 379.988   5
  -4  12  -1 1185.80 260.273   6
  -4  12   0 9966.22 699.857   6
  -4  12   1 5216.31 506.104   6
  -4  12   2 6482.98 559.367   6
  -4  12   3 1551.69 287.383   6
  -4  12   4 21184.4 1031.24   6
  -4  12   5 1235.82 248.380   6
  -4  12   6 12952.4 795.113   6
  -4  12   7 759.043 221.017   6
  -4  12   8 10020.7 682.986   6
  -4  13 -18 5371.11 849.529   2
  -4  13 -17 3470.00 671.793   2
  -4  13 -16 5854.92 844.133   2
  -4  13 -15 3035.40 597.251   2
  -4  13 -14 6983.86 896.058   2
  -4  13 -13 1907.70 531.370   2
  -4  13 -12 8924.83 956.933   2
  -4  13 -11 15015.9 1243.65   2
  -4  13 -10 7774.40 432.920   3
  -4  13 -10 8401.28 908.475   2
  -4  13  -9 8692.31 428.841   3
  -4  13  -8 1304.20 151.928   3
  -4  13  -6-267.538 257.625   6
  -4  13  -5 4710.53 506.352   6
  -4  13  -4 1248.58 264.091   6
  -4  13  -4 1263.26 164.613   5
  -4  13  -3 12411.5 817.037   6
  -4  13  -3 11844.3 489.772   5
  -4  13  -2 1107.15 249.175   6
  -4  13  -1 12944.5 829.732   6
  -4  13   0 261.081 169.713   6
  -4  13   1 3599.84 429.117   6
  -4  13   2 14.7859 116.916   6
  -4  13   3 4667.43 497.051   6
  -4  13   4 901.168 234.320   6
  -4  13   5 4901.30 507.190   6
  -4  13   6 550.538 189.667   6
  -4  13   7 4961.96 510.179   6
  -4  14 -17 7272.35 992.571   2
  -4  14 -16 1616.84 474.840   2
  -4  14 -15 7468.22 960.701   2
  -4  14 -14 1943.25 521.089   2
  -4  14 -13 8143.27 1022.36   2
  -4  14 -12 2052.97 530.323   2
  -4  14 -11 10771.6 1079.16   2
  -4  14  -7 8652.26 715.426   6
  -4  14  -6 8786.81 731.164   6
  -4  14  -5 6224.07 606.624   6
  -4  14  -4 13214.8 879.899   6
  -4  14  -3 1431.35 296.542   6
  -4  14  -2 10896.6 793.643   6
  -4  14  -1 466.262 198.704   6
  -4  14   0 5797.21 569.787   6
  -4  14   1-89.4473 186.638   6
  -4  14   2 6938.82 617.735   6
  -4  14   3-260.678 190.487   6
  -4  14   4 6786.23 625.664   6
  -4  14   5-13.9162 133.566   6
  -4  14   6 3560.39 449.547   6
  -4  14   7-24.7036 120.111   6
  -4  15 -16 321.948 263.182   2
  -4  15 -15 250.790 241.653   2
  -4  15 -14 2155.83 544.418   2
  -4  15 -13 2816.82 598.260   2
  -4  15 -12 6984.66 903.667   2
  -4  15  -8 5590.40 605.580   6
  -4  15  -7 1455.22 317.883   6
  -4  15  -6 4412.45 525.485   6
  -4  15  -5 3035.81 453.989   6
  -4  15  -4 7960.80 708.421   6
  -4  15  -3 6812.88 654.226   6
  -4  15  -2 3457.54 469.536   6
  -4  15  -1 3192.06 442.748   6
  -4  15   0 1793.56 336.964   6
  -4  15   1 2911.63 428.027   6
  -4  15   2 98.8837 150.628   6
  -4  15   3 4893.95 542.014   6
  -4  15   4 183.855 144.118   6
  -4  15   5 4811.69 543.441   6
  -4  15   6-160.877 167.756   6
  -4  16 -15-90.2425 169.791   2
  -4  16 -14 38.3759 155.566   2
  -4  16 -13 60.1546 167.155   2
  -4  16  -9 520.252 215.122   6
  -4  16  -8 168.905 169.783   6
  -4  16  -7 1881.57 360.316   6
  -4  16  -6 610.795 231.694   6
  -4  16  -5 2772.56 441.320   6
  -4  16  -4 2127.74 389.016   6
  -4  16  -3 1897.16 361.678   6
  -4  16  -2 1649.61 343.481   6
  -4  16  -1 1093.90 265.200   6
  -4  16   0 1414.20 305.327   6
  -4  16   1 482.947 208.196   6
  -4  16   2 2281.80 402.043   6
  -4  16   3 824.883 261.571   6
  -4  16   4 2033.26 387.534   6
  -4  16   5 196.706 161.575   6
  -4  17  -9 863.143 266.289   6
  -4  17  -8 229.722 200.493   6
  -4  17  -7 986.885 293.831   6
  -4  17  -6-66.1826 220.805   6
  -4  17  -5 578.116 244.534   6
  -4  17  -4-131.342 188.573   6
  -4  17  -3 128.088 152.571   6
  -4  17  -2-32.8697 192.645   6
  -4  17  -1 91.8219 135.319   6
  -4  17   0-107.360 179.498   6
  -4  17   1 304.098 150.203   6
  -4  17   2 111.545 151.470   6
  -4  17   3-35.0455 159.348   6
  -4  17   4-99.3432 144.373   6
  -4  18  -9 87.3175 206.082   6
  -4  18  -8 4295.54 577.938   6
  -4  18  -7 20.1841 191.612   6
  -4  18  -6 4895.27 612.130   6
  -4  18  -5 129.109 227.794   6
  -4  18  -4 2624.36 467.187   6
  -4  18  -3-212.548 222.548   6
  -4  18  -2 457.164 208.002   6
  -4  18  -1 167.369 196.783   6
  -3 -15  -3-120.846 177.038   5
  -3 -15  -2 1981.14 397.088   5
  -3 -15  -1 23.8472 132.566   5
  -3 -14  -5 1626.92 359.778   5
  -3 -14  -4 192.571 174.731   5
  -3 -14  -3 4197.04 558.350   5
  -3 -14  -2-88.4725 161.736   5
  -3 -14  -1 4499.07 560.156   5
  -3 -14   0 384.587 198.407   5
  -3 -14   1 7189.40 695.898   5
  -3 -13  -7 1084.69 316.906   5
  -3 -13  -6 847.128 277.392   5
  -3 -13  -5 1724.00 369.850   5
  -3 -13  -4 1639.76 355.567   5
  -3 -13  -3 3154.98 474.452   5
  -3 -13  -2 1743.81 369.486   5
  -3 -13  -1 1727.22 358.376   5
  -3 -13   0 2551.02 402.541   5
  -3 -13   1 493.833 244.203   5
  -3 -13   2 4642.80 538.408   5
  -3 -12  -9 2901.55 509.400   5
  -3 -12  -8 1673.39 393.888   5
  -3 -12  -7 2179.84 413.079   5
  -3 -12  -6 5993.28 682.821   5
  -3 -12  -5 3978.86 535.772   5
  -3 -12  -4 6680.66 679.198   5
  -3 -12  -3 3344.71 474.557   5
  -3 -12  -2 6937.27 663.000   5
  -3 -12  -1 2713.10 425.535   5
  -3 -12   0 18685.3 1071.68   5
  -3 -12   1 2992.35 423.088   5
  -3 -12   2 22078.8 1156.90   5
  -3 -11 -10 2465.04 462.765   5
  -3 -11  -9 189.230 174.770   5
  -3 -11  -8 3851.00 563.023   5
  -3 -11  -7 1512.98 355.908   5
  -3 -11  -6 6339.74 669.627   5
  -3 -11  -5 4708.47 565.839   5
  -3 -11  -4 7908.61 718.312   5
  -3 -11  -3 12982.4 900.356   5
  -3 -11  -2 9920.10 772.262   5
  -3 -11  -1 13134.3 872.816   5
  -3 -11   0 6958.42 623.624   5
  -3 -11   1 19012.6 1037.44   5
  -3 -11   2 5413.15 428.632   2
  -3 -11   2 5658.14 550.350   5
  -3 -11   3 39977.8 1321.83   2
  -3 -11   3 41316.0 1582.61   5
  -3 -11   4 6389.95 480.687   2
  -3 -11   5 35200.5 1302.58   2
  -3 -11   6 3168.56 395.201   2
  -3 -10 -11 1453.10 371.604   5
  -3 -10 -10 255.473 203.872   5
  -3 -10  -9 4167.82 561.299   5
  -3 -10  -8-232.198 214.865   5
  -3 -10  -7 4626.86 579.475   5
  -3 -10  -6-71.9293 144.187   5
  -3 -10  -5 10092.9 800.500   5
  -3 -10  -4-209.599 212.404   5
  -3 -10  -3 10271.3 774.483   5
  -3 -10  -2-167.772 201.670   5
  -3 -10  -1 7716.41 646.719   5
  -3 -10  -1 8137.30 499.434   2
  -3 -10   0 3273.85 417.217   5
  -3 -10   0 2686.45 276.775   2
  -3 -10   1 19452.0 1011.13   5
  -3 -10   1 19760.6 800.574   2
  -3 -10   2 16274.8 720.476   2
  -3 -10   2 16881.1 926.481   5
  -3 -10   3 9073.09 666.148   5
  -3 -10   3 7972.53 497.843   2
  -3 -10   4 21647.1 886.574   2
  -3 -10   5 10795.7 628.489   2
  -3  -9 -12 2752.88 501.280   5
  -3  -9 -11-76.2183 131.299   5
  -3  -9 -10 5342.61 647.757   5
  -3  -9  -9 255.509 179.228   5
  -3  -9  -8 7080.68 706.946   5
  -3  -9  -7-88.0082 172.643   5
  -3  -9  -6 7272.91 682.964   5
  -3  -9  -5 787.533 216.908   5
  -3  -9  -4 8499.94 552.055   2
  -3  -9  -4 10180.4 761.997   5
  -3  -9  -3 453.036 120.127   2
  -3  -9  -3 388.826 179.364   5
  -3  -9  -2 9582.90 531.785   2
  -3  -9  -2 9910.78 716.638   5
  -3  -9  -1 98.3797 65.5297   2
  -3  -9  -1-95.3222 182.400   5
  -3  -9   0 15197.6 863.226   5
  -3  -9   0 14500.2 624.314   2
  -3  -9   1 746.410 133.521   2
  -3  -9   1 733.892 200.775   5
  -3  -9   2 18035.9 922.310   5
  -3  -9   2 18401.2 708.294   2
  -3  -9   3 352.919 96.2494   2
  -3  -9   3 386.987 164.799   5
  -3  -9   4 25947.7 936.470   2
  -3  -9   4 24928.9 1098.09   5
  -3  -8 -13 5539.42 696.842   5
  -3  -8 -12 139.290 172.602   5
  -3  -8 -11 6248.34 710.722   5
  -3  -8 -10 138.527 165.192   5
  -3  -8  -9 8418.63 772.776   5
  -3  -8  -8 900.146 275.563   5
  -3  -8  -7 13779.4 947.949   5
  -3  -8  -6 932.342 260.122   5
  -3  -8  -5 20416.6 1099.69   5
  -3  -8  -4 609.311 201.515   5
  -3  -8  -3 18743.4 767.814   2
  -3  -8  -3 18778.0 996.684   5
  -3  -8  -2 4777.74 478.214   5
  -3  -8  -2 4532.64 330.537   2
  -3  -8  -1 27489.9 869.038   2
  -3  -8  -1 25642.2 1149.18   5
  -3  -8   0 2383.15 330.460   5
  -3  -8   0 2151.20 198.328   2
  -3  -8   1 27272.5 1139.83   5
  -3  -8   1 28094.7 838.685   2
  -3  -8   2-91.6283 120.402   5
  -3  -8   2-12.4536 62.1845   2
  -3  -8   3 18989.4 697.737   2
  -3  -8   3 18266.2 883.314   5
  -3  -8   4-103.911 128.927   5
  -3  -7 -14 3932.90 591.486   5
  -3  -7 -13 1070.03 331.901   5
  -3  -7 -12 8296.14 832.834   5
  -3  -7 -11 1690.68 373.242   5
  -3  -7 -10 19331.0 1202.01   5
  -3  -7  -9 10395.9 850.305   5
  -3  -7  -8 17725.1 1087.49   5
  -3  -7  -7 7072.28 657.793   5
  -3  -7  -6 30071.2 1370.54   5
  -3  -7  -5 931.411 238.067   5
  -3  -7  -4 34450.8 1405.23   5
  -3  -7  -3 11997.4 556.900   2
  -3  -7  -3 12367.9 772.518   5
  -3  -7  -2 23774.1 1078.94   5
  -3  -7  -2 24270.0 783.643   2
  -3  -7  -1 22717.6 1032.23   5
  -3  -7  -1 24330.3 730.137   2
  -3  -7   0 40543.9 1004.90   2
  -3  -7   0 42447.6 1446.04   5
  -3  -7   1 7365.19 536.603   5
  -3  -7   1 7620.38 335.003   2
  -3  -7   2 33549.6 1204.94   5
  -3  -7   2 30833.3 854.204   2
  -3  -7   3-152.427 136.167   5
  -3  -7   4 26527.1 1049.60   5
  -3  -6 -15 3100.28 541.636   5
  -3  -6 -14 322.122 207.604   5
  -3  -6 -13 3082.38 473.334   2
  -3  -6 -13 3571.70 547.255   5
  -3  -6 -12 339.891 212.615   2
  -3  -6 -12 363.986 171.925   5
  -3  -6 -11 7522.83 743.815   5
  -3  -6 -10 2517.12 436.885   5
  -3  -6  -9 14294.8 966.382   5
  -3  -6  -8 3614.46 469.802   5
  -3  -6  -7 19551.9 1077.97   5
  -3  -6  -6 24859.2 1185.75   5
  -3  -6  -5 24119.1 1141.74   5
  -3  -6  -4 20587.7 1013.64   5
  -3  -6  -3 16547.5 870.951   5
  -3  -6  -2 14341.5 514.433   2
  -3  -6  -2 14746.0 795.555   5
  -3  -6  -1 55520.2 1773.02   3
  -3  -6  -1 52764.0 1170.93   2
  -3  -6  -1 54663.3 1685.03   5
  -3  -6   0 47458.8 1496.55   5
  -3  -6   0 44116.0 962.912   2
  -3  -6   0 47911.1 1567.58   3
  -3  -6   1 17989.9 822.156   5
  -3  -6   1 18664.2 872.721   3
  -3  -6   2 34220.6 1200.54   5
  -3  -6   3 49853.1 1503.35   5
  -3  -6   4 38210.0 1272.05   5
  -3  -6  14 1959.57 179.046   1
  -3  -5 -16 1054.10 320.422   5
  -3  -5 -15-181.394 207.629   5
  -3  -5 -15 283.500 181.740   2
  -3  -5 -14 983.625 283.078   2
  -3  -5 -14 794.574 285.362   5
  -3  -5 -13 723.049 232.560   2
  -3  -5 -13 286.884 210.202   5
  -3  -5 -12 4108.05 546.474   5
  -3  -5 -12 3798.43 496.634   2
  -3  -5 -11 2325.25 372.715   2
  -3  -5 -11 1932.11 386.775   5
  -3  -5 -10 2056.36 380.127   5
  -3  -5  -9 9532.09 767.107   5
  -3  -5  -8 6338.91 597.450   5
  -3  -5  -7 3592.66 443.712   5
  -3  -5  -6 23920.2 1128.84   5
  -3  -5  -5 1433.30 255.226   5
  -3  -5  -4 16670.6 872.425   5
  -3  -5  -3 22713.3 1056.26   3
  -3  -5  -3 23446.6 1027.03   5
  -3  -5  -2 35383.7 1311.85   3
  -3  -5  -2 36767.9 1275.12   5
  -3  -5  -1 27444.1 1072.39   5
  -3  -5  -1 28848.1 1142.84   3
  -3  -5   0 40091.0 1357.49   3
  -3  -5   0 39162.8 1307.00   5
  -3  -5   1 23125.3 934.357   5
  -3  -5   1 25557.6 998.879   3
  -3  -5   2 11306.9 605.302   5
  -3  -5   3 17858.7 773.188   5
  -3  -5   4 48931.1 1436.04   5
  -3  -5  12 7193.04 354.423   1
  -3  -5  13 15820.4 611.336   1
  -3  -5  14 924.262 149.519   1
  -3  -4 -16 604.707 251.054   2
  -3  -4 -16 1119.29 330.259   5
  -3  -4 -15 1929.67 403.704   2
  -3  -4 -15 2300.33 434.967   5
  -3  -4 -14 3252.27 512.803   5
  -3  -4 -14 2752.76 446.797   2
  -3  -4 -13 1749.00 381.336   5
  -3  -4 -13 1535.65 335.350   2
  -3  -4 -12 3042.44 433.179   2
  -3  -4 -12 3693.98 512.193   5
  -3  -4 -11 7245.74 692.243   5
  -3  -4 -11 7067.90 645.112   2
  -3  -4 -10 8234.11 662.108   2
  -3  -4 -10 8110.02 705.770   5
  -3  -4  -9 5880.57 589.398   5
  -3  -4  -9 6544.72 555.222   2
  -3  -4  -8 8701.91 681.497   5
  -3  -4  -7 8841.77 665.820   5
  -3  -4  -6 23941.9 1095.95   5
  -3  -4  -5 5185.52 469.755   5
  -3  -4  -5 4698.95 462.882   3
  -3  -4  -4 30621.1 1188.49   5
  -3  -4  -4 30150.6 1226.46   3
  -3  -4  -3 26195.5 1057.68   5
  -3  -4  -3 27508.4 1115.07   3
  -3  -4  -3 25969.9 721.862   2
  -3  -4  -2 34414.0 780.784   2
  -3  -4  -2 40245.9 1311.01   5
  -3  -4  -2 37266.2 787.181   2
  -3  -4  -2 41907.2 1370.01   3
  -3  -4  -1 15677.4 740.775   5
  -3  -4  -1 14655.7 746.916   3
  -3  -4   0 25734.7 991.950   3
  -3  -4   0 26358.3 979.200   5
  -3  -4   1 41853.0 1284.00   5
  -3  -4   1 41450.1 1301.09   3
  -3  -4   2 46336.8 1351.37   5
  -3  -4   3 34508.0 1101.74   5
  -3  -4   4 52128.9 1445.75   5
  -3  -4  10 11172.8 459.410   1
  -3  -4  11 2362.75 215.156   1
  -3  -4  12 12977.7 584.837   1
  -3  -4  13 6519.57 429.269   1
  -3  -4  14 15387.3 730.510   1
  -3  -4  15 936.255 189.553   1
  -3  -3 -18 2790.28 535.035   2
  -3  -3 -17 1482.47 376.874   2
  -3  -3 -17 1498.20 381.577   5
  -3  -3 -16 5662.71 690.241   5
  -3  -3 -16 3814.58 581.977   2
  -3  -3 -15 2008.27 404.720   2
  -3  -3 -15 2122.07 435.190   5
  -3  -3 -14 5401.02 631.910   2
  -3  -3 -14 5806.04 669.804   5
  -3  -3 -13 4572.66 578.544   5
  -3  -3 -13 4044.22 525.957   2
  -3  -3 -12 7309.78 670.369   2
  -3  -3 -12 8341.67 756.064   5
  -3  -3 -11 18538.2 1095.65   5
  -3  -3 -11 16749.9 991.251   2
  -3  -3 -10 4078.49 457.761   2
  -3  -3 -10 3761.82 479.274   5
  -3  -3  -9 17663.7 1002.80   5
  -3  -3  -8 14287.8 853.886   5
  -3  -3  -7 23427.9 958.387   2
  -3  -3  -7 23333.7 1085.77   5
  -3  -3  -6 2804.56 282.625   2
  -3  -3  -6 2479.23 329.914   3
  -3  -3  -5 13461.8 743.676   5
  -3  -3  -5 12822.3 740.736   3
  -3  -3  -5 12098.4 556.031   2
  -3  -3  -4 1190.14 218.426   3
  -3  -3  -4 1072.68 202.354   5
  -3  -3  -4 1088.40 139.493   2
  -3  -3  -3 37912.1 914.250   2
  -3  -3  -3 39173.9 1328.74   3
  -3  -3  -3 38795.4 1295.96   5
  -3  -3  -2 26824.7 1018.11   3
  -3  -3  -2 24711.9 970.488   5
  -3  -3  -1 78140.8 2025.28   3
  -3  -3  -1 79891.9 2017.25   5
  -3  -3   0 1865.43 236.299   5
  -3  -3   0 1874.66 230.781   3
  -3  -3   1 66802.0 1714.50   5
  -3  -3   2 16801.3 685.936   5
  -3  -3   3 64965.4 1638.62   5
  -3  -3   4 49589.4 1353.04   5
  -3  -3   8 12431.4 493.587   1
  -3  -3   9 25315.0 804.461   1
  -3  -3  10 9142.45 465.910   1
  -3  -3  11 39650.7 1191.90   1
  -3  -3  12 6010.02 421.688   1
  -3  -3  13 17537.5 807.502   1
  -3  -3  14 2559.56 313.103   1
  -3  -3  15 13057.1 768.626   1
  -3  -2 -19 4609.91 707.806   2
  -3  -2 -18 1063.60 352.613   2
  -3  -2 -17 7360.02 799.866   5
  -3  -2 -17 5836.30 739.368   2
  -3  -2 -16 2257.77 443.613   5
  -3  -2 -16 1638.29 389.733   2
  -3  -2 -15 11518.5 952.403   2
  -3  -2 -15 11755.5 965.938   5
  -3  -2 -14 6112.14 676.770   5
  -3  -2 -14 5434.13 629.366   2
  -3  -2 -13 26675.9 1389.59   5
  -3  -2 -13 24578.1 1317.77   2
  -3  -2 -12 13647.2 922.333   2
  -3  -2 -12 15117.5 993.510   5
  -3  -2 -11 19349.4 1057.10   2
  -3  -2 -11 18929.0 1086.05   5
  -3  -2 -10 31611.3 1344.29   2
  -3  -2 -10 35197.9 1471.89   5
  -3  -2  -9 14460.9 881.054   5
  -3  -2  -8 29311.0 1237.61   5
  -3  -2  -7 39970.1 1442.65   5
  -3  -2  -7 39063.4 1294.56   2
  -3  -2  -6 85324.0 2070.34   2
  -3  -2  -6 89016.3 2320.85   5
  -3  -2  -5 5373.65 449.591   3
  -3  -2  -5 5444.06 450.112   5
  -3  -2  -5 5218.08 345.699   2
  -3  -2  -4 173766. 3798.79   5
  -3  -2  -4 174333. 3829.93   3
  -3  -2  -4 173622. 3412.82   2
  -3  -2  -3 24581.4 956.761   3
  -3  -2  -3 22858.0 636.373   2
  -3  -2  -3 25348.6 955.348   5
  -3  -2  -2 111762. 2616.63   5
  -3  -2  -2 115321. 2648.79   3
  -3  -2  -1 1077.08 182.920   5
  -3  -2  -1 903.296 164.089   3
  -3  -2   0 55373.6 1476.20   3
  -3  -2   0 56855.4 1507.13   5
  -3  -2   1 49350.9 1333.78   5
  -3  -2   2 89574.3 2046.59   5
  -3  -2   3 267.263 83.1826   5
  -3  -2   4 51400.5 1341.28   5
  -3  -2   7 22140.1 734.719   1
  -3  -2   8 57159.0 1459.97   1
  -3  -2   9 1836.21 215.616   1
  -3  -2  10 26922.3 958.216   1
  -3  -2  11 13899.3 686.699   1
  -3  -2  12 27991.1 1086.20   1
  -3  -2  13 8817.36 596.848   1
  -3  -2  14 12866.1 774.265   1
  -3  -2  15 457.606 169.679   1
  -3  -1 -19 664.310 308.606   2
  -3  -1 -18 6478.39 764.414   5
  -3  -1 -18 5298.82 722.705   2
  -3  -1 -17-251.426 185.162   2
  -3  -1 -17 265.076 193.773   5
  -3  -1 -16 9108.86 854.214   5
  -3  -1 -16 8011.66 821.400   2
  -3  -1 -15 998.274 308.589   5
  -3  -1 -15 1051.31 293.078   2
  -3  -1 -14 23053.9 1320.16   2
  -3  -1 -14 23496.0 1323.04   5
  -3  -1 -13 4301.95 531.195   2
  -3  -1 -13 4223.57 531.360   5
  -3  -1 -12 28776.5 1365.88   2
  -3  -1 -12 28534.8 1375.38   5
  -3  -1 -11 5647.73 578.657   5
  -3  -1 -11 6610.71 598.294   2
  -3  -1 -10 78466.9 2326.42   2
  -3  -1 -10 79302.4 2394.21   5
  -3  -1  -9 38065.0 1471.48   5
  -3  -1  -8 44822.2 1570.07   5
  -3  -1  -7 64588.6 1927.54   5
  -3  -1  -7 66943.9 1830.60   2
  -3  -1  -6 42879.1 1411.68   5
  -3  -1  -6 40470.4 1258.06   2
  -3  -1  -5 67514.8 1899.82   5
  -3  -1  -5 73048.9 1721.99   2
  -3  -1  -5 67515.1 1883.43   3
  -3  -1  -4 98940.5 2392.63   5
  -3  -1  -4 96747.1 2375.46   3
  -3  -1  -4 99029.3 2109.83   2
  -3  -1  -3 124014. 2752.88   5
  -3  -1  -3 117324. 2372.68   2
  -3  -1  -3 122849. 2738.90   3
  -3  -1  -2 36800.4 1133.82   3
  -3  -1  -2 37203.2 853.290   2
  -3  -1  -2 36366.9 1145.08   5
  -3  -1  -1 206291. 4113.73   5
  -3  -1  -1 201130. 4052.57   3
  -3  -1   0 496.142 101.550   3
  -3  -1   0 717.760 142.594   5
  -3  -1   1 374033. 6942.08   5
  -3  -1   2 6244.63 355.465   5
  -3  -1   3 273372. 5160.56   5
  -3  -1   6 6446.13 376.496   1
  -3  -1   7 113355. 2508.52   1
  -3  -1   8 485.912 129.093   1
  -3  -1   9 58538.0 1620.01   1
  -3  -1  10-16.5371 70.2275   1
  -3  -1  11 40059.1 1359.64   1
  -3  -1  12 846.486 207.408   1
  -3  -1  13 27089.7 1184.96   1
  -3  -1  14 206.662 147.685   1
  -3   0 -20 481.934 278.018   2
  -3   0 -19 1324.49 394.205   2
  -3   0 -18 94.8753 173.103   2
  -3   0 -18 99.7104 164.686   5
  -3   0 -17 3256.82 548.581   2
  -3   0 -17 3785.66 555.671   5
  -3   0 -16 97.1362 182.352   2
  -3   0 -16 772.218 273.479   5
  -3   0 -15 12406.8 959.122   5
  -3   0 -15 12099.7 975.224   2
  -3   0 -14 76.1913 182.308   2
  -3   0 -14 126.162 147.574   5
  -3   0 -13 22411.8 1225.26   5
  -3   0 -13 22948.2 1253.18   2
  -3   0 -12 4963.52 545.373   2
  -3   0 -12 5285.94 566.332   5
  -3   0 -11 16439.9 962.202   5
  -3   0 -11 15286.9 929.581   2
  -3   0 -10 713.181 213.300   5
  -3   0 -10 401.257 164.445   2
  -3   0  -9 106370. 2814.60   5
  -3   0  -8 9799.75 649.614   5
  -3   0  -7 91206.4 2407.86   5
  -3   0  -7 94071.4 2343.57   2
  -3   0  -6 11694.3 652.013   5
  -3   0  -6 12570.7 614.676   2
  -3   0  -5 78618.8 2015.98   5
  -3   0  -5 76722.2 1867.17   2
  -3   0  -4 44870.3 1192.93   2
  -3   0  -4 47615.0 1373.99   5
  -3   0  -4 46693.6 1344.84   3
  -3   0  -3 86125.0 2033.32   3
  -3   0  -3 83292.1 1833.06   2
  -3   0  -3 86930.4 2054.94   5
  -3   0  -2 61338.8 1565.43   5
  -3   0  -2 61110.3 1517.95   3
  -3   0  -2 60264.5 1366.28   2
  -3   0  -1 156519. 3157.79   5
  -3   0  -1 148351. 3047.42   3
  -3   0   0 102147. 2224.94   5
  -3   0   1 216182. 4155.74   5
  -3   0   2 73017.1 1630.89   5
  -3   0   3 30168.5 837.966   5
  -3   0   5 11991.6 553.443   1
  -3   0   6 173745. 3608.92   1
  -3   0   7 21.0333 70.1278   1
  -3   0   8 90462.4 2241.34   1
  -3   0   9 613.247 147.492   1
  -3   0  10 102438. 2596.84   1
  -3   0  11 507.719 164.987   1
  -3   0  12 53308.4 1787.14   1
  -3   0  13 2406.55 368.138   1
  -3   1 -20 2996.40 590.347   2
  -3   1 -19 1027.07 360.123   2
  -3   1 -19 1178.44 353.218   5
  -3   1 -18 5190.58 715.576   2
  -3   1 -18 5690.57 704.977   5
  -3   1 -17 3584.30 569.792   2
  -3   1 -16 6729.99 748.790   2
  -3   1 -15 2415.59 443.822   2
  -3   1 -14 14817.2 1037.03   2
  -3   1 -13 2391.21 402.246   2
  -3   1 -12 22613.0 1200.51   2
  -3   1 -11 578.541 196.674   2
  -3   1 -10 23099.0 1109.21   2
  -3   1  -7 9414.75 575.043   2
  -3   1  -6 104523. 2530.36   5
  -3   1  -6 104260. 2478.07   2
  -3   1  -5 327.331 99.7176   2
  -3   1  -5 241.933 107.863   5
  -3   1  -4 146679. 3094.02   5
  -3   1  -4 138982. 3004.34   3
  -3   1  -4 144162. 2999.03   2
  -3   1  -3 674.072 120.617   3
  -3   1  -3 1060.75 145.702   2
  -3   1  -3 635.294 126.215   5
  -3   1  -2 52724.7 1372.91   5
  -3   1  -2 52933.2 1299.06   3
  -3   1  -2 54837.1 1334.46   2
  -3   1  -1 732.544 102.916   3
  -3   1  -1 1094.90 146.654   5
  -3   1   0 233996. 4451.70   5
  -3   1   1 8430.05 370.476   5
  -3   1   2 29076.3 779.513   5
  -3   1   3 7581.36 329.575   5
  -3   1   4 117309. 2603.98   1
  -3   1   5 87131.6 2106.35   1
  -3   1   6 46060.8 1382.73   1
  -3   1   7 45436.4 1410.84   1
  -3   1   8 8987.71 571.699   1
  -3   1   9 51350.2 1631.27   1
  -3   1  10 8535.43 605.676   1
  -3   1  11 32503.6 1341.04   1
  -3   1  12 3136.21 411.090   1
  -3   2 -20 2871.44 562.224   2
  -3   2 -19 4230.06 674.830   2
  -3   2 -18 2333.10 476.851   2
  -3   2 -17 8628.09 883.307   2
  -3   2 -16 6432.29 734.796   2
  -3   2 -15 20713.1 1286.95   2
  -3   2 -14 16926.0 1114.93   2
  -3   2 -13 10526.4 831.925   2
  -3   2 -12 37864.0 1604.23   2
  -3   2 -11 29577.0 1343.27   2
  -3   2 -10 9771.77 708.400   2
  -3   2  -7 40331.5 1356.24   2
  -3   2  -6 29696.4 1066.27   2
  -3   2  -5 104753. 2449.60   2
  -3   2  -4 8890.73 485.162   2
  -3   2  -4 8761.25 472.713   5
  -3   2  -3 55615.6 1436.33   5
  -3   2  -3 58807.8 1368.28   3
  -3   2  -3 57788.8 1498.29   2
  -3   2  -2 551.228 105.253   5
  -3   2  -2 631.857 93.0201   3
  -3   2  -1 91985.0 1878.62   3
  -3   2  -1 102883. 2071.96   5
  -3   2   0 11055.1 427.957   5
  -3   2   1 94271.0 1917.42   5
  -3   2   2 10418.6 361.965   5
  -3   2   3 63884.3 1668.14   1
  -3   2   4 386.080 111.127   1
  -3   2   5 45526.1 1388.24   1
  -3   2   6 147.445 91.6912   1
  -3   2   7 37454.2 1310.89   1
  -3   2   8 6684.10 515.010   1
  -3   2   9 30599.0 1236.40   1
  -3   2  10 20345.3 1016.68   1
  -3   3 -20 1594.11 434.929   2
  -3   3 -19 2042.12 462.071   2
[truncated: 469,865 more chars]
