# Supplementary material for: Distinct coordination geometries in bis­[N,N-bis­(2-meth­oxy­eth­yl)di­thio­carbamato-κ2 S,S′]di­phenyltin(IV) and bis­[N-(2-meth­oxy­eth­yl)-N-methyl­dithio­carbamato-κ2 S,S′]di­phenyl­tin(IV): crystal structures and Hirshfeld surface analysis
Source: Acta Crystallogr E Crystallogr Commun. 2016 Jul 19;72(Pt 8):1130–7. doi: 10.1107/S2056989016011385 (PMC4971856; doi:10.1107/S2056989016011385)
Supplement: Supplementary file 2 [file e-72-01130-Isup2.hkl]

data_I                                                                          
_shelx_title ' 5941'                                                            
_shelx_refln_list_code          4                                               
_shelx_F_calc_maximum      371.31                                               
_exptl_crystal_F_000      1224.00                                               
_reflns_d_resolution_high  0.7024                                               
                                                                                
loop_                                                                           
 _space_group_symop_operation_xyz                                               
 'x, y, z'                                                                      
 '-x, y, -z+1/2'                                                                
 'x+1/2, y+1/2, z'                                                              
 '-x+1/2, y+1/2, -z+1/2'                                                        
 '-x, -y, -z'                                                                   
 'x, -y, z-1/2'                                                                 
 '-x+1/2, -y+1/2, -z'                                                           
 'x+1/2, -y+1/2, z-1/2'                                                         
                                                                                
_cell_length_a    18.3808                                                       
_cell_length_b     8.2809                                                       
_cell_length_c    19.0830                                                       
_cell_angle_alpha  90.000                                                       
_cell_angle_beta  118.071                                                       
_cell_angle_gamma  90.000                                                       
                                                                                
_shelx_F_squared_multiplier     1.000                                           
                                                                                
loop_                                                                           
 _refln_index_h                                                                 
 _refln_index_k                                                                 
 _refln_index_l                                                                 
 _refln_F_squared_calc                                                          
 _refln_F_squared_meas                                                          
 _refln_F_squared_sigma                                                         
 _refln_observed_status                                                         
   4   0   0      77899.90      77748.18      1038.95 o                         
   6   0   0      84001.73      83794.35      1209.21 o                         
   8   0   0      22011.25      20780.17       437.97 o                         
  10   0   0       7703.97       7314.83       127.44 o                         
  12   0   0       9606.90       9595.78       246.11 o                         
  14   0   0       7214.72       6974.88       423.63 o                         
  16   0   0         16.20         55.14        25.22 o                         
  18   0   0       1094.88       1093.82        86.01 o                         
  20   0   0        492.37        456.47        63.76 o                         
  22   0   0         43.01          4.42        22.81 o                         
   3   1   0      28783.18      28504.53       383.25 o                         
   5   1   0      54591.89      54241.33       585.71 o                         
   7   1   0      16472.55      16513.98       163.51 o                         
   9   1   0      20105.25      21054.06       211.80 o                         
  11   1   0       3738.75       3368.53        47.33 o                         
  13   1   0      14707.42      14023.08       350.79 o                         
  15   1   0       2525.41       2447.76        97.57 o                         
  17   1   0       1317.91       1310.44        64.56 o                         
  19   1   0       2754.03       2625.43       115.34 o                         
  21   1   0        531.88        548.06        48.71 o                         
   0   2   0       1680.62       1799.78        29.82 o                         
   2   2   0         61.25         93.30        17.90 o                         
   4   2   0       6140.36       6542.33        94.29 o                         
   6   2   0       9554.64       9631.81        93.08 o                         
   8   2   0       4523.89       4291.17        46.37 o                         
  10   2   0       4352.62       4316.81        64.36 o                         
  12   2   0       4177.95       3986.70        81.04 o                         
  14   2   0       2304.76       2065.27        86.28 o                         
  16   2   0       1851.34       1755.87       109.92 o                         
  18   2   0       1730.46       1935.22        81.13 o                         
  20   2   0        720.11        756.42        56.21 o                         
  22   2   0        474.86        429.10        60.17 o                         
   1   3   0       9722.38       9828.11        86.97 o                         
   3   3   0      20960.09      21934.55       272.18 o                         
   5   3   0        469.62        389.57        19.42 o                         
   7   3   0        151.80        181.76        14.34 o                         
   9   3   0       3256.99       2832.68        66.21 o                         
  11   3   0        553.64        501.66        23.66 o                         
  13   3   0       2320.24       2099.69       116.73 o                         
  15   3   0        525.31        537.69        47.99 o                         
  17   3   0         37.42         56.46        37.03 o                         
  19   3   0        194.29        290.87        56.12 o                         
   0   4   0       7003.90       8506.07       112.64 o                         
   2   4   0          0.59         36.32         9.03 o                         
   4   4   0          0.50         -1.66        11.18 o                         
   6   4   0       2887.75       2844.72        97.96 o                         
   8   4   0        451.08        535.39        54.11 o                         
  10   4   0        756.71        796.92        36.24 o                         
  12   4   0       1393.90       1322.51        49.26 o                         
  14   4   0         10.45          3.51         8.57 o                         
  16   4   0        380.58        280.92        53.40 o                         
  18   4   0         48.42          9.62        31.41 o                         
   1   5   0      15210.07      15640.44       126.39 o                         
   3   5   0      10680.22      11153.57       122.49 o                         
   5   5   0       3628.39       3446.76        42.63 o                         
   7   5   0       8034.37       7640.59       283.81 o                         
   9   5   0       1384.22       1402.41        58.70 o                         
  11   5   0          4.87         29.30        11.78 o                         
  13   5   0        164.27        153.88        19.50 o                         
  15   5   0         26.81         34.18        35.54 o                         
  17   5   0          0.89         -3.58        35.08 o                         
   0   6   0        521.53        531.47        28.92 o                         
   2   6   0       3691.29       3901.13        77.76 o                         
   4   6   0       4806.07       4957.84        66.77 o                         
   6   6   0       3072.86       2980.78        40.60 o                         
   8   6   0       2129.14       2135.67       124.37 o                         
  10   6   0       4092.51       3974.87       285.14 o                         
  12   6   0       2268.81       2294.73       127.21 o                         
  14   6   0        724.51        860.15        84.29 o                         
  16   6   0       2557.60       2946.62       164.06 o                         
   1   7   0       1990.75       2202.92        45.90 o                         
   3   7   0      14876.66      15545.60       231.45 o                         
   5   7   0       1280.44       1374.62        39.98 o                         
   7   7   0       1021.47        990.31        31.59 o                         
   9   7   0       5213.88       5005.81       218.48 o                         
  11   7   0       4402.91       4452.94       182.52 o                         
  13   7   0       1341.65       1341.35       104.21 o                         
  15   7   0       1734.21       1807.39       127.76 o                         
   0   8   0       5218.53       5741.40       267.90 o                         
   2   8   0       8375.52       8960.51       225.66 o                         
   4   8   0       5730.04       5940.81        82.52 o                         
   6   8   0       2747.86       2868.68        73.06 o                         
   8   8   0       3526.10       3845.93       122.79 o                         
  10   8   0       1869.86       2010.35       121.68 o                         
  12   8   0        497.54        477.48        65.92 o                         
  14   8   0        218.26        238.40        52.75 o                         
   1   9   0        250.36        260.80        18.60 o                         
   3   9   0        341.91        375.61        29.46 o                         
   5   9   0       1178.92       1215.41        50.04 o                         
   7   9   0       1025.35       1012.42        63.92 o                         
   9   9   0        625.00        602.96        70.35 o                         
  11   9   0        566.54        561.65        70.81 o                         
  13   9   0        275.93        320.05        59.07 o                         
   0  10   0         39.88         57.05        30.74 o                         
   2  10   0          4.65          0.51        23.24 o                         
   4  10   0         75.79         21.53        26.97 o                         
   6  10   0        200.23        180.08        38.79 o                         
   8  10   0         41.37         -3.52        29.84 o                         
  10  10   0          7.40         12.49        24.94 o                         
 -23   1   1          9.33         20.07        24.02 o                         
 -21   1   1          0.99         -6.56        23.31 o                         
 -19   1   1        281.14        286.84        35.74 o                         
 -17   1   1         23.33         18.12        15.60 o                         
 -15   1   1        106.62        153.20        18.89 o                         
 -13   1   1       2086.35       1868.10        42.04 o                         
 -11   1   1         35.13         54.12        11.16 o                         
  -9   1   1       5438.94       5308.29        68.26 o                         
  -7   1   1      29652.60      29295.25       269.27 o                         
  -5   1   1      39297.13      38363.43       324.22 o                         
  -3   1   1       4746.00       4837.91        47.74 o                         
   3   1   1      22621.91      23419.88       381.04 o                         
   5   1   1      22604.53      21401.11       248.20 o                         
   7   1   1       4865.62       5036.93        70.93 o                         
   9   1   1        252.56        236.01        14.22 o                         
  11   1   1         30.27         25.49         8.15 o                         
  13   1   1         16.68         20.51        13.11 o                         
  15   1   1         39.44         16.95        24.27 o                         
  17   1   1          8.98          7.08        16.24 o                         
  19   1   1        217.22        210.05        33.60 o                         
  21   1   1         20.67         10.64        18.60 o                         
 -22   2   1        482.82        528.87        65.22 o                         
 -20   2   1       3333.46       3400.43       133.72 o                         
 -18   2   1       1572.51       1542.35        71.09 o                         
 -16   2   1        243.74        279.01        16.53 o                         
 -14   2   1       9428.62       9076.28       304.81 o                         
 -12   2   1       2841.12       2812.59        46.74 o                         
 -10   2   1         40.27         58.41         7.16 o                         
  -8   2   1       5240.31       4993.60       103.74 o                         
  -6   2   1        432.13        380.51        14.33 o                         
  -4   2   1       9435.45       9731.11       126.86 o                         
  -2   2   1         38.11        185.36        66.40 o                         
   0   2   1      13358.51      14048.62       201.14 o                         
   2   2   1        913.17        859.17        24.88 o                         
   4   2   1       2514.44       2395.25        43.03 o                         
   6   2   1      18194.17      17473.85       191.15 o                         
   8   2   1       3064.68       2874.24        74.14 o                         
  10   2   1       1659.96       1636.89        43.75 o                         
  12   2   1      15543.33      14995.98       443.36 o                         
  14   2   1       3368.08       3228.32       108.81 o                         
  16   2   1        589.63        597.50        28.62 o                         
  18   2   1       3841.75       3898.93       119.42 o                         
  20   2   1       1786.58       1835.18        86.63 o                         
  22   2   1        102.02        174.06        42.18 o                         
 -21   3   1        906.86       1048.89       101.32 o                         
 -19   3   1       2276.83       2432.59        91.71 o                         
 -17   3   1       1839.42       1852.55        74.58 o                         
 -15   3   1       2577.61       2451.32       154.80 o                         
 -13   3   1       8547.81       7601.55       359.13 o                         
 -11   3   1       5696.98       5807.99       262.10 o                         
  -9   3   1        664.59        678.74        21.20 o                         
  -7   3   1       9722.46       9425.63       177.26 o                         
  -5   3   1       4621.01       4504.05        99.61 o                         
  -3   3   1        631.11        509.82        18.32 o                         
  -1   3   1      22888.75      23655.24       161.23 o                         
   1   3   1       3048.66       2921.42        43.44 o                         
   3   3   1      16611.86      16971.01       529.76 o                         
   5   3   1       8823.82       8070.33       138.60 o                         
   7   3   1       8477.88       7783.81       119.94 o                         
   9   3   1       5662.48       5266.23       133.61 o                         
  11   3   1      11118.70      10039.90       458.50 o                         
  13   3   1       6775.98       6144.25       278.42 o                         
  15   3   1       3444.94       3440.21       156.56 o                         
  17   3   1       2491.20       2744.36       148.07 o                         
  19   3   1       2022.34       2145.62       138.92 o                         
 -20   4   1        126.67        159.15        48.69 o                         
 -18   4   1        449.04        511.16        69.62 o                         
 -16   4   1       2079.88       2024.96       124.58 o                         
 -14   4   1       2920.49       2601.44       111.16 o                         
 -12   4   1       1800.87       1706.38       102.28 o                         
 -10   4   1      19015.96      18829.69      1612.67 o                         
  -8   4   1      14112.98      13793.53       325.28 o                         
  -6   4   1      23513.27      22432.82       713.72 o                         
  -4   4   1      28770.47      29321.77       559.01 o                         
  -2   4   1      51374.93      53612.28       395.80 o                         
   0   4   1      16460.97      15952.91       189.40 o                         
   2   4   1      21418.90      21169.44       459.22 o                         
   4   4   1       9996.50       9199.41       227.72 o                         
   6   4   1       7366.78       6988.95       190.48 o                         
   8   4   1       9125.97       9333.01       233.89 o                         
  10   4   1       1736.46       1568.40        71.48 o                         
  12   4   1       1715.98       1610.72        72.80 o                         
  14   4   1       1210.53       1079.71       204.64 o                         
  16   4   1       1837.02       1801.67       119.59 o                         
  18   4   1        246.76        193.43        51.52 o                         
 -19   5   1        498.40        485.57        72.76 o                         
 -17   5   1       2518.14       2950.49       159.56 o                         
 -15   5   1       1673.33       1820.32       116.66 o                         
 -13   5   1        155.23        166.93        20.92 o                         
 -11   5   1       8020.84       7698.34       422.84 o                         
  -9   5   1       5486.65       5267.42       368.26 o                         
  -7   5   1        211.94        201.98        14.16 o                         
  -5   5   1       8118.95       8053.71       300.42 o                         
  -3   5   1       7306.00       7239.53        78.96 o                         
  -1   5   1       1288.92       1361.41        32.89 o                         
   1   5   1       5801.56       5515.32        63.57 o                         
   3   5   1      23072.11      23765.48       331.81 o                         
   5   5   1       1480.37       1587.92        31.79 o                         
   7   5   1       3766.82       3647.15        92.82 o                         
   9   5   1      10013.86       9663.82       418.98 o                         
  11   5   1       3047.32       2571.46       169.47 o                         
  13   5   1        545.72        477.04        46.46 o                         
  15   5   1       3449.52       4106.39       184.60 o                         
  17   5   1       1142.16       1260.68       109.51 o                         
 -18   6   1        661.48        715.03        87.92 o                         
 -16   6   1       1516.35       1755.94       125.18 o                         
 -14   6   1        164.11        131.96        38.87 o                         
 -12   6   1        851.97        902.72        80.44 o                         
 -10   6   1        980.33        958.00        31.86 o                         
  -8   6   1        233.96        218.31        20.68 o                         
  -6   6   1        398.77        370.96        12.70 o                         
  -4   6   1       3265.91       3315.05        56.65 o                         
  -2   6   1        693.48        787.04        27.26 o                         
   0   6   1        125.07        146.58        12.06 o                         
   2   6   1       3255.93       3350.06        53.89 o                         
   4   6   1       6011.17       5999.55        73.41 o                         
   6   6   1        744.31        726.87        16.06 o                         
   8   6   1       3632.77       3437.74        99.35 o                         
  10   6   1       5406.66       5180.95       293.02 o                         
  12   6   1        530.34        609.14        68.91 o                         
  14   6   1        853.37       1182.92        99.75 o                         
  16   6   1       1061.61       1185.63       107.11 o                         
 -15   7   1          0.45        -37.99        37.99 o                         
 -13   7   1        120.68        175.87        44.47 o                         
 -11   7   1        231.59        248.16        51.58 o                         
  -9   7   1       1555.53       1547.51        98.48 o                         
  -7   7   1       1238.54       1279.81        71.22 o                         
  -5   7   1       2572.31       2352.62       100.76 o                         
  -3   7   1       6510.56       6733.68       118.06 o                         
  -1   7   1       1153.11       1181.41        32.92 o                         
   1   7   1       4286.26       4449.61        68.11 o                         
   3   7   1        567.00        665.48        25.71 o                         
   5   7   1        586.18        553.57        21.53 o                         
   7   7   1        279.62        273.63        13.57 o                         
   9   7   1        241.25        254.84        23.06 o                         
  11   7   1        203.92        174.79        43.71 o                         
  13   7   1         36.10         31.71        31.45 o                         
  15   7   1          0.15         41.86        33.96 o                         
 -14   8   1          0.06        -27.28        35.99 o                         
 -12   8   1         77.65         77.41        36.88 o                         
 -10   8   1        422.58        482.99        64.25 o                         
  -8   8   1        294.32        333.45        30.52 o                         
  -6   8   1         47.68        110.79        29.78 o                         
  -4   8   1        666.61        699.61        59.64 o                         
  -2   8   1          0.49        123.33        20.26 o                         
   0   8   1       2614.03       2784.99        56.31 o                         
   2   8   1        422.04        512.66        36.20 o                         
   4   8   1          1.36         12.74        14.29 o                         
   6   8   1        278.19        260.62        22.41 o                         
   8   8   1        950.64        960.73        62.68 o                         
  10   8   1          5.88        -11.24        31.97 o                         
  12   8   1          0.84        -31.40        31.40 o                         
  14   8   1          0.15          6.68        33.39 o                         
 -13   9   1          4.82          7.79        30.09 o                         
 -11   9   1        860.45        897.90        88.52 o                         
  -9   9   1        948.37        924.76        84.61 o                         
  -7   9   1        370.77        368.33        51.97 o                         
  -5   9   1       1021.42       1050.76        47.69 o                         
  -3   9   1       2062.10       2047.46        64.49 o                         
  -1   9   1       1413.13       1560.35        42.64 o                         
   1   9   1        545.22        612.44        27.09 o                         
   3   9   1       1787.36       1882.38        85.11 o                         
   5   9   1         72.66         40.81        20.79 o                         
   7   9   1         18.07         -0.37        20.40 o                         
   9   9   1        366.36        324.19        51.90 o                         
  11   9   1         16.61          9.58        28.66 o                         
  13   9   1         19.82         29.46        32.98 o                         
 -12  10   1        203.22        168.33        47.92 o                         
 -10  10   1        628.30        591.17        71.80 o                         
  -8  10   1        153.85        158.88        40.41 o                         
  -6  10   1          5.47        -27.47        27.47 o                         
  -4  10   1        713.07        843.01        70.86 o                         
  -2  10   1        141.54        160.63        39.91 o                         
   0  10   1        548.99        538.22        68.10 o                         
   2  10   1       1363.25       1174.94       105.11 o                         
   4  10   1        603.44        452.43        72.80 o                         
   6  10   1        331.65        350.51        40.62 o                         
   8  10   1        649.31        666.43        73.50 o                         
  10  10   1        725.57        732.24        83.18 o                         
   1  11   1        672.93        636.13        81.06 o                         
   3  11   1        407.64        344.82        65.78 o                         
 -22   0   2        102.01         62.62        33.69 o                         
 -20   0   2       1633.37       1606.59       108.03 o                         
 -18   0   2        757.17        675.89        67.36 o                         
 -16   0   2       1489.37       1768.33        97.25 o                         
 -14   0   2      13176.25      12694.21       656.95 o                         
 -12   0   2      21282.56      20463.01       431.84 o                         
 -10   0   2       9544.04       8449.04       186.20 o                         
  -8   0   2     137869.72     139367.03      3235.25 o                         
  -6   0   2       1104.69       1160.19        31.13 o                         
  -4   0   2       8239.30       8099.30        98.22 o                         
   2   0   2      24661.09      24158.53       256.28 o                         
   4   0   2       9820.59       9446.35       101.78 o                         
   6   0   2      43553.82      42388.12       375.41 o                         
   8   0   2       5554.07       4981.20       136.58 o                         
  10   0   2       4832.68       5111.21       105.68 o                         
  12   0   2       3052.29       2820.55       116.28 o                         
  14   0   2        932.80        887.61        70.51 o                         
  16   0   2        235.21        235.32        43.35 o                         
  18   0   2        799.47        826.73        50.50 o                         
  20   0   2        684.44        613.59        74.21 o                         
 -23   1   2        375.01        382.53        58.24 o                         
 -21   1   2       1993.45       2011.98        88.89 o                         
 -19   1   2       1519.69       1535.06        71.88 o                         
 -17   1   2       1107.36       1176.97        58.02 o                         
 -15   1   2       3947.58       3651.29       203.92 o                         
 -13   1   2       7114.90       6684.04       143.40 o                         
 -11   1   2       1776.87       1960.29        41.94 o                         
  -9   1   2       2278.63       2104.37        38.28 o                         
  -7   1   2      24291.42      23155.48       197.16 o                         
  -5   1   2       7544.92       7414.24        64.08 o                         
  -3   1   2      31673.59      32347.83       266.57 o                         
   1   1   2      81143.93      81310.78       567.38 o                         
   3   1   2         69.61        111.50        10.83 o                         
   5   1   2      30025.00      30687.50       448.55 o                         
   7   1   2      22912.10      23536.94       258.98 o                         
   9   1   2       2994.87       2606.74        52.43 o                         
  11   1   2      15389.32      15268.60       257.83 o                         
  13   1   2       5046.02       5178.96       119.73 o                         
  15   1   2       1834.31       1842.13        73.45 o                         
  17   1   2       1742.06       1719.90        55.93 o                         
  19   1   2       1803.73       1880.72        86.43 o                         
  21   1   2         66.36         66.85        33.36 o                         
 -22   2   2       1143.42       1137.41        97.50 o                         
 -20   2   2        837.37        844.62        78.90 o                         
 -18   2   2       1756.50       1778.24        74.41 o                         
 -16   2   2       1768.09       1729.67        92.43 o                         
 -14   2   2       1277.09       1226.31        53.38 o                         
 -12   2   2       1452.14       1391.02        43.26 o                         
 -10   2   2        374.38        331.08        16.89 o                         
  -8   2   2       3194.41       3284.27        63.50 o                         
  -6   2   2      10303.62      10332.36       109.76 o                         
  -4   2   2      15961.24      16956.49       137.98 o                         
  -2   2   2      21679.01      22162.99       198.65 o                         
   0   2   2        126.93        113.13         6.50 o                         
   2   2   2      15254.37      15562.87       285.62 o                         
   4   2   2      23723.56      23720.17       363.14 o                         
   6   2   2       7191.71       6968.81       138.32 o                         
   8   2   2      17739.62      17512.44       472.09 o                         
  10   2   2      14103.47      14052.53       440.93 o                         
  12   2   2       3015.53       2922.90        60.08 o                         
  14   2   2       2872.25       2893.47        62.84 o                         
  16   2   2       2249.03       2401.93        60.01 o                         
  18   2   2        762.26        793.44        56.16 o                         
  20   2   2        527.09        492.66        47.72 o                         
 -21   3   2        184.04        248.97        34.51 o                         
 -19   3   2        113.84        139.32        26.48 o                         
 -17   3   2       2193.58       2233.10        79.87 o                         
 -15   3   2         97.26         90.47        14.53 o                         
 -13   3   2        914.40        912.42        74.40 o                         
 -11   3   2      13636.46      13467.84       228.42 o                         
  -9   3   2      16535.58      16096.66       227.27 o                         
  -7   3   2       1944.37       1861.18        36.56 o                         
  -5   3   2      26542.51      28274.85       271.05 o                         
  -3   3   2       6413.79       6551.77        80.77 o                         
  -1   3   2        702.11        726.62        14.79 o                         
   1   3   2       9407.79       9214.98       112.92 o                         
   3   3   2       9082.42       9633.82       173.85 o                         
   5   3   2        378.12        358.24        12.87 o                         
   7   3   2        842.12        758.28        29.91 o                         
   9   3   2        745.63        680.19        15.97 o                         
  11   3   2        940.01        819.03        33.81 o                         
  13   3   2         67.63         63.71        20.37 o                         
  15   3   2        519.90        448.49        59.34 o                         
  17   3   2         58.64         32.70        33.62 o                         
  19   3   2         29.72        110.05        41.11 o                         
 -20   4   2        527.64        634.96        81.10 o                         
 -18   4   2        118.19        128.81        43.38 o                         
 -16   4   2         16.22         13.36        30.90 o                         
 -14   4   2        271.34        284.39        39.41 o                         
 -12   4   2        104.80        116.57        18.06 o                         
 -10   4   2       1703.58       1653.29        91.61 o                         
  -8   4   2       3646.23       3611.90        62.35 o                         
  -6   4   2       2609.19       2909.28        64.54 o                         
  -4   4   2       8165.75       8736.52       205.48 o                         
  -2   4   2       5109.60       5173.24        57.91 o                         
   0   4   2        348.85        331.53        12.53 o                         
   2   4   2        654.28        692.48        22.97 o                         
   4   4   2       2253.09       2312.61        53.77 o                         
   6   4   2       2878.19       2625.54        67.13 o                         
   8   4   2        124.68        108.60        12.08 o                         
  10   4   2        130.02        119.76        16.15 o                         
  12   4   2        497.12        479.57        34.57 o                         
  14   4   2          2.90         -3.76        26.45 o                         
  16   4   2        395.40        317.12        55.00 o                         
  18   4   2        275.64        290.19        55.56 o                         
 -19   5   2        230.02        205.22        50.86 o                         
 -17   5   2        164.26        151.71        44.40 o                         
 -15   5   2       2236.47       2378.60       132.93 o                         
 -13   5   2        576.02        598.70        31.05 o                         
 -11   5   2       4901.62       4890.28       247.99 o                         
  -9   5   2       7900.68       7542.70       578.03 o                         
  -7   5   2       7560.09       7437.93       206.76 o                         
  -5   5   2       8807.72       8896.30       219.30 o                         
  -3   5   2       7046.01       7215.48        88.47 o                         
  -1   5   2      10209.15      10295.33       129.91 o                         
   1   5   2       2955.05       2872.15        55.14 o                         
   3   5   2       1112.88       1206.34        51.15 o                         
   5   5   2       3165.18       3156.88        48.89 o                         
   7   5   2       1645.07       1646.91        36.25 o                         
   9   5   2         42.12         22.66        17.22 o                         
  11   5   2        115.30         95.70        16.71 o                         
  13   5   2        126.20        131.47        38.74 o                         
  15   5   2         21.54         25.56        33.79 o                         
  17   5   2         38.52         72.96        41.14 o                         
 -18   6   2        616.99        627.19        81.49 o                         
 -16   6   2       1086.29       1147.21       101.48 o                         
 -14   6   2        531.50        510.51        65.36 o                         
 -12   6   2        788.43        822.12        75.54 o                         
 -10   6   2       1642.89       1778.23       101.28 o                         
  -8   6   2         10.04         13.76         5.08 o                         
  -6   6   2       2443.18       2615.34        63.41 o                         
  -4   6   2       3366.56       3368.72       128.16 o                         
  -2   6   2       5253.42       5520.10        79.79 o                         
   0   6   2       2192.34       2291.90        40.24 o                         
   2   6   2       6653.61       6677.11       156.85 o                         
   4   6   2       6079.35       5992.98       108.01 o                         
   6   6   2       1012.97       1050.36        22.78 o                         
   8   6   2       6912.65       6954.41       389.81 o                         
  10   6   2       3906.63       3909.42       305.68 o                         
  12   6   2        956.05       1142.48        92.71 o                         
  14   6   2       2324.39       2669.73       152.07 o                         
  16   6   2       1386.36       1910.08       136.92 o                         
 -17   7   2       1065.80       1086.69       104.45 o                         
 -15   7   2        837.78        912.47        91.34 o                         
 -13   7   2        263.07        231.38        49.23 o                         
 -11   7   2       5446.87       5723.34       204.63 o                         
  -9   7   2        904.13        953.11        75.14 o                         
  -7   7   2        267.89        214.48        38.29 o                         
  -5   7   2       5363.44       5374.97        98.13 o                         
  -3   7   2       1412.63       1443.17        49.87 o                         
  -1   7   2        939.95       1009.10        30.28 o                         
   1   7   2       7204.83       7422.02        82.16 o                         
   3   7   2      11166.19      11279.44       143.95 o                         
   5   7   2        539.21        558.48        18.74 o                         
   7   7   2       2673.05       2675.54        64.86 o                         
   9   7   2       5356.80       5729.73       183.26 o                         
  11   7   2        805.60        872.83        62.75 o                         
  13   7   2       1448.61       1443.54       113.87 o                         
  15   7   2       1430.90       1629.69       125.26 o                         
 -14   8   2        595.19        485.48        67.57 o                         
 -12   8   2       2491.76       2687.96       146.47 o                         
 -10   8   2       5826.03       6024.76       214.59 o                         
  -8   8   2       3500.60       3633.06       152.66 o                         
  -6   8   2       4599.53       4571.57       163.33 o                         
  -4   8   2       6370.74       6113.73       254.17 o                         
  -2   8   2       4348.83       4610.58        84.94 o                         
   0   8   2       1792.55       1809.92        65.88 o                         
   2   8   2       2941.26       3037.96        65.19 o                         
   4   8   2       1960.75       2041.53        45.52 o                         
   6   8   2        342.77        406.40        24.12 o                         
   8   8   2       1418.73       1441.34        90.41 o                         
  10   8   2        384.11        318.45        40.65 o                         
  12   8   2         40.07         18.60        30.30 o                         
  14   8   2        359.31        418.69        69.56 o                         
 -13   9   2        681.64        675.31        81.24 o                         
 -11   9   2        361.32        399.30        64.58 o                         
  -9   9   2        487.64        472.99        62.99 o                         
  -7   9   2       1227.02       1313.15        61.99 o                         
  -5   9   2       1555.04       1671.65        69.89 o                         
  -3   9   2       1474.31       1550.78        66.34 o                         
  -1   9   2       1490.93       1534.59        46.36 o                         
   1   9   2        726.37        792.44        45.71 o                         
   3   9   2        430.68        390.98        37.18 o                         
   5   9   2       1151.06       1198.15        66.27 o                         
   7   9   2       1318.90       1255.44        72.22 o                         
   9   9   2        848.91        783.54        62.45 o                         
  11   9   2        396.65        392.67        61.94 o                         
 -12  10   2         24.40        -11.40        36.31 o                         
 -10  10   2         41.11         31.13        31.71 o                         
  -8  10   2        253.87        229.13        45.72 o                         
  -6  10   2        134.93        133.93        34.01 o                         
  -4  10   2          0.65         18.51        17.46 o                         
  -2  10   2        124.18        141.21        38.75 o                         
   0  10   2        800.87        684.25        81.18 o                         
   2  10   2        180.97        177.01        52.27 o                         
   4  10   2        796.75        868.15        96.93 o                         
   6  10   2        619.91        707.96        71.78 o                         
   8  10   2        157.40        156.15        36.89 o                         
  10  10   2        291.38        313.37        59.27 o                         
  -1  11   2        785.60        799.66        87.27 o                         
   1  11   2         15.11         13.00        38.00 o                         
   3  11   2         12.44        -44.70        44.70 o                         
   5  11   2         46.87         42.81        37.72 o                         
 -23   1   3         20.76         19.21        19.40 o                         
 -21   1   3        803.57        765.40        56.03 o                         
 -19   1   3       1054.12        952.68        56.02 o                         
 -17   1   3        973.11        971.57        52.05 o                         
 -15   1   3       6668.05       6242.98       203.07 o                         
 -13   1   3      11783.96      11531.76       244.45 o                         
 -11   1   3       1810.71       1918.45        52.49 o                         
  -9   1   3      20633.10      20890.44       202.73 o                         
  -7   1   3      28573.34      28970.64       224.19 o                         
  -5   1   3       3331.47       3530.13        36.65 o                         
  -3   1   3     115192.05     114903.61       920.21 o                         
  -1   1   3      19274.62      19908.19       392.52 o                         
   1   1   3          1.89         21.64         7.66 o                         
   3   1   3       1391.44       1563.84        21.56 o                         
   5   1   3       5861.69       6145.87        62.36 o                         
   7   1   3         97.20        159.57        15.53 o                         
   9   1   3       1172.04       1048.52        26.55 o                         
  11   1   3       1218.57       1282.18        36.12 o                         
  13   1   3        103.50        145.75        30.69 o                         
  15   1   3        100.66        110.95        16.01 o                         
  17   1   3        704.23        654.71        36.51 o                         
  19   1   3        644.85        545.81        47.29 o                         
  21   1   3        124.13        109.58        38.21 o                         
 -22   2   3       1224.06       1288.32        97.73 o                         
 -20   2   3       1442.60       1408.00        70.44 o                         
 -18   2   3         19.82         21.03        17.22 o                         
 -16   2   3       2383.89       2255.15        88.88 o                         
 -14   2   3       2969.04       3033.26        48.86 o                         
 -12   2   3       1172.20       1141.21        24.53 o                         
 -10   2   3       1885.36       2053.43        61.20 o                         
  -8   2   3      33578.16      33388.90       294.61 o                         
  -6   2   3      15648.39      16039.25       115.09 o                         
  -4   2   3       5799.11       5874.30        69.06 o                         
  -2   2   3      20943.13      21537.30       189.40 o                         
   0   2   3      30872.06      30780.61       227.08 o                         
   2   2   3       9643.49      10186.36       158.82 o                         
   4   2   3      36397.78      36261.30       420.81 o                         
   6   2   3      31406.47      31320.57       573.24 o                         
   8   2   3       2344.82       2615.89        59.19 o                         
  10   2   3      13249.11      13400.68       197.45 o                         
  12   2   3       8318.30       8422.67       176.89 o                         
  14   2   3        306.39        375.34        24.55 o                         
  16   2   3       1027.80       1069.66        60.73 o                         
  18   2   3       1365.73       1663.72       121.06 o                         
  20   2   3          2.89          4.29        22.03 o                         
 -21   3   3       1546.40       1608.22        76.51 o                         
 -19   3   3        737.39        777.16        50.56 o                         
 -17   3   3        942.32        970.46        51.28 o                         
 -15   3   3       4439.79       4416.55       172.11 o                         
 -13   3   3       8405.36       8449.66       453.31 o                         
 -11   3   3       1574.98       1742.75        45.53 o                         
  -9   3   3      13666.91      14198.97       148.86 o                         
  -7   3   3      19986.17      20705.89       339.86 o                         
  -5   3   3       2469.01       2386.73        36.70 o                         
  -3   3   3      15976.40      16644.47       165.90 o                         
  -1   3   3      50899.62      51078.91       504.29 o                         
   1   3   3      18543.61      18794.84       576.34 o                         
   3   3   3      22758.56      22985.67       290.41 o                         
   5   3   3      20336.02      19614.79       223.34 o                         
   7   3   3       5996.01       5724.99        69.14 o                         
   9   3   3       8694.59       8673.76       167.80 o                         
  11   3   3       4043.70       4084.60       122.58 o                         
  13   3   3       4140.60       4290.35       101.15 o                         
  15   3   3        820.39        837.88        81.25 o                         
  17   3   3       1305.82       1345.22       107.95 o                         
 -20   4   3        549.83        421.96        67.54 o                         
 -18   4   3       3976.16       4407.00       191.14 o                         
 -16   4   3       4718.58       5010.27       193.97 o                         
 -14   4   3       5456.71       5248.92       317.73 o                         
 -12   4   3      16417.34      16598.34       631.84 o                         
 -10   4   3      24432.40      24360.12       721.01 o                         
  -8   4   3       7595.58       7642.12       111.64 o                         
  -6   4   3      13746.28      14547.38       199.49 o                         
  -4   4   3      47338.36      50491.92       786.00 o                         
  -2   4   3       9212.91       8972.75        99.90 o                         
   0   4   3      20968.88      22045.16       250.16 o                         
   2   4   3       6169.41       5669.42       236.72 o                         
   4   4   3       4705.76       4843.94       103.10 o                         
   6   4   3        954.14        987.76        24.73 o                         
   8   4   3       2011.75       2069.53       104.32 o                         
  10   4   3        563.69        518.73        30.23 o                         
  12   4   3        646.99        664.15        76.70 o                         
  14   4   3       1576.64       1593.35       110.62 o                         
  16   4   3       1162.06       1170.80       101.52 o                         
  18   4   3        601.30        722.59        84.93 o                         
 -19   5   3       1273.12       1424.96       115.46 o                         
 -17   5   3       1808.21       1816.61       123.63 o                         
 -15   5   3        133.01        114.47        38.42 o                         
 -13   5   3       1392.67       1431.77        45.21 o                         
 -11   5   3       4050.76       3926.64       238.38 o                         
  -9   5   3       4788.13       4920.13       161.04 o                         
  -7   5   3       2711.44       2771.88        50.48 o                         
  -5   5   3      20860.79      20988.62       705.03 o                         
  -3   5   3       3433.97       3265.53       117.49 o                         
  -1   5   3       1943.06       2025.04        33.42 o                         
   1   5   3      15926.88      15347.87       345.15 o                         
   3   5   3      10555.08      10531.26       191.99 o                         
   5   5   3       4392.46       4375.58        75.45 o                         
   7   5   3      10660.00      10628.06       258.01 o                         
   9   5   3       8735.88       8558.22       343.39 o                         
  11   5   3       1272.02       1205.93        75.06 o                         
  13   5   3       2966.33       3248.34       157.21 o                         
  15   5   3       2156.72       2473.45       147.17 o                         
  17   5   3        225.04        257.82        55.09 o                         
 -18   6   3        537.75        506.38        73.86 o                         
 -16   6   3        418.83        562.09        73.25 o                         
 -14   6   3          2.42        -12.90        29.14 o                         
 -12   6   3        377.10        345.00        52.13 o                         
 -10   6   3        440.65        420.14        53.13 o                         
  -8   6   3        104.23         92.41        10.67 o                         
  -6   6   3       3342.37       3397.18        84.87 o                         
  -4   6   3       4857.52       4341.55       385.84 o                         
  -2   6   3        684.45        611.14        23.09 o                         
   0   6   3       2840.99       2756.30        52.86 o                         
   2   6   3      12973.19      12548.24       307.25 o                         
   4   6   3       2277.03       2209.03        47.95 o                         
   6   6   3       2497.47       2425.86        50.07 o                         
   8   6   3      11149.92       9927.48       559.57 o                         
  10   6   3       3299.20       3179.34       189.47 o                         
  12   6   3        448.90        474.22        47.95 o                         
  14   6   3       1549.55       1770.44       125.35 o                         
  16   6   3        554.17        654.87        84.69 o                         
 -17   7   3        162.76        117.54        41.28 o                         
 -15   7   3        391.94        437.38        65.94 o                         
 -13   7   3        479.04        581.71        68.64 o                         
 -11   7   3       2085.75       2295.43       125.92 o                         
  -9   7   3         12.54         13.89         7.60 o                         
  -7   7   3        973.93        864.79        68.39 o                         
  -5   7   3        257.64        288.65        43.43 o                         
  -3   7   3        496.22        438.17        21.54 o                         
  -1   7   3       1070.79       1128.64        51.36 o                         
   1   7   3         63.28         54.94        10.81 o                         
   3   7   3         60.89         40.58        10.01 o                         
   5   7   3          1.23         -5.00         8.15 o                         
   7   7   3          4.22         12.14         8.43 o                         
   9   7   3        528.23        540.73        49.89 o                         
  11   7   3         55.36         24.64        23.01 o                         
  13   7   3          2.65         46.30        37.26 o                         
  15   7   3        116.71        126.42        47.05 o                         
 -16   8   3        146.07        176.07        53.26 o                         
 -14   8   3          0.33        -18.28        30.37 o                         
 -12   8   3        305.62        362.96        62.50 o                         
 -10   8   3        104.82        288.06        52.99 o                         
  -8   8   3        159.43        185.99        19.85 o                         
  -6   8   3        982.39       1003.72        78.56 o                         
  -4   8   3       1627.37       1225.06       232.56 o                         
  -2   8   3         50.87         38.22        11.68 o                         
   0   8   3       1687.97       1795.93        78.19 o                         
   2   8   3         39.75         72.52        14.22 o                         
   4   8   3         60.33         60.69        24.73 o                         
   6   8   3          2.55          4.08        10.42 o                         
   8   8   3        697.01        712.18        55.80 o                         
  10   8   3         58.72         32.25        44.19 o                         
  12   8   3         48.70         79.05        36.60 o                         
 -13   9   3        752.94        851.80        89.70 o                         
 -11   9   3       2474.55       2645.70       146.76 o                         
  -9   9   3       1311.18       1317.33        97.12 o                         
  -7   9   3        433.25        441.57        38.53 o                         
  -5   9   3       2325.00       2312.21        84.03 o                         
  -3   9   3       1500.96       1532.85        67.49 o                         
  -1   9   3         56.87         55.93        19.40 o                         
   1   9   3        909.85        941.41        38.18 o                         
   3   9   3        749.98        843.15        73.55 o                         
   5   9   3         18.62         18.79        18.74 o                         
   7   9   3         84.14        108.24        27.95 o                         
   9   9   3        220.49        185.54        47.23 o                         
  11   9   3        159.50        140.71        45.47 o                         
 -12  10   3        488.48        471.85        69.76 o                         
 -10  10   3        336.52        315.45        54.39 o                         
  -8  10   3        249.55        234.77        47.50 o                         
  -6  10   3        621.70        612.23        64.98 o                         
  -4  10   3        582.47        621.31        46.10 o                         
  -2  10   3        284.99        266.41        52.47 o                         
   0  10   3        934.13        913.27        94.41 o                         
   2  10   3       1878.09       1632.87       128.69 o                         
   4  10   3        656.93        709.11        90.39 o                         
   6  10   3       1087.19       1130.66       116.73 o                         
   8  10   3        790.06        776.02        80.47 o                         
  10  10   3        556.63        691.92        81.24 o                         
  -1  11   3        899.88        870.56        92.41 o                         
   1  11   3        863.35        917.84        99.65 o                         
   3  11   3        627.02        691.18        92.49 o                         
 -24   0   4        195.47        223.67        47.55 o                         
 -22   0   4       2535.17       2442.95       136.74 o                         
 -20   0   4       4589.35       4456.82       176.96 o                         
 -18   0   4       1784.90       1816.74       103.95 o                         
 -16   0   4       8705.59       8786.77       230.83 o                         
 -14   0   4      15896.68      14919.87       295.41 o                         
 -12   0   4       6190.57       5790.19       151.55 o                         
 -10   0   4      29493.29      32068.34       364.48 o                         
  -8   0   4      34611.66      33515.31       367.05 o                         
  -6   0   4       9701.28       9283.35       119.03 o                         
  -4   0   4       5436.37       5206.99       124.14 o                         
  -2   0   4      38103.40      36835.86       540.52 o                         
   0   0   4      22081.68      23035.50       356.02 o                         
   2   0   4      30221.38      30143.81       328.48 o                         
   4   0   4      11282.66      11202.33       122.54 o                         
   6   0   4       3678.28       3844.83        63.66 o                         
   8   0   4       1672.73       1781.89        54.40 o                         
  10   0   4       3466.83       3267.30       123.85 o                         
  12   0   4      17147.70      17561.09       253.46 o                         
  14   0   4       1217.85       1259.80        56.50 o                         
  16   0   4       5337.39       5347.29       130.75 o                         
  18   0   4       3112.69       3313.43       164.36 o                         
  20   0   4        735.79        800.11        86.65 o                         
 -23   1   4        694.51        749.25        56.25 o                         
 -21   1   4       1606.65       1606.58        76.78 o                         
 -19   1   4        221.95        292.02        32.01 o                         
 -17   1   4        941.34        847.01        47.85 o                         
 -15   1   4       5533.56       5473.76       109.93 o                         
 -13   1   4       1606.49       1656.05        40.87 o                         
 -11   1   4       3292.49       3150.16        50.58 o                         
  -9   1   4       5385.20       4985.25        57.60 o                         
  -7   1   4      15532.50      15285.70       114.07 o                         
  -5   1   4       1646.69       1896.89        26.71 o                         
  -3   1   4      22305.55      22453.57       203.08 o                         
  -1   1   4      94899.36      95237.80       726.44 o                         
   1   1   4        350.51        368.38        11.90 o                         
   3   1   4      45908.93      46335.48       441.00 o                         
   5   1   4      30459.83      29819.44       350.17 o                         
   7   1   4      11218.78      11259.84       133.50 o                         
   9   1   4       6991.23       7146.57        88.55 o                         
  11   1   4      14101.83      14415.29       224.13 o                         
  13   1   4       1532.44       1605.70        67.52 o                         
  15   1   4       1557.79       1610.03        53.47 o                         
  17   1   4       3064.75       3086.56        86.11 o                         
  19   1   4        397.45        482.64        47.40 o                         
 -22   2   4        237.11        282.26        50.48 o                         
 -20   2   4        113.00        119.91        24.99 o                         
 -18   2   4        341.12        354.97        33.40 o                         
 -16   2   4        833.04        810.49        25.76 o                         
 -14   2   4         79.16         81.17         9.86 o                         
 -12   2   4        444.94        442.07        14.04 o                         
 -10   2   4        521.81        558.75        33.32 o                         
  -8   2   4        128.26        209.27        49.09 o                         
  -6   2   4       9934.13       9938.90       112.65 o                         
  -4   2   4       9595.71       9845.64       124.67 o                         
  -2   2   4       6333.30       6125.26        81.35 o                         
   0   2   4      28900.37      28839.07       331.06 o                         
   2   2   4      22028.30      21508.58       195.58 o                         
   4   2   4       6594.12       6611.29        84.16 o                         
   6   2   4      11429.42      11288.27       277.23 o                         
   8   2   4      18551.21      18830.12       161.21 o                         
  10   2   4       3430.17       3429.90        65.59 o                         
  12   2   4       1395.28       1435.38       122.78 o                         
  14   2   4       1074.18       1193.69        90.84 o                         
  16   2   4        519.98        492.78        66.97 o                         
  18   2   4        157.27         93.03        40.03 o                         
 -21   3   4         87.01         94.71        23.89 o                         
 -19   3   4       1670.90       1621.04        70.01 o                         
 -17   3   4       3338.26       3444.79        96.99 o                         
 -15   3   4         20.83         27.79        14.57 o                         
 -13   3   4       5197.23       4994.06       139.19 o                         
 -11   3   4       6449.48       6513.80        86.52 o                         
  -9   3   4       1919.93       2237.75        64.75 o                         
  -7   3   4       4696.72       4435.39       240.81 o                         
  -5   3   4      12839.71      13315.22       140.00 o                         
  -3   3   4       1307.31       1547.43        27.00 o                         
  -1   3   4      11534.85      12271.06       179.26 o                         
   1   3   4        270.44        279.27        13.64 o                         
   3   3   4       1236.35       1321.71        38.58 o                         
   5   3   4       1024.45       1007.50        32.53 o                         
   7   3   4         71.08         86.35         8.99 o                         
   9   3   4          3.32          1.15         8.78 o                         
  11   3   4        145.99        163.84        18.08 o                         
  13   3   4       1201.96       1125.50        41.79 o                         
  15   3   4        447.31        402.21        59.69 o                         
  17   3   4          1.96         20.94        31.37 o                         
 -20   4   4         96.98        127.99        46.25 o                         
 -18   4   4        408.76        465.39        37.54 o                         
 -16   4   4         24.07         87.34        39.19 o                         
 -14   4   4        377.47        462.93        43.30 o                         
 -12   4   4       6987.13       6876.09       448.43 o                         
 -10   4   4         12.97         75.13        59.90 o                         
  -8   4   4        550.63        600.94        23.64 o                         
  -6   4   4        226.72        340.26        42.91 o                         
  -4   4   4        502.74        794.15       193.22 o                         
  -2   4   4       1921.75       1978.50        29.52 o                         
   0   4   4       1367.26       1576.27        39.30 o                         
   2   4   4       2616.01       2594.53        50.95 o                         
   4   4   4       2832.97       2448.45        52.27 o                         
   6   4   4         43.34         38.03        10.84 o                         
   8   4   4         85.71         84.48        15.53 o                         
  10   4   4       1058.03       1079.75        65.44 o                         
  12   4   4        453.72        339.97        40.33 o                         
  14   4   4        114.54        100.29        36.61 o                         
  16   4   4        132.66         64.19        36.38 o                         
 -19   5   4        784.20        762.56        86.30 o                         
 -17   5   4        912.74        986.00        90.42 o                         
 -15   5   4        897.76       1138.98        90.09 o                         
 -13   5   4       1847.80       1868.49        47.61 o                         
 -11   5   4        732.80        858.83        69.46 o                         
  -9   5   4       2321.56       2367.80       105.61 o                         
  -7   5   4        266.16        296.76        16.06 o                         
  -5   5   4       2185.75       2657.25        57.63 o                         
  -3   5   4          3.72          4.46         3.52 o                         
  -1   5   4        103.14         86.03        10.74 o                         
   1   5   4       2791.96       2714.43        63.71 o                         
   3   5   4        122.71        133.08        12.58 o                         
   5   5   4        676.46        758.74        22.53 o                         
   7   5   4        175.90        196.63        17.59 o                         
   9   5   4        356.79        345.86        26.48 o                         
  11   5   4       1597.80       1460.18       103.83 o                         
  13   5   4        600.74        557.60        72.06 o                         
  15   5   4        603.44        536.02        71.83 o                         
 -18   6   4        612.73        685.08        83.56 o                         
 -16   6   4          4.01        -32.60        37.84 o                         
 -14   6   4        952.93        893.43        80.76 o                         
 -12   6   4        586.27        547.22        62.57 o                         
 -10   6   4       1399.67       1386.37        89.48 o                         
  -8   6   4         51.50         90.73        17.17 o                         
  -6   6   4        285.98        354.51        34.15 o                         
  -4   6   4       7567.44       6327.33       801.53 o                         
  -2   6   4        441.84        459.80        17.62 o                         
   0   6   4      12278.54      12064.49       365.48 o                         
   2   6   4      10555.67      10346.88       190.54 o                         
   4   6   4       3074.24       3037.59        78.11 o                         
   6   6   4       3786.64       3865.76       135.11 o                         
   8   6   4       7147.65       6644.28       266.95 o                         
  10   6   4       1103.13       1181.83        68.87 o                         
  12   6   4        827.31        927.51        65.56 o                         
  14   6   4       1487.70       1913.57       131.85 o                         
 -17   7   4        863.76        875.14        91.95 o                         
 -15   7   4         80.83         37.88        28.53 o                         
 -13   7   4       1122.98       1120.04        92.19 o                         
 -11   7   4       2466.31       2723.92       133.88 o                         
  -9   7   4       1481.19       1531.94        43.67 o                         
  -7   7   4       2692.51       2653.06        99.48 o                         
  -5   7   4       9859.78      10055.93       242.21 o                         
  -3   7   4        430.85        436.95        20.94 o                         
  -1   7   4       5431.77       5484.61       153.52 o                         
   1   7   4      12144.52      12165.28       328.15 o                         
   3   7   4       3654.14       3523.53        77.80 o                         
   5   7   4       3510.41       3314.19        87.19 o                         
   7   7   4       4031.42       4277.27       126.42 o                         
   9   7   4       2920.56       3068.57       112.18 o                         
  11   7   4        306.15        319.01        41.86 o                         
  13   7   4       1203.35       1410.03       114.53 o                         
 -16   8   4       1067.31       1256.52       111.11 o                         
 -14   8   4       1555.37       1675.72       120.51 o                         
 -12   8   4       4310.48       4364.24       184.81 o                         
 -10   8   4       3647.46       3805.63       162.44 o                         
  -8   8   4       1404.86       1398.07        65.06 o                         
  -6   8   4       6447.21       6489.43       198.68 o                         
  -4   8   4       4566.06       4389.88       149.44 o                         
  -2   8   4        479.89        474.21        52.07 o                         
   0   8   4       1433.02       1451.46        36.89 o                         
   2   8   4       1167.07       1175.95        35.21 o                         
   4   8   4        181.56        179.92        21.18 o                         
   6   8   4        505.60        525.90        29.58 o                         
   8   8   4       1064.90       1121.18        81.83 o                         
  10   8   4        524.36        386.18        46.12 o                         
  12   8   4        516.91        517.90        72.83 o                         
 -13   9   4        739.51        787.75        85.85 o                         
 -11   9   4        562.01        665.88        75.07 o                         
  -9   9   4       1014.55       1013.17        85.44 o                         
  -7   9   4       1122.78        988.74        80.45 o                         
  -5   9   4        875.81        931.26        73.80 o                         
  -3   9   4       3019.05       3069.96        96.73 o                         
  -1   9   4       1989.99       1987.69        75.35 o                         
   1   9   4       1413.55       1488.78        49.07 o                         
   3   9   4       1065.35       1163.85       102.08 o                         
   5   9   4       1533.83       1539.78        76.72 o                         
   7   9   4       1019.48       1060.95        68.48 o                         
   9   9   4        584.09        520.17        52.95 o                         
  11   9   4        598.74        625.68        78.35 o                         
 -12  10   4         12.49          6.67        31.38 o                         
 -10  10   4        131.71        132.07        39.31 o                         
  -8  10   4       1076.93       1074.83        89.49 o                         
  -6  10   4        390.43        401.65        39.81 o                         
  -4  10   4        268.72        291.29        34.35 o                         
  -2  10   4       1182.15       1124.91       102.70 o                         
   0  10   4       1067.77       1082.36       103.72 o                         
   2  10   4        465.25        529.57        78.11 o                         
   4  10   4       1142.78       1242.36       118.82 o                         
   6  10   4        584.87        628.94        93.37 o                         
   8  10   4         59.01        101.55        38.67 o                         
  -1  11   4          5.98         70.61        40.16 o                         
   1  11   4         49.46         24.25        34.11 o                         
   3  11   4          9.07         23.55        31.98 o                         
 -23   1   5        467.26        414.04        43.39 o                         
 -21   1   5       1771.88       1757.22        79.68 o                         
 -19   1   5        569.39        509.27        54.46 o                         
 -17   1   5       1615.27       1770.01        67.85 o                         
 -15   1   5       9534.06       9474.56       131.82 o                         
 -13   1   5       1452.48       1373.38        40.80 o                         
 -11   1   5       4875.65       5077.07        63.59 o                         
  -9   1   5       4033.94       4091.74        51.10 o                         
  -7   1   5         55.60         64.46         5.78 o                         
  -5   1   5       3680.43       3679.90        46.94 o                         
  -3   1   5       8857.29       8906.40       179.47 o                         
  -1   1   5       5335.21       5460.31        68.51 o                         
   1   1   5      19164.94      20019.16       163.42 o                         
   3   1   5       2174.18       2252.11        34.96 o                         
   5   1   5        393.17        427.57        15.34 o                         
   7   1   5         22.14         89.93        30.57 o                         
   9   1   5        663.75        717.27        28.93 o                         
  11   1   5       4009.42       3970.29       104.81 o                         
  13   1   5          3.17          9.01        10.80 o                         
  15   1   5          2.08          9.89        12.10 o                         
  17   1   5        731.70        767.11        44.70 o                         
 -22   2   5        452.03        416.29        41.60 o                         
 -20   2   5        310.73        303.78        33.32 o                         
 -18   2   5         36.33         27.97        23.19 o                         
 -16   2   5       4030.50       3929.03        74.61 o                         
 -14   2   5       2246.43       2082.26        99.17 o                         
 -12   2   5         16.39         25.11         8.89 o                         
 -10   2   5       9004.29       9319.10        94.65 o                         
  -8   2   5      22962.91      22717.95       177.93 o                         
  -6   2   5      26334.18      27264.72       206.51 o                         
  -4   2   5      13891.88      14423.28       242.88 o                         
  -2   2   5      97935.41     100271.49      1550.86 o                         
   0   2   5       5780.65       6095.68        64.28 o                         
   2   2   5      11310.68      11624.53       107.82 o                         
   4   2   5      27618.73      26676.83       232.34 o                         
   6   2   5       2233.98       2349.51        71.72 o                         
   8   2   5        810.23        826.76        28.45 o                         
  10   2   5       4410.09       4435.09        83.13 o                         
  12   2   5        122.82        116.22        34.26 o                         
  14   2   5         21.20          9.99        25.79 o                         
  16   2   5        687.46        694.62        52.29 o                         
  18   2   5         44.62         41.10        20.27 o                         
 -21   3   5       1319.31       1302.73        66.46 o                         
 -19   3   5        359.05        355.33        34.78 o                         
 -17   3   5       1869.63       1824.67        59.30 o                         
 -15   3   5       9163.15       8892.92       554.92 o                         
 -13   3   5       1354.47       1513.67        39.00 o                         
 -11   3   5      17785.23      18224.24       149.10 o                         
  -9   3   5      31882.18      31641.48       389.85 o                         
  -7   3   5      14880.99      15614.00       163.12 o                         
  -5   3   5      21466.97      22809.10       269.35 o                         
  -3   3   5      43796.16      44620.91       393.27 o                         
  -1   3   5      31905.25      31889.10       267.98 o                         
   1   3   5      29335.96      29116.14       292.45 o                         
   3   3   5      20155.90      19801.88       201.07 o                         
   5   3   5      15231.61      15670.60       149.27 o                         
   7   3   5       4821.95       4940.78        64.33 o                         
   9   3   5       2444.89       2597.03        51.29 o                         
  11   3   5       3205.79       3307.88        70.31 o                         
  13   3   5        263.30        295.35        24.13 o                         
  15   3   5        980.76       1124.03        97.56 o                         
  17   3   5        624.03        818.24        89.02 o                         
  19   3   5        148.73        109.31        37.05 o                         
 -20   4   5       3391.89       3786.13       183.17 o                         
 -18   4   5       5938.98       6391.62       136.83 o                         
 -16   4   5       3916.51       3748.56       116.94 o                         
 -14   4   5      10075.18      10018.55       219.08 o                         
 -12   4   5      29766.45      29624.99       769.40 o                         
 -10   4   5       6889.59       7030.41       123.15 o                         
  -8   4   5      12548.85      13699.85       152.37 o                         
  -6   4   5      12285.95      12965.38       136.79 o                         
  -4   4   5       4935.74       4510.54       179.91 o                         
  -2   4   5       2558.84       2840.02        38.83 o                         
   0   4   5       7306.44       7601.26        92.21 o                         
   2   4   5       9894.10      10223.59       153.94 o                         
   4   4   5       2771.62       2945.96        70.80 o                         
   6   4   5       5645.30       5818.22        84.43 o                         
   8   4   5       4263.24       4314.58        88.44 o                         
  10   4   5       4002.15       3866.79       130.97 o                         
  12   4   5       2408.22       2405.60        97.37 o                         
  14   4   5       2902.97       3095.79       159.92 o                         
  16   4   5        781.71        822.96        88.68 o                         
 -19   5   5       1764.69       1885.69       130.06 o                         
 -17   5   5       2160.53       2219.73       132.85 o                         
 -15   5   5        154.31        106.36        34.59 o                         
 -13   5   5       3616.22       3709.24       152.71 o                         
 -11   5   5       2658.50       2975.71       127.48 o                         
  -9   5   5       1383.20       1390.86        45.98 o                         
  -7   5   5      10782.37      10940.53       182.77 o                         
  -5   5   5      18749.10      19042.24       423.96 o                         
  -3   5   5      10184.12      10329.93       105.86 o                         
  -1   5   5       3507.67       3201.83        60.71 o                         
   1   5   5      18358.09      17968.35       501.44 o                         
   3   5   5       3046.90       2854.44        71.33 o                         
   5   5   5       3396.90       3553.79        53.75 o                         
   7   5   5       8677.98       8780.77       159.90 o                         
   9   5   5       2168.21       2068.73        63.32 o                         
  11   5   5        657.86        717.96        55.31 o                         
  13   5   5       2512.46       2616.77       147.17 o                         
  15   5   5        812.47        849.97        90.72 o                         
 -18   6   5        371.19        421.37        68.19 o                         
 -16   6   5         16.15        -28.12        33.98 o                         
 -14   6   5        109.66         52.63        33.39 o                         
 -12   6   5        909.33        911.57        78.54 o                         
 -10   6   5        118.19        123.47        35.76 o                         
  -8   6   5        440.52        542.97        28.40 o                         
  -6   6   5       7040.17       7124.76       123.93 o                         
  -4   6   5       3110.62       3038.46       108.09 o                         
  -2   6   5       1467.19       1443.35        40.83 o                         
   0   6   5      14432.15      13726.22       384.45 o                         
   2   6   5       2316.35       2179.00        44.54 o                         
   4   6   5        161.90        166.20        16.38 o                         
   6   6   5       4165.12       4020.76       107.84 o                         
   8   6   5       2772.32       2874.41       221.24 o                         
  10   6   5         11.45         11.45        21.34 o                         
  12   6   5        454.31        435.38        47.54 o                         
  14   6   5        548.61        496.33        73.58 o                         
 -17   7   5         98.13         47.59        36.34 o                         
 -15   7   5        273.02        243.90        49.98 o                         
 -13   7   5        684.66        644.77        72.35 o                         
 -11   7   5        360.70        377.35        53.70 o                         
  -9   7   5         46.10         56.72        12.26 o                         
  -7   7   5        239.01        280.15        25.13 o                         
  -5   7   5        248.67        268.81        38.38 o                         
  -3   7   5       1353.11       1228.10        52.52 o                         
  -1   7   5         15.90         13.85         8.06 o                         
   1   7   5        967.02        936.46        45.22 o                         
   3   7   5        178.68        154.82        14.56 o                         
   5   7   5          1.30         -3.36         9.25 o                         
   7   7   5          0.38         -0.44        23.88 o                         
   9   7   5        423.99        371.29        42.77 o                         
  11   7   5        159.61         75.80        25.28 o                         
  13   7   5        236.11        250.68        55.21 o                         
 -16   8   5          0.30        -42.43        42.43 o                         
 -14   8   5         18.83         93.58        40.91 o                         
 -12   8   5        720.25        937.47        85.19 o                         
 -10   8   5          4.99         10.57        25.21 o                         
  -8   8   5         93.73         91.84        17.96 o                         
  -6   8   5        351.63        364.45        48.06 o                         
  -4   8   5        145.38        121.02        30.91 o                         
  -2   8   5         89.16         89.78        13.25 o                         
   0   8   5        488.76        434.43        25.85 o                         
   2   8   5        106.45        109.60        15.69 o                         
   4   8   5        318.01        286.56        23.67 o                         
   6   8   5         44.28         66.61        14.80 o                         
   8   8   5         45.60         24.21        22.85 o                         
  10   8   5          0.39         -3.17        22.63 o                         
  12   8   5        223.45        190.87        50.47 o                         
 -13   9   5       1004.10       1043.16        96.93 o                         
 -11   9   5       1313.07       1425.52       107.13 o                         
  -9   9   5          1.49         30.11        30.36 o                         
  -7   9   5        392.60        373.27        52.17 o                         
  -5   9   5        957.79        889.79        72.57 o                         
  -3   9   5        240.72        205.95        28.54 o                         
  -1   9   5         55.58         52.39        18.67 o                         
   1   9   5        645.57        589.67        33.64 o                         
   3   9   5         40.75         26.94        21.15 o                         
   5   9   5         27.04          6.61        18.64 o                         
   7   9   5        535.15        548.91        51.49 o                         
   9   9   5          4.31        -15.00        28.96 o                         
  11   9   5         68.98         39.15        31.89 o                         
 -12  10   5        414.53        394.31        65.37 o                         
 -10  10   5        277.68        272.51        52.64 o                         
  -8  10   5        579.63        523.68        65.27 o                         
  -6  10   5       1591.58       1644.66        77.10 o                         
  -4  10   5        684.04        738.55        73.91 o                         
  -2  10   5       1210.21       1182.67       105.22 o                         
   0  10   5       1344.58       1327.54       116.27 o                         
   2  10   5       1370.37       1424.45       123.88 o                         
   4  10   5        791.86        781.75        97.74 o                         
  -3  11   5        815.69        792.83        89.83 o                         
  -1  11   5       1515.17       1666.33       133.02 o                         
   1  11   5        540.87        582.93        86.04 o                         
 -24   0   6       1250.21       1253.56       103.02 o                         
 -22   0   6       6043.46       6279.32       223.56 o                         
 -20   0   6       3043.35       2716.57       131.89 o                         
 -18   0   6       3373.27       3624.65       143.00 o                         
 -16   0   6      16903.32      16809.83       350.78 o                         
 -14   0   6       7941.82       8159.51       142.22 o                         
 -12   0   6       2000.85       2055.84        82.00 o                         
 -10   0   6      12686.48      12955.85       174.02 o                         
  -8   0   6       2346.06       2264.06        41.92 o                         
  -6   0   6       2766.33       2699.55        93.62 o                         
  -4   0   6       3749.61       3526.59        63.55 o                         
  -2   0   6       9529.08       8938.67       172.65 o                         
   0   0   6       4775.39       5541.35       128.09 o                         
   2   0   6       8872.67       9094.67       133.05 o                         
   4   0   6      60557.76      61284.99       654.24 o                         
   6   0   6       2393.66       2445.31        66.56 o                         
   8   0   6       8491.05       8088.33       149.28 o                         
  10   0   6      13557.76      13514.93       366.76 o                         
  12   0   6       4852.14       4744.89       115.48 o                         
  14   0   6       2933.39       2878.53        92.65 o                         
  16   0   6       5392.13       5042.86       133.19 o                         
  18   0   6       2852.82       2825.99       157.38 o                         
 -25   1   6        341.86        257.89        49.08 o                         
 -23   1   6        833.02        764.43        56.97 o                         
 -21   1   6        992.66        951.18        57.66 o                         
 -19   1   6        620.95        567.92        41.42 o                         
 -17   1   6       2559.33       2496.82        69.23 o                         
 -15   1   6       6061.30       5977.22        80.82 o                         
 -13   1   6       2512.92       2587.60        46.67 o                         
 -11   1   6      12871.81      12890.01       122.25 o                         
  -9   1   6      40822.70      40453.74       311.67 o                         
  -7   1   6       5718.82       5570.99        60.10 o                         
  -5   1   6      23763.78      23595.53       217.67 o                         
  -3   1   6      47780.97      48595.01       416.31 o                         
  -1   1   6      22201.84      21925.67       178.51 o                         
   1   1   6      10843.86      10312.10       118.54 o                         
   3   1   6      34855.32      35020.48       278.26 o                         
   5   1   6       8808.76       8447.52       132.75 o                         
   7   1   6       2912.98       3024.30        48.83 o                         
   9   1   6      13862.46      13603.83       174.59 o                         
  11   1   6       1769.69       1780.29        53.08 o                         
  13   1   6       2069.45       1997.09        59.15 o                         
  15   1   6       1195.18       1181.81        48.37 o                         
  17   1   6       1078.60       1016.64        62.90 o                         
 -22   2   6          1.49         17.39        19.08 o                         
 -20   2   6        520.07        513.67        41.18 o                         
 -18   2   6        352.88        322.19        48.20 o                         
 -16   2   6       1318.54       1354.94        33.85 o                         
 -14   2   6       1679.91       1770.67        50.76 o                         
 -12   2   6       4983.62       5069.61        57.86 o                         
 -10   2   6       9860.35       9878.01       154.44 o                         
  -8   2   6      12368.08      12124.48       204.15 o                         
  -6   2   6      28938.41      28520.92       249.72 o                         
  -4   2   6      17536.48      17506.84       172.61 o                         
  -2   2   6      28483.66      28331.27       438.54 o                         
   0   2   6      30510.67      31141.60       243.25 o                         
   2   2   6       2013.54       2126.03        37.21 o                         
   4   2   6       3583.37       3186.43        66.23 o                         
   6   2   6       7750.17       7878.68        86.62 o                         
   8   2   6       1888.58       1942.55        45.39 o                         
  10   2   6       1145.30       1139.58        58.83 o                         
  12   2   6       1044.87       1101.48        85.35 o                         
  14   2   6        449.26        472.58        29.84 o                         
  16   2   6         28.70         18.95        20.16 o                         
  18   2   6        113.53         94.79        32.58 o                         
 -21   3   6        611.32        641.66        46.44 o                         
 -19   3   6       2474.54       2584.78        85.95 o                         
 -17   3   6        886.27        832.77        44.77 o                         
 -15   3   6        698.68        724.90        66.55 o                         
 -13   3   6       2381.40       2227.31        49.35 o                         
 -11   3   6        126.39        164.66        29.12 o                         
  -9   3   6      10833.10      11195.03       182.99 o                         
  -7   3   6       3938.84       4163.54       193.81 o                         
  -5   3   6        780.26        919.89        23.57 o                         
  -3   3   6       2083.71       2053.51        51.99 o                         
  -1   3   6          5.81         12.20         6.07 o                         
   1   3   6       2853.40       2652.20        37.80 o                         
   3   3   6         51.88         77.53         9.18 o                         
   5   3   6         72.85         99.87         9.41 o                         
   7   3   6       3951.09       3750.25        63.07 o                         
   9   3   6        103.01         79.71        13.84 o                         
  11   3   6        258.43        235.80        20.53 o                         
  13   3   6       1829.52       1998.52       121.47 o                         
  15   3   6        255.24        310.89        57.18 o                         
  17   3   6        124.00         92.60        28.51 o                         
  19   3   6        410.26        369.23        60.07 o                         
 -20   4   6        158.65        203.50        54.34 o                         
 -18   4   6         18.30         45.67        16.83 o                         
 -16   4   6       1819.38       1633.14        53.43 o                         
 -14   4   6         56.13         77.94        13.84 o                         
 -12   4   6       1123.12       1120.00        34.81 o                         
 -10   4   6       1314.15       1398.90        58.76 o                         
  -8   4   6          5.85        135.57        34.38 o                         
  -6   4   6       1279.94       1240.67        35.35 o                         
  -4   4   6       6511.48       6538.24        76.02 o                         
  -2   4   6         37.01         71.79         7.84 o                         
   0   4   6        271.50        334.22        17.42 o                         
   2   4   6        153.22        269.23        17.18 o                         
   4   4   6        646.76        710.92        27.72 o                         
   6   4   6        212.18        152.45        23.59 o                         
   8   4   6         71.17         66.42        17.10 o                         
  10   4   6       1173.65       1230.15        67.24 o                         
  12   4   6         84.96         78.34        27.66 o                         
  14   4   6         15.27          4.68        30.85 o                         
  16   4   6        342.93        472.59        71.16 o                         
 -19   5   6        595.98        655.44        79.41 o                         
 -17   5   6       1933.37       2076.92       126.75 o                         
 -15   5   6        872.66        875.83        79.82 o                         
 -13   5   6       1966.28       1979.32       111.39 o                         
 -11   5   6         91.39         43.66        26.90 o                         
  -9   5   6          4.92         -1.65        35.72 o                         
  -7   5   6          5.78         78.80        13.99 o                         
  -5   5   6        381.63        385.79        22.36 o                         
  -3   5   6       3033.81       3078.96        57.06 o                         
  -1   5   6       1495.39       1381.94        29.85 o                         
   1   5   6        476.63        492.06        22.41 o                         
   3   5   6       1655.52       1548.62        41.60 o                         
   5   5   6        612.58        575.94        24.54 o                         
   7   5   6        474.36        508.43        23.96 o                         
   9   5   6       3148.95       3203.62       108.50 o                         
  11   5   6       1242.51       1420.56        76.84 o                         
  13   5   6        690.53        687.59        59.58 o                         
  15   5   6        666.46        715.35        84.28 o                         
 -18   6   6        428.18        442.76        67.83 o                         
 -16   6   6        151.94        102.68        37.23 o                         
 -14   6   6        295.41        211.44        46.38 o                         
 -12   6   6       8029.14       8258.21       241.84 o                         
 -10   6   6       1694.28       1809.76        48.41 o                         
  -8   6   6       8309.70       8210.10       135.62 o                         
  -6   6   6       5878.78       5739.56       110.83 o                         
  -4   6   6       4679.82       4528.32        71.59 o                         
  -2   6   6       3096.64       2962.67        61.66 o                         
   0   6   6      11863.01      11461.18       153.30 o                         
   2   6   6       6000.39       5822.14       124.85 o                         
   4   6   6       1008.02       1014.73        75.70 o                         
   6   6   6       6755.43       6651.71       144.97 o                         
   8   6   6       1247.98       1252.09        69.53 o                         
  10   6   6        698.10        717.74        56.04 o                         
  12   6   6        912.33        871.39        66.16 o                         
  14   6   6        524.99        569.95        79.66 o                         
 -17   7   6        641.77        557.39        75.47 o                         
 -15   7   6        248.20        227.92        47.67 o                         
 -13   7   6       4246.64       4471.99       183.33 o                         
 -11   7   6       2059.30       2038.96       114.63 o                         
  -9   7   6       2962.94       2945.55        73.38 o                         
  -7   7   6       8557.64       8644.45       165.69 o                         
  -5   7   6       5562.47       5397.91       163.65 o                         
  -3   7   6       4468.47       4384.05        61.18 o                         
  -1   7   6       4722.92       4645.31        86.45 o                         
   1   7   6       9226.50       8744.58       282.69 o                         
   3   7   6       1051.30       1018.73        29.40 o                         
   5   7   6       3537.92       3247.76        87.99 o                         
   7   7   6       3851.40       3813.05       123.14 o                         
   9   7   6        323.41        259.77        37.94 o                         
  11   7   6        290.08        263.62        39.49 o                         
  13   7   6       1199.58       1266.16       113.24 o                         
 -16   8   6        627.89        587.68        76.72 o                         
 -14   8   6       2361.49       2666.60       148.63 o                         
 -12   8   6       1679.77       1769.61       114.73 o                         
 -10   8   6        131.29        190.31        41.18 o                         
  -8   8   6        828.66        947.07        44.59 o                         
  -6   8   6       2506.59       2451.91        76.22 o                         
  -4   8   6        664.47        614.80        54.36 o                         
  -2   8   6        479.11        480.16        35.32 o                         
   0   8   6       3178.69       3232.38       134.52 o                         
   2   8   6       1225.37       1256.22        55.62 o                         
   4   8   6        769.26        792.06        37.68 o                         
   6   8   6       2670.92       2566.32        71.11 o                         
   8   8   6       1151.80       1098.22        84.98 o                         
  10   8   6        871.87       1095.52        95.38 o                         
  12   8   6       1415.83       1756.16       133.30 o                         
 -13   9   6        555.30        652.75        77.48 o                         
 -11   9   6       1090.91        983.38        89.46 o                         
  -9   9   6       1428.60       1432.68       100.27 o                         
  -7   9   6       1217.77       1177.98        85.72 o                         
  -5   9   6       1939.46       1707.56        98.32 o                         
  -3   9   6       1768.91       1740.02        94.57 o                         
  -1   9   6       1927.37       1941.29        77.10 o                         
   1   9   6       1109.14       1110.22        43.51 o                         
   3   9   6       1453.65       1537.09        73.00 o                         
   5   9   6        609.25        603.10        51.36 o                         
   7   9   6        678.74        771.91       103.45 o                         
   9   9   6        619.05        679.33        79.51 o                         
 -12  10   6         12.75        -19.40        33.24 o                         
 -10  10   6        876.49        874.18        86.16 o                         
  -8  10   6       1231.72       1075.41        90.11 o                         
  -6  10   6        213.96        234.40        45.49 o                         
  -4  10   6       1059.57       1102.48        63.25 o                         
  -2  10   6       2135.36       2266.11       150.08 o                         
   0  10   6         73.60        113.78        49.46 o                         
   2  10   6        412.87        459.12        78.76 o                         
   4  10   6        581.56        519.51        83.78 o                         
  -3  11   6         10.11         51.82        34.88 o                         
  -1  11   6         98.61         41.45        34.51 o                         
   1  11   6          0.84         10.48        32.47 o                         
 -25   1   7         84.03         23.60        23.76 o                         
 -23   1   7       1999.93       2004.92        87.59 o                         
 -21   1   7        632.15        639.39        47.94 o                         
 -19   1   7         41.06         64.00        21.21 o                         
 -17   1   7       2436.27       2421.85        60.64 o                         
 -15   1   7        215.99        252.37        17.23 o                         
 -13   1   7        297.87        320.19        16.70 o                         
 -11   1   7         20.63        114.88        23.72 o                         
  -9   1   7        596.77        626.86        22.01 o                         
  -7   1   7        648.03        651.56        18.09 o                         
  -5   1   7       6145.43       6232.81        90.97 o                         
  -3   1   7        467.75        474.57        19.24 o                         
  -1   1   7       4915.08       5013.69        61.34 o                         
   1   1   7        837.82        994.36        32.52 o                         
   3   1   7      11213.99      11023.93       114.22 o                         
   5   1   7        607.01        567.86        21.98 o                         
   7   1   7        732.57        691.60        23.76 o                         
   9   1   7      12956.91      12921.61       190.01 o                         
  11   1   7       2941.88       2912.16        62.71 o                         
  13   1   7        626.83        616.08        34.32 o                         
  15   1   7       1076.09       1092.51        47.97 o                         
  17   1   7        410.63        468.55        45.28 o                         
 -24   2   7        100.97         78.54        33.44 o                         
 -22   2   7        396.29        326.57        36.38 o                         
 -20   2   7         41.12         26.92        20.51 o                         
 -18   2   7       1608.64       1721.70        67.31 o                         
 -16   2   7       5298.12       5346.82        96.47 o                         
 -14   2   7       5239.61       5270.19        79.90 o                         
 -12   2   7        988.56       1026.65        41.33 o                         
 -10   2   7      34685.04      34566.41       943.69 o                         
  -8   2   7       8417.28       8108.61        91.45 o                         
  -6   2   7       1230.09       1201.08        31.16 o                         
  -4   2   7      78927.03      82164.49       689.73 o                         
  -2   2   7      16780.22      17332.86       200.96 o                         
   0   2   7       3842.41       3711.74        64.72 o                         
   2   2   7      14490.40      14036.42       157.05 o                         
   4   2   7      16145.14      16201.35       122.12 o                         
   6   2   7        383.81        390.65        22.09 o                         
   8   2   7       4852.23       4920.03       151.77 o                         
  10   2   7       1352.64       1349.43        52.09 o                         
  12   2   7        127.32        109.01        15.35 o                         
  14   2   7        245.04        219.57        25.62 o                         
  16   2   7       1003.35       1014.49        65.76 o                         
  18   2   7        100.28         74.46        29.95 o                         
 -23   3   7        806.51        858.31        89.73 o                         
 -21   3   7        179.89        142.02        25.81 o                         
 -19   3   7        846.30        933.08        50.65 o                         
 -17   3   7       2639.23       2692.92        62.02 o                         
 -15   3   7       1587.84       1549.27        34.74 o                         
 -13   3   7       3711.18       3692.87        49.71 o                         
 -11   3   7      14383.07      14377.97       206.50 o                         
  -9   3   7      14478.78      14684.94       413.02 o                         
  -7   3   7       4418.01       4306.85        94.70 o                         
  -5   3   7      22295.62      22749.08       390.43 o                         
  -3   3   7       7444.80       6872.09        87.27 o                         
  -1   3   7      13602.90      13828.21       245.45 o                         
   1   3   7       8756.17       8654.45       151.17 o                         
   3   3   7      12817.92      12660.87       126.52 o                         
   5   3   7       6733.83       7054.78        79.17 o                         
   7   3   7       2672.45       2886.26        56.98 o                         
   9   3   7       2635.58       2569.24        91.03 o                         
  11   3   7       1461.79       1526.67       161.17 o                         
  13   3   7        505.44        451.43        64.32 o                         
  15   3   7       1303.17       1365.15       141.15 o                         
  17   3   7        609.70        570.59        73.06 o                         
 -22   4   7       1484.93       1530.76       120.81 o                         
 -20   4   7       2720.61       3052.13       161.27 o                         
 -18   4   7        854.21        825.30        79.95 o                         
 -16   4   7        844.30        903.25        31.08 o                         
 -14   4   7       1878.68       1996.42        54.11 o                         
 -12   4   7        811.06        748.82        55.67 o                         
 -10   4   7        795.82        895.13        29.85 o                         
  -8   4   7       4147.14       4314.31        73.20 o                         
  -6   4   7       3853.87       3512.53       169.74 o                         
  -4   4   7        182.35        177.04        10.86 o                         
  -2   4   7       3965.30       3775.09        54.13 o                         
   0   4   7       5167.18       4987.24        61.72 o                         
   2   4   7      11420.77      11329.51       196.42 o                         
   4   4   7       4754.53       4641.30        69.66 o                         
   6   4   7       6839.55       6955.76       194.02 o                         
   8   4   7       7453.04       7597.64       167.11 o                         
  10   4   7       3527.60       3719.50       189.30 o                         
  12   4   7       4704.13       5016.68       195.53 o                         
  14   4   7       1639.71       1695.84       122.33 o                         
  16   4   7        852.61        718.91        82.95 o                         
 -21   5   7        469.99        603.57        80.36 o                         
 -19   5   7       1967.30       2162.04       135.97 o                         
 -17   5   7       1108.60       1167.78        94.88 o                         
 -15   5   7       2187.99       1949.60       117.09 o                         
 -13   5   7       8723.10       8927.98       248.61 o                         
 -11   5   7       3333.04       3188.10        64.36 o                         
  -9   5   7        187.20        209.44        18.22 o                         
  -7   5   7      21015.42      21437.77       456.46 o                         
  -5   5   7       7211.34       6935.09       167.95 o                         
  -3   5   7       4089.18       3942.57        62.69 o                         
  -1   5   7      15277.58      14649.29       338.33 o                         
   1   5   7       7131.95       6726.29       177.15 o                         
   3   5   7        977.06       1030.25        34.91 o                         
   5   5   7       4343.99       4311.10        72.52 o                         
   7   5   7       5790.05       5562.99       102.71 o                         
   9   5   7        191.15        184.37        55.79 o                         
  11   5   7        891.70        879.44        63.48 o                         
  13   5   7       1346.62       1425.41        83.73 o                         
 -18   6   7        637.21        673.56        79.55 o                         
 -16   6   7        606.73        594.01        71.77 o                         
 -14   6   7       3482.64       3571.21       159.58 o                         
 -12   6   7       4697.95       4564.24       173.83 o                         
 -10   6   7       2288.19       2449.36       143.70 o                         
  -8   6   7       7154.28       7126.78       230.84 o                         
  -6   6   7       5425.78       5451.51       105.13 o                         
  -4   6   7       3073.46       3139.46        52.68 o                         
  -2   6   7       6379.09       6198.48       149.41 o                         
   0   6   7       4962.01       4775.16       102.48 o                         
   2   6   7        123.54         84.60        12.43 o                         
   4   6   7        702.29        668.75        34.80 o                         
   6   6   7       2210.11       2184.65        60.13 o                         
   8   6   7          6.32         26.14        51.35 o                         
  10   6   7         91.19         75.43        25.44 o                         
  12   6   7        572.55        608.42        77.85 o                         
 -17   7   7         20.77          2.27        31.93 o                         
 -15   7   7         97.79         61.65        36.22 o                         
 -13   7   7         47.06        128.92        43.42 o                         
 -11   7   7         40.42         18.10        27.20 o                         
  -9   7   7        224.03        261.89        23.18 o                         
  -7   7   7         12.10         49.99        50.64 o                         
  -5   7   7          4.70         19.71        16.62 o                         
  -3   7   7        135.33        117.03        13.14 o                         
  -1   7   7         97.54         84.85        11.38 o                         
   1   7   7        750.57        695.10        25.87 o                         
   3   7   7          2.97         -6.77         9.19 o                         
   5   7   7        265.16        272.74        34.38 o                         
   7   7   7        319.24        291.88        38.53 o                         
   9   7   7        417.83        380.79        43.94 o                         
  11   7   7        310.74        292.13        59.55 o                         
 -16   8   7        139.67        132.80        42.58 o                         
 -14   8   7        113.78        129.67        41.66 o                         
 -12   8   7         81.56         74.03        36.20 o                         
 -10   8   7          4.06        -30.01        30.33 o                         
  -8   8   7        102.87        122.36        23.29 o                         
  -6   8   7        376.66        366.54        31.50 o                         
  -4   8   7          0.84          0.76        18.81 o                         
  -2   8   7         80.46         90.17        27.25 o                         
   0   8   7        412.78        423.37        29.80 o                         
   2   8   7          9.52         17.26        12.87 o                         
   4   8   7        235.65        264.85        25.22 o                         
   6   8   7        329.99        366.94        29.41 o                         
   8   8   7         65.45         66.78        36.48 o                         
  10   8   7         44.20         45.70        34.56 o                         
 -13   9   7        442.14        507.07        69.43 o                         
 -11   9   7         72.19         68.72        34.07 o                         
  -9   9   7         35.42         -6.96        27.90 o                         
  -7   9   7        684.80        560.32        38.88 o                         
  -5   9   7         78.48         36.62        17.72 o                         
  -3   9   7        160.43        133.20        31.91 o                         
  -1   9   7       1074.93       1025.98        73.30 o                         
   1   9   7        503.05        483.16        40.86 o                         
   3   9   7        107.85        123.50        26.24 o                         
   5   9   7        917.98       1040.01        66.22 o                         
   7   9   7        801.28        842.58       102.91 o                         
   9   9   7        254.47        232.97        51.00 o                         
 -12  10   7        609.01        629.15        77.41 o                         
 -10  10   7        504.47        370.59        60.37 o                         
  -8  10   7       1030.14        949.77        84.81 o                         
  -6  10   7        950.94        831.85        76.28 o                         
  -4  10   7        596.24        603.15        38.95 o                         
  -2  10   7        716.05        739.70        90.42 o                         
   0  10   7       1148.34       1103.07       109.46 o                         
   2  10   7        400.66        300.19        65.85 o                         
  -5  11   7        484.47        483.74        75.17 o                         
  -3  11   7        831.10        790.60        96.20 o                         
  -1  11   7        345.36        381.55        69.58 o                         
 -24   0   8       3759.20       3916.26       178.67 o                         
 -22   0   8       2794.56       2737.50       139.51 o                         
 -20   0   8        129.47        179.65        37.51 o                         
 -18   0   8       4609.37       4527.05       139.12 o                         
 -16   0   8       6454.60       6447.55       179.09 o                         
 -14   0   8        803.58        933.44        33.58 o                         
 -12   0   8       6073.59       6278.24       263.69 o                         
 -10   0   8      15069.31      14274.19       269.54 o                         
  -8   0   8       3032.92       3101.24        90.11 o                         
  -6   0   8       2817.80       2824.61       109.55 o                         
  -4   0   8      19062.23      18540.35       323.57 o                         
  -2   0   8       2241.49       2070.59        76.55 o                         
   0   0   8       3361.77       2595.75        89.66 o                         
   2   0   8      24336.44      24322.16       427.49 o                         
   4   0   8      17057.67      17289.36       342.31 o                         
   6   0   8       4358.25       4372.87       100.22 o                         
   8   0   8      12942.11      12204.50       271.37 o                         
  10   0   8       7923.31       7792.67       151.32 o                         
  12   0   8        156.05        140.84        30.86 o                         
  14   0   8       2211.02       2287.61       116.05 o                         
  16   0   8       1341.25       1436.91        95.90 o                         
 -25   1   8        391.97        327.12        39.44 o                         
 -23   1   8       1767.66       1686.73        79.80 o                         
 -21   1   8       1306.14       1254.93        64.07 o                         
 -19   1   8       3804.11       3946.84       139.62 o                         
 -17   1   8       7134.07       7231.98       146.85 o                         
 -15   1   8       7278.89       7056.95       107.61 o                         
 -13   1   8       7343.57       7535.38       160.35 o                         
 -11   1   8      23449.52      23577.81       301.59 o                         
  -9   1   8      27258.19      28325.51       264.94 o                         
  -7   1   8       8451.31       7951.93        83.50 o                         
  -5   1   8      36614.01      36564.55       330.88 o                         
  -3   1   8      15791.67      15363.13       264.66 o                         
  -1   1   8       2764.36       2549.50        43.09 o                         
   1   1   8      18488.18      18331.40       207.95 o                         
   3   1   8       3454.41       3112.23        62.70 o                         
   5   1   8       2031.71       1965.89        38.90 o                         
   7   1   8       1366.53       1329.53        33.36 o                         
   9   1   8       1731.09       1798.85        47.87 o                         
  11   1   8       1000.99        970.21        37.05 o                         
  13   1   8        487.24        445.69        30.96 o                         
  15   1   8       1231.61       1192.00        51.75 o                         
  17   1   8        211.98        197.34        40.51 o                         
 -24   2   8        291.98        255.60        54.34 o                         
 -22   2   8        233.53        240.75        65.35 o                         
 -20   2   8       2174.28       2203.07        81.43 o                         
 -18   2   8       4116.35       4145.67       106.60 o                         
 -16   2   8       2880.26       3046.51        70.67 o                         
 -14   2   8      11216.21      10947.41       132.83 o                         
 -12   2   8       8114.95       8211.99       194.66 o                         
 -10   2   8      16013.02      16260.65       402.30 o                         
  -8   2   8      10472.18       9944.42       109.26 o                         
  -6   2   8      17723.63      18559.52       188.73 o                         
  -4   2   8      23233.41      23810.97       233.40 o                         
  -2   2   8      12468.86      12641.37       143.73 o                         
   0   2   8       4562.16       4986.88        75.53 o                         
   2   2   8       2540.32       2467.19        69.02 o                         
   4   2   8       1194.71       1288.22        31.71 o                         
   6   2   8        730.51        796.47        24.65 o                         
   8   2   8        104.76        124.78        16.24 o                         
  10   2   8       1158.88       1107.75        39.33 o                         
  12   2   8        948.26        909.07        50.06 o                         
  14   2   8        612.13        527.94        46.80 o                         
  16   2   8        155.04        173.34        35.78 o                         
 -23   3   8         17.56        -19.74        37.09 o                         
 -21   3   8        139.10        118.56        23.49 o                         
 -19   3   8        256.49        308.54        40.32 o                         
 -17   3   8        928.07        956.25        46.75 o                         
 -15   3   8        851.54        890.97        24.33 o                         
 -13   3   8        782.05        830.03        49.47 o                         
 -11   3   8       1921.03       1976.62        36.46 o                         
  -9   3   8        710.62        756.78        21.01 o                         
  -7   3   8       2913.22       2966.24        63.21 o                         
  -5   3   8         32.88         53.69         8.04 o                         
  -3   3   8        951.33        906.41        28.00 o                         
  -1   3   8      18620.24      18045.22       228.85 o                         
   1   3   8        986.54       1076.65        33.20 o                         
   3   3   8        480.77        539.23        22.79 o                         
   5   3   8       9294.61       9046.06       208.91 o                         
   7   3   8       5627.22       5430.82       131.57 o                         
   9   3   8       1118.18       1015.75        47.73 o                         
  11   3   8       1354.14       1364.54        44.65 o                         
  13   3   8        740.80        725.90        45.65 o                         
  15   3   8          6.66        -24.86        27.82 o                         
  17   3   8        104.36         59.59        34.08 o                         
 -22   4   8         16.20         40.81        36.03 o                         
 -20   4   8         68.82         87.85        37.89 o                         
 -18   4   8        794.27        730.57        75.48 o                         
 -16   4   8       1146.53       1157.17        45.15 o                         
 -14   4   8         16.17          8.70         9.53 o                         
 -12   4   8       1278.61       1168.68        32.35 o                         
 -10   4   8        620.87        594.04        26.25 o                         
  -8   4   8        238.01        281.30        53.19 o                         
  -6   4   8        160.21        154.86        17.00 o                         
  -4   4   8       3690.51       3755.31        56.05 o                         
  -2   4   8        160.58        261.83        14.97 o                         
   0   4   8       2417.98       2279.59        36.81 o                         
   2   4   8        834.71       1013.32        34.96 o                         
   4   4   8        216.45        249.17        17.35 o                         
   6   4   8        570.65        557.32        31.55 o                         
   8   4   8        144.45        195.90        34.48 o                         
  10   4   8         99.07        123.95        29.97 o                         
  12   4   8        213.04        225.57        39.39 o                         
  14   4   8          9.80         -3.65        20.26 o                         
  16   4   8         71.34         65.35        39.34 o                         
 -21   5   8        440.07        487.83        73.65 o                         
 -19   5   8         87.93        117.96        42.95 o                         
 -17   5   8        656.32        545.67        66.49 o                         
 -15   5   8       1601.76       1622.39       104.89 o                         
 -13   5   8         44.02        130.02        40.26 o                         
 -11   5   8       1906.26       1928.87        59.55 o                         
  -9   5   8         41.77         40.31        13.20 o                         
  -7   5   8        570.79        625.02        29.22 o                         
  -5   5   8        919.93        908.23        23.54 o                         
  -3   5   8        978.99        979.59        24.91 o                         
  -1   5   8       1291.85       1276.93        30.67 o                         
   1   5   8       3908.64       3867.84        70.54 o                         
   3   5   8       2644.45       2589.30        59.42 o                         
   5   5   8        253.42        273.50        23.11 o                         
   7   5   8       4116.54       4125.80       153.88 o                         
   9   5   8       1040.50       1135.61        67.75 o                         
  11   5   8        574.01        636.29        55.15 o                         
  13   5   8        106.02        134.30        32.79 o                         
 -18   6   8       1275.58       1469.59       113.47 o                         
 -16   6   8       1537.34       1538.98       109.79 o                         
 -14   6   8       2924.49       3159.07       148.50 o                         
 -12   6   8       6426.29       6098.58       475.44 o                         
 -10   6   8       3611.59       3811.46        85.76 o                         
  -8   6   8       8313.93       8156.46       189.05 o                         
  -6   6   8      12084.58      12187.43       239.03 o                         
  -4   6   8        129.49        154.19        11.33 o                         
  -2   6   8       9870.15       9437.31       122.05 o                         
   0   6   8       1212.16       1272.92        39.91 o                         
   2   6   8       1142.67       1162.40        39.10 o                         
   4   6   8        968.17        937.50        44.72 o                         
   6   6   8        515.87        584.11        48.52 o                         
   8   6   8         13.22         -1.22        26.51 o                         
  10   6   8         61.90         25.59        23.10 o                         
  12   6   8        459.47        466.78        52.50 o                         
 -17   7   8        406.82        399.58        64.49 o                         
 -15   7   8       2828.37       3037.96       154.86 o                         
 -13   7   8       4450.78       4903.04       189.84 o                         
 -11   7   8       2654.22       2771.81       153.40 o                         
  -9   7   8       2432.30       2617.86       188.08 o                         
  -7   7   8       8114.34       8099.41       148.73 o                         
  -5   7   8       1681.50       1626.81       109.15 o                         
  -3   7   8       2036.68       1938.25        68.23 o                         
  -1   7   8       3957.62       3659.18       117.55 o                         
   1   7   8       1057.11        974.17        58.90 o                         
   3   7   8        489.90        509.05        30.23 o                         
   5   7   8       2125.74       2347.47        92.93 o                         
   7   7   8       1681.91       1782.68        86.71 o                         
   9   7   8         29.48         27.62        24.35 o                         
  11   7   8        744.74        768.85        65.62 o                         
 -16   8   8        331.54        287.11        55.29 o                         
 -14   8   8        882.27        881.47        86.02 o                         
 -12   8   8        240.90        271.64        50.00 o                         
 -10   8   8         63.40         90.10        31.41 o                         
  -8   8   8       1828.25       1891.09       133.37 o                         
  -6   8   8        759.79        761.71        85.14 o                         
  -4   8   8        621.09        536.75        37.85 o                         
  -2   8   8       2899.78       2773.16       115.62 o                         
   0   8   8       3343.50       3204.79       125.56 o                         
   2   8   8       1769.50       1713.19        69.80 o                         
   4   8   8       2528.74       2566.90        82.11 o                         
   6   8   8       2965.56       2839.98       292.84 o                         
   8   8   8       1428.20       1549.03        86.62 o                         
  10   8   8       1092.01       1346.97       112.47 o                         
 -13   9   8        583.67        667.57        78.29 o                         
 -11   9   8        438.74        393.04        57.59 o                         
  -9   9   8       1189.86       1020.95        83.58 o                         
  -7   9   8       1621.21       1530.09       141.99 o                         
  -5   9   8       1354.59       1265.76        72.52 o                         
  -3   9   8       1785.34       1746.11        71.38 o                         
  -1   9   8       2047.97       1962.08       100.10 o                         
   1   9   8       1268.17       1192.97        97.38 o                         
   3   9   8        988.42        933.88        58.64 o                         
   5   9   8        567.34        619.91        53.66 o                         
   7   9   8        299.17        299.79        52.93 o                         
   9   9   8        640.02        592.15        74.91 o                         
 -12  10   8        498.73        597.73        76.07 o                         
 -10  10   8       1069.43       1082.54        94.17 o                         
  -8  10   8         96.03         98.00        36.74 o                         
  -6  10   8        133.41         85.45        29.75 o                         
  -4  10   8       1848.73       1772.19        75.28 o                         
  -2  10   8        158.64        179.37        52.21 o                         
   0  10   8         25.27         74.79        43.26 o                         
   2  10   8        467.67        435.04        77.96 o                         
  -5  11   8          2.81         39.07        34.29 o                         
  -3  11   8          1.55         44.70        34.71 o                         
  -1  11   8          0.79        -29.82        29.82 o                         
 -25   1   9        248.37        261.69        36.49 o                         
 -23   1   9         66.59         94.34        26.97 o                         
 -21   1   9        168.36        129.87        25.14 o                         
 -19   1   9        135.92        189.26        27.96 o                         
 -17   1   9       1084.15       1132.45        40.44 o                         
 -15   1   9       1134.37       1106.44        32.19 o                         
 -13   1   9       1587.70       1538.12        37.46 o                         
 -11   1   9         50.20         84.61        10.97 o                         
  -9   1   9        231.08        250.71        13.45 o                         
  -7   1   9         53.22         54.89         9.18 o                         
  -5   1   9       1800.17       1631.63        39.92 o                         
  -3   1   9      11479.38      11528.58       166.74 o                         
  -1   1   9       4225.65       4562.48        74.64 o                         
   1   1   9      25528.38      26340.88       399.21 o                         
   3   1   9       7047.57       6904.63       135.11 o                         
   5   1   9       1920.24       1964.99        63.00 o                         
   7   1   9       2370.18       2305.00        50.80 o                         
   9   1   9       4396.17       4411.25        79.52 o                         
  11   1   9         43.12         30.86        13.04 o                         
  13   1   9        566.20        568.58        41.86 o                         
  15   1   9        753.28        871.64        79.40 o                         
 -24   2   9        748.21        766.87        85.90 o                         
 -22   2   9        628.50        625.19        47.71 o                         
 -20   2   9         71.76         97.51        55.70 o                         
 -18   2   9       3727.04       3967.25        87.53 o                         
 -16   2   9       4937.31       4964.15        72.11 o                         
 -14   2   9        239.89        349.34        26.63 o                         
 -12   2   9      24200.63      23857.13       393.80 o                         
 -10   2   9       8421.98       7840.13        96.45 o                         
  -8   2   9        994.65       1111.22        26.30 o                         
  -6   2   9       6981.08       6729.55        93.68 o                         
  -4   2   9      36199.45      37803.02       422.73 o                         
  -2   2   9         18.00         53.87        11.32 o                         
   0   2   9       3789.99       3921.95        84.19 o                         
   2   2   9       8874.93       9023.92       148.87 o                         
   4   2   9        497.98        526.53        23.96 o                         
   6   2   9       2119.24       2157.93        44.65 o                         
   8   2   9       4398.82       4491.77        79.83 o                         
  10   2   9       2807.76       2765.27        77.06 o                         
  12   2   9        259.77        213.11        21.22 o                         
  14   2   9       1370.89       1416.41        94.59 o                         
  16   2   9        477.16        368.54        58.67 o                         
 -23   3   9        785.58        852.73        90.90 o                         
 -21   3   9        995.94       1070.97        93.35 o                         
 -19   3   9       2696.17       2816.56        86.70 o                         
 -17   3   9       3180.18       3335.39       146.28 o                         
 -15   3   9       2039.59       2043.99        72.90 o                         
 -13   3   9       9545.99       9487.22       115.51 o                         
 -11   3   9       7915.67       7827.30        84.50 o                         
  -9   3   9      14716.13      15082.16       153.50 o                         
  -7   3   9      11477.82      11599.41       171.50 o                         
  -5   3   9       8592.10       8435.59       105.74 o                         
  -3   3   9      17107.59      17388.58       197.28 o                         
  -1   3   9       1751.16       1823.45        45.27 o                         
   1   3   9      11139.09      10841.27       166.57 o                         
   3   3   9      11339.30      11322.18       128.46 o                         
   5   3   9       4778.08       4686.06       102.35 o                         
   7   3   9       4407.93       4587.15        80.60 o                         
   9   3   9       4804.03       4920.03        87.58 o                         
  11   3   9       1045.94       1129.46        42.06 o                         
  13   3   9       1848.71       1978.82        75.88 o                         
  15   3   9       1077.21       1018.20        96.45 o                         
 -22   4   9        502.63        572.91        76.03 o                         
 -20   4   9        872.01        944.37        88.85 o                         
 -18   4   9        556.25        630.83        71.05 o                         
 -16   4   9       1084.63       1165.00        44.15 o                         
 -14   4   9        605.02        648.84        36.34 o                         
 -12   4   9        391.29        398.87        21.67 o                         
 -10   4   9       3607.68       3523.26       142.49 o                         
  -8   4   9       5283.49       5172.51        91.75 o                         
  -6   4   9      15064.57      15217.74       181.10 o                         
  -4   4   9       6631.85       6506.28       120.25 o                         
  -2   4   9      15232.64      14554.54       342.07 o                         
   0   4   9      30397.81      29344.42       323.54 o                         
   2   4   9      11546.71      11550.50       129.85 o                         
   4   4   9      14599.74      14329.54       337.89 o                         
   6   4   9      11034.20      10950.31       262.54 o                         
   8   4   9       4188.44       4473.31        82.76 o                         
  10   4   9       2327.92       2567.85        63.03 o                         
  12   4   9       1943.90       1990.38        77.45 o                         
  14   4   9        977.82        992.89        91.03 o                         
 -21   5   9       1553.82       1628.44       125.44 o                         
 -19   5   9       1080.31       1176.28        99.09 o                         
 -17   5   9        238.14        242.11        46.83 o                         
 -15   5   9       7948.00       8512.69       252.70 o                         
 -13   5   9       5907.64       5869.49       192.02 o                         
 -11   5   9       1633.38       1644.30        90.21 o                         
  -9   5   9       6918.00       7021.36       126.63 o                         
  -7   5   9      10814.81       9614.37       461.46 o                         
  -5   5   9       1949.43       1909.06        37.84 o                         
  -3   5   9       5007.63       4818.20        79.61 o                         
  -1   5   9      16061.00      15071.55       243.09 o                         
   1   5   9        147.11        162.62        16.90 o                         
   3   5   9       1287.69       1257.76        51.35 o                         
   5   5   9       4909.42       4792.36       119.69 o                         
   7   5   9        998.64       1058.80        63.46 o                         
   9   5   9        809.40        842.04        75.28 o                         
  11   5   9       1843.51       1937.85        94.47 o                         
  13   5   9        656.51        625.28        47.54 o                         
 -18   6   9        723.56        825.12        86.37 o                         
 -16   6   9       1115.43       1139.71        94.77 o                         
 -14   6   9       5131.65       5170.47       192.17 o                         
 -12   6   9       2536.60       2609.11        93.88 o                         
 -10   6   9       1489.32       1487.76        53.84 o                         
  -8   6   9       3761.01       3820.04        97.46 o                         
  -6   6   9       1404.59       1366.57        66.56 o                         
  -4   6   9        431.85        430.30        21.34 o                         
  -2   6   9       1799.20       1709.27        53.64 o                         
   0   6   9         71.91         84.98        12.66 o                         
   2   6   9          3.40         14.63        12.91 o                         
   4   6   9        262.30        249.93        25.89 o                         
   6   6   9        147.94        153.12        29.05 o                         
   8   6   9          1.45         -4.90        20.45 o                         
  10   6   9        268.47        287.23        42.81 o                         
  12   6   9        788.42        857.13        69.09 o                         
 -17   7   9         33.54        -26.08        35.20 o                         
 -15   7   9         17.12         71.61        38.37 o                         
 -13   7   9        157.47        153.77        43.26 o                         
 -11   7   9         57.96         81.35        21.64 o                         
  -9   7   9        181.48        196.81        23.74 o                         
  -7   7   9         97.12         90.60        19.45 o                         
  -5   7   9          0.63          1.67         3.93 o                         
  -3   7   9        378.95        424.75        22.27 o                         
  -1   7   9        546.89        514.05        31.08 o                         
   1   7   9        499.24        486.83        36.14 o                         
   3   7   9        423.20        421.06        47.92 o                         
   5   7   9        472.09        473.06        46.35 o                         
   7   7   9         83.55         51.60        24.78 o                         
   9   7   9          1.60        -12.48        22.27 o                         
  11   7   9         63.47        117.85        47.42 o                         
 -16   8   9          0.21        -41.88        41.88 o                         
 -14   8   9         95.58        122.12        38.83 o                         
 -12   8   9         23.65         14.81        26.64 o                         
 -10   8   9        150.48        131.09        35.08 o                         
  -8   8   9         78.27         80.17        20.01 o                         
  -6   8   9         20.57         -3.83        14.53 o                         
  -4   8   9         45.79         51.88        25.43 o                         
  -2   8   9        260.86        290.86        32.68 o                         
   0   8   9        407.09        381.00        30.08 o                         
   2   8   9         19.67         41.50        15.99 o                         
   4   8   9        315.32        331.60        29.09 o                         
   6   8   9        231.02        250.46        39.56 o                         
   8   8   9         28.84         68.47        34.42 o                         
  10   8   9        164.41        268.17        57.99 o                         
 -13   9   9         37.40          4.46        28.35 o                         
 -11   9   9        210.25        264.52        49.97 o                         
  -9   9   9        366.94        200.47        43.74 o                         
  -7   9   9        744.06        710.33        59.34 o                         
  -5   9   9          2.43          2.76        18.10 o                         
  -3   9   9        931.13        843.06       108.32 o                         
  -1   9   9       1901.06       1770.49        74.45 o                         
   1   9   9        687.66        710.26        50.25 o                         
   3   9   9        511.62        456.27        78.14 o                         
   5   9   9       1337.70       1352.71        77.78 o                         
   7   9   9        534.12        612.95        71.87 o                         
 -12  10   9        759.36        640.65        76.65 o                         
 -10  10   9        854.02        801.34        81.62 o                         
  -8  10   9       1393.18       1143.60        92.10 o                         
  -6  10   9        596.90        547.84        62.87 o                         
  -4  10   9        426.60        377.48        37.05 o                         
  -2  10   9        558.36        599.96        53.59 o                         
   0  10   9        257.35        259.82        40.65 o                         
  -5  11   9        572.01        525.42        79.82 o                         
 -26   0  10        811.09        614.11        72.87 o                         
 -24   0  10       1441.72       1427.05       104.94 o                         
 -22   0  10        221.16        153.03        39.61 o                         
 -20   0  10        367.38        354.87        46.85 o                         
 -18   0  10       3680.30       3519.05        93.74 o                         
 -16   0  10        574.12        662.11        37.80 o                         
 -14   0  10        262.67        286.81        43.57 o                         
 -12   0  10      17274.63      16793.69       226.38 o                         
 -10   0  10      19127.96      19189.95       353.24 o                         
  -8   0  10      12682.13      13366.13       188.17 o                         
  -6   0  10      32144.21      31002.83       515.68 o                         
  -4   0  10      50604.16      50775.18       789.52 o                         
  -2   0  10      13760.49      13235.17       269.68 o                         
   0   0  10      25132.18      25111.08       316.59 o                         
   2   0  10      25811.27      26078.75       331.31 o                         
   4   0  10       1935.09       1748.08        85.60 o                         
   6   0  10      10004.83      10399.14       249.76 o                         
   8   0  10      10184.89      10033.36       178.90 o                         
  10   0  10        406.58        377.46        57.49 o                         
  12   0  10        626.63        630.44        62.30 o                         
  14   0  10       1250.30       1357.48        94.34 o                         
 -25   1  10        622.29        549.21        49.76 o                         
 -23   1  10       1847.54       1765.97        80.47 o                         
 -21   1  10       1217.76       1083.11        59.24 o                         
 -19   1  10       3779.26       3818.70       104.45 o                         
 -17   1  10      11224.35      10891.89       146.39 o                         
 -15   1  10       2514.85       2417.82        49.63 o                         
 -13   1  10      12060.78      11977.07       148.43 o                         
 -11   1  10      14178.16      14283.25       191.28 o                         
  -9   1  10       6109.18       5917.46        74.32 o                         
  -7   1  10      10141.18      10454.09       128.40 o                         
  -5   1  10      13587.57      13065.73       295.41 o                         
  -3   1  10       4831.51       4585.60        94.55 o                         
  -1   1  10       1704.26       1824.54        56.52 o                         
   1   1  10       9899.90       9414.09       110.59 o                         
   3   1  10       6311.71       6395.22        79.86 o                         
   5   1  10       1644.32       1703.38        61.03 o                         
   7   1  10       3139.33       3173.94        74.48 o                         
   9   1  10       1857.25       1809.11        57.99 o                         
  11   1  10        817.88        769.57        39.59 o                         
  13   1  10        697.49        754.12        49.53 o                         
  15   1  10       1061.47        994.13        88.05 o                         
 -24   2  10        218.12        138.09        46.18 o                         
 -22   2  10       1463.18       1545.29        71.83 o                         
 -20   2  10       1671.74       1731.21        70.67 o                         
 -18   2  10       3926.14       3845.48       120.72 o                         
 -16   2  10       2704.08       2562.86        58.16 o                         
 -14   2  10      10591.97      10095.46       226.88 o                         
 -12   2  10       4337.52       4335.88        98.37 o                         
 -10   2  10        429.54        368.26        17.63 o                         
  -8   2  10       3826.59       3865.32        83.65 o                         
  -6   2  10        149.25        144.00        14.45 o                         
  -4   2  10       1786.60       1740.09        45.07 o                         
  -2   2  10        405.31        392.14        25.35 o                         
   0   2  10        840.16        825.59        50.45 o                         
   2   2  10       1740.45       2057.06        55.87 o                         
   4   2  10        508.93        513.96        27.44 o                         
   6   2  10        551.03        493.88        24.95 o                         
   8   2  10        427.24        457.02        27.20 o                         
  10   2  10        679.55        712.57        34.84 o                         
  12   2  10       1246.18       1281.00        50.11 o                         
  14   2  10        242.80        265.23        51.15 o                         
  16   2  10        284.33        209.08        47.80 o                         
 -23   3  10          0.17          8.60        32.60 o                         
 -21   3  10         39.69         70.04        35.75 o                         
 -19   3  10        579.53        649.13        42.26 o                         
 -17   3  10        970.94        871.75        75.92 o                         
 -15   3  10        132.94        158.19        14.35 o                         
 -13   3  10         24.19         34.09         9.01 o                         
 -11   3  10       1291.74       1174.92        28.24 o                         
  -9   3  10       7345.26       7087.68        74.87 o                         
  -7   3  10        234.37        172.90        42.18 o                         
  -5   3  10        291.69        288.77        17.55 o                         
  -3   3  10       9844.53       9246.28       201.43 o                         
  -1   3  10       9943.44       9907.49       130.53 o                         
   1   3  10        290.89        296.53        18.35 o                         
   3   3  10        543.71        462.13        32.49 o                         
   5   3  10       3269.88       3285.67        63.63 o                         
   7   3  10        134.45        158.64        24.31 o                         
   9   3  10        163.76        162.72        19.04 o                         
  11   3  10        856.24        841.37        38.43 o                         
  13   3  10          0.63        -20.24        20.24 o                         
  15   3  10          3.84        101.18        40.73 o                         
 -22   4  10         56.06         18.75        33.32 o                         
 -20   4  10          2.09         -6.67        30.53 o                         
 -18   4  10        371.21        371.81        56.56 o                         
 -16   4  10          6.82          5.73        10.13 o                         
 -14   4  10          5.16          6.49        12.05 o                         
 -12   4  10        939.21        903.17        25.67 o                         
 -10   4  10         15.50         36.66         9.30 o                         
  -8   4  10       1994.74       2039.10        40.94 o                         
  -6   4  10        201.66        164.20        12.88 o                         
  -4   4  10        983.47       1004.32        33.36 o                         
  -2   4  10        761.86        764.50        31.25 o                         
   0   4  10         20.85         40.68        13.14 o                         
   2   4  10        692.16        657.15        27.51 o                         
   4   4  10       1307.91       1241.75        46.08 o                         
   6   4  10        532.15        551.08        27.30 o                         
   8   4  10        954.95       1102.15        41.46 o                         
  10   4  10        184.25        162.33        19.90 o                         
  12   4  10          3.24        -14.74        19.71 o                         
  14   4  10         61.02         56.39        33.49 o                         
 -21   5  10        112.05        157.55        51.56 o                         
 -19   5  10         25.30         67.04        36.98 o                         
 -17   5  10          6.26        -12.21        32.12 o                         
 -15   5  10         71.75        123.40        42.57 o                         
 -13   5  10         57.39         41.76        29.01 o                         
 -11   5  10       1049.62       1111.33       104.36 o                         
  -9   5  10        953.78        988.66        44.64 o                         
  -7   5  10       1055.43        970.04        27.74 o                         
  -5   5  10       5524.58       5445.43        74.32 o                         
  -3   5  10        560.05        559.16        23.15 o                         
  -1   5  10       9048.60       8688.88       141.53 o                         
   1   5  10        843.96        835.42        30.36 o                         
   3   5  10        265.58        287.80        23.27 o                         
   5   5  10        534.28        511.36        31.73 o                         
   7   5  10        246.11        279.19        29.15 o                         
   9   5  10        165.11        174.78        26.55 o                         
  11   5  10          1.10         16.85        20.98 o                         
  13   5  10         88.51        128.29        51.27 o                         
 -18   6  10        911.74        967.80        90.76 o                         
 -16   6  10       2008.88       2051.78       125.63 o                         
 -14   6  10       6022.67       6150.77       212.03 o                         
 -12   6  10        368.49        395.53        27.85 o                         
 -10   6  10       4074.68       3994.47       208.16 o                         
  -8   6  10       2782.60       2818.05        80.56 o                         
  -6   6  10       1769.46       1717.79        44.49 o                         
  -4   6  10        496.29        494.17        21.09 o                         
  -2   6  10        490.13        487.74        26.08 o                         
   0   6  10        968.77        970.00        47.85 o                         
   2   6  10        111.31         92.99        15.25 o                         
   4   6  10       2396.53       2248.65       112.88 o                         
   6   6  10        219.20        205.24        33.02 o                         
   8   6  10        348.96        325.28        33.45 o                         
  10   6  10         86.34        105.82        24.40 o                         
 -17   7  10        624.94        627.54        75.64 o                         
 -15   7  10       3461.77       3433.77       164.09 o                         
 -13   7  10       2375.69       2311.93       126.00 o                         
 -11   7  10        889.68        969.76        63.37 o                         
  -9   7  10       3838.60       3822.86       108.61 o                         
  -7   7  10       3105.66       2869.43        84.93 o                         
  -5   7  10        869.07        833.49        70.56 o                         
  -3   7  10       1551.55       1485.98        62.35 o                         
  -1   7  10       3696.88       3434.17       125.50 o                         
   1   7  10         36.52         17.28        27.13 o                         
   3   7  10       2013.57       2009.78       105.70 o                         
   5   7  10       2815.64       2743.28       259.08 o                         
   7   7  10        394.48        272.15        38.25 o                         
   9   7  10        935.04        982.66        71.07 o                         
 -16   8  10        475.85        472.86        67.08 o                         
 -14   8  10        480.79        432.08        60.45 o                         
 -12   8  10        278.25        293.87        49.08 o                         
 -10   8  10       1618.82       1512.28        99.14 o                         
  -8   8  10       3296.56       3084.07        95.22 o                         
  -6   8  10       1847.14       1719.70        68.37 o                         
  -4   8  10       2769.09       2476.42        84.79 o                         
  -2   8  10       6557.42       6269.54       350.43 o                         
   0   8  10       2841.81       2711.67       117.06 o                         
   2   8  10       1724.06       1775.58       145.72 o                         
   4   8  10       2234.88       2265.59       276.79 o                         
   6   8  10       1322.66       1324.33        78.31 o                         
   8   8  10        649.46        582.81        73.14 o                         
 -13   9  10        206.91        203.91        46.46 o                         
 -11   9  10       1044.47        967.33        85.93 o                         
  -9   9  10        615.41        582.36        65.02 o                         
  -7   9  10        481.01        447.64        44.87 o                         
  -5   9  10        508.94        479.55        58.06 o                         
  -3   9  10       1205.37       1169.43        61.05 o                         
  -1   9  10        403.92        440.43        56.18 o                         
   1   9  10        759.22        671.51        58.70 o                         
   3   9  10        695.44        711.18        95.80 o                         
   7   9  10        222.79        208.37        44.54 o                         
 -10  10  10         57.52         55.69        32.33 o                         
  -8  10  10         25.72         10.66        26.64 o                         
  -6  10  10        469.48        371.18        53.35 o                         
  -4  10  10         53.26         34.02        17.39 o                         
  -2  10  10         17.06         24.68        26.85 o                         
   0  10  10         69.18         70.36        34.13 o                         
 -25   1  11        248.60        272.64        55.07 o                         
 -23   1  11        188.24        157.71        28.03 o                         
 -21   1  11        544.00        556.65        43.06 o                         
 -19   1  11        451.27        449.47        36.72 o                         
 -17   1  11        171.82        161.81        30.46 o                         
 -15   1  11        341.45        319.65        21.44 o                         
 -13   1  11        648.99        643.56        29.64 o                         
 -11   1  11      13267.21      12951.30       156.68 o                         
  -9   1  11        217.05        210.89        14.27 o                         
  -7   1  11       4071.80       3961.61        71.37 o                         
  -5   1  11      13426.55      12903.12       203.31 o                         
  -3   1  11       2727.30       2644.24        71.82 o                         
  -1   1  11       2555.62       2365.81        48.35 o                         
   1   1  11       7861.43       7903.34        91.30 o                         
   3   1  11        733.58        720.35        32.93 o                         
   5   1  11        229.08        238.01        26.11 o                         
   7   1  11       2039.67       2082.73        61.67 o                         
   9   1  11         59.21         36.48        15.09 o                         
  11   1  11          0.32          3.64        13.72 o                         
  13   1  11        189.23        218.45        30.89 o                         
  15   1  11         79.82         39.20        31.85 o                         
 -24   2  11       2607.40       2303.99       143.54 o                         
 -22   2  11        774.61        772.92        51.22 o                         
 -20   2  11       3520.89       3592.28       102.98 o                         
 -18   2  11       5389.78       5589.38       123.90 o                         
 -16   2  11       1255.66       1263.44        40.73 o                         
 -14   2  11       2387.46       2414.45       114.58 o                         
 -12   2  11      12113.42      12042.14       127.08 o                         
 -10   2  11        112.88         94.60         9.44 o                         
  -8   2  11         86.85        176.50        16.73 o                         
  -6   2  11      12960.33      13555.62       161.68 o                         
  -4   2  11         58.76         90.98        10.40 o                         
  -2   2  11       3028.65       3221.76        64.86 o                         
   0   2  11       2927.43       3256.90        59.07 o                         
   2   2  11       5079.15       4968.81       127.12 o                         
   4   2  11         37.37         31.36        11.50 o                         
   6   2  11       1574.40       1631.29        46.73 o                         
   8   2  11       3104.53       3280.58        81.77 o                         
  10   2  11        755.98        769.41        55.40 o                         
  12   2  11        789.48        753.86        42.91 o                         
  14   2  11       1112.30       1110.22        95.99 o                         
 -23   3  11       1574.01       1539.05       118.40 o                         
 -21   3  11       2064.68       2101.12       128.97 o                         
 -19   3  11       3892.73       3819.96       100.21 o                         
 -17   3  11       3539.14       3494.81       148.75 o                         
 -15   3  11       2994.94       2820.48        76.16 o                         
 -13   3  11       3501.82       3550.20        81.57 o                         
 -11   3  11       7404.47       7428.50        87.19 o                         
  -9   3  11       2471.94       2444.42        44.13 o                         
  -7   3  11       6979.40       7305.64       113.54 o                         
  -5   3  11       9934.66       9834.04       255.26 o                         
  -3   3  11       2193.92       2348.52        54.51 o                         
  -1   3  11       1604.21       1585.09        40.11 o                         
   1   3  11       9091.33       9029.90       112.52 o                         
   3   3  11       3801.70       3904.26        94.50 o                         
   5   3  11       1924.20       1853.17        48.95 o                         
   7   3  11       6334.83       6233.56       117.31 o                         
   9   3  11       1384.47       1392.39        47.87 o                         
  11   3  11       1134.84       1112.68        44.82 o                         
  13   3  11        832.31        908.45        66.02 o                         
 -22   4  11        197.77        133.08        41.56 o                         
 -20   4  11        504.05        456.70        64.74 o                         
 -18   4  11       1079.21       1088.53        89.80 o                         
 -16   4  11       1422.12       1471.12       102.80 o                         
 -14   4  11       5899.44       5841.76       102.95 o                         
 -12   4  11       3803.35       3829.46        62.15 o                         
 -10   4  11       9955.60      10342.36       133.20 o                         
  -8   4  11      20410.67      19904.14       206.07 o                         
  -6   4  11       9345.37       8892.31       222.43 o                         
  -4   4  11      11239.20      10831.00       278.91 o                         
  -2   4  11      15611.62      15491.87       183.92 o                         
   0   4  11       6982.36       6816.76       110.34 o                         
   2   4  11       3259.27       2942.27       213.90 o                         
   4   4  11       9282.80       8969.98       376.28 o                         
   6   4  11       4283.43       4295.16        95.54 o                         
   8   4  11        579.45        625.12        36.11 o                         
  10   4  11        960.87       1072.23        56.71 o                         
  12   4  11        387.72        411.02        47.31 o                         
 -21   5  11       2060.63       2303.04       144.83 o                         
 -19   5  11        574.19        691.41        76.92 o                         
 -17   5  11       1830.95       1938.23       118.30 o                         
 -15   5  11       5682.39       5522.70       195.23 o                         
 -13   5  11       1791.82       1875.79        83.69 o                         
 -11   5  11       1788.03       1773.27       143.23 o                         
  -9   5  11       9103.74       8772.19       118.93 o                         
  -7   5  11        610.54        699.45        23.83 o                         
  -5   5  11       2330.89       2291.16        46.72 o                         
  -3   5  11       7038.25       6638.40       170.05 o                         
  -1   5  11       3988.06       3843.05       112.96 o                         
   1   5  11       1149.99       1108.62        82.17 o                         
   3   5  11       1580.12       1505.67        82.64 o                         
   5   5  11       1685.48       1670.53        74.65 o                         
   7   5  11         80.31         81.41        19.45 o                         
   9   5  11       1103.19       1091.88        82.98 o                         
  11   5  11       1395.16       1521.75        71.76 o                         
 -18   6  11        207.77        218.00        50.87 o                         
 -16   6  11       2061.34       2065.37       126.69 o                         
 -14   6  11       2083.73       2275.02       124.25 o                         
 -12   6  11         42.63         44.46        13.95 o                         
 -10   6  11        527.83        568.11        37.20 o                         
  -8   6  11       1834.67       1974.96        68.68 o                         
  -6   6  11          6.12         17.12         9.02 o                         
  -4   6  11        320.50        328.89        18.67 o                         
  -2   6  11       1627.93       1614.40        40.45 o                         
   0   6  11        414.22        427.17        34.81 o                         
   2   6  11        423.80        405.06        57.63 o                         
   4   6  11       1561.90       1595.44        90.21 o                         
   6   6  11        165.39        165.31        26.47 o                         
   8   6  11        182.29        226.47        29.93 o                         
  10   6  11        896.51        978.63        59.80 o                         
 -17   7  11         62.38         41.05        33.20 o                         
 -15   7  11         17.18         23.75        31.81 o                         
 -13   7  11         94.15        119.17        35.73 o                         
 -11   7  11        834.03        961.57        47.93 o                         
  -9   7  11        782.29        748.11        43.86 o                         
  -7   7  11       1111.04       1094.87        65.85 o                         
  -5   7  11        898.61        905.10        40.84 o                         
  -3   7  11       1586.28       1493.36        80.96 o                         
  -1   7  11        304.59        302.76        32.38 o                         
   1   7  11        246.93        253.64        49.94 o                         
   3   7  11        970.62        975.09        84.26 o                         
   5   7  11        270.07        266.48        31.57 o                         
   7   7  11         76.11         48.96        18.80 o                         
   9   7  11         72.77         60.04        40.49 o                         
 -16   8  11         88.06         85.54        42.09 o                         
 -14   8  11        210.18        163.24        44.21 o                         
 -12   8  11         44.34         -1.76        24.05 o                         
 -10   8  11         27.00         38.34        18.53 o                         
  -8   8  11        121.21        106.18        22.60 o                         
  -6   8  11         52.54         51.11        17.69 o                         
  -4   8  11         77.84         93.77        24.22 o                         
  -2   8  11        267.96        312.00        35.28 o                         
   0   8  11         23.89          5.85        20.72 o                         
   2   8  11         29.29         75.51        51.79 o                         
   4   8  11        318.50        340.56        42.66 o                         
   6   8  11          0.20         -8.91        23.17 o                         
   8   8  11          0.17         -8.81        28.52 o                         
 -13   9  11         42.23         21.66        29.92 o                         
 -11   9  11        441.36        406.11        58.38 o                         
  -9   9  11       1880.02       1766.73       112.08 o                         
  -7   9  11        443.28        377.80        36.02 o                         
  -5   9  11        280.14        255.48        31.73 o                         
  -3   9  11       1880.52       1824.23        78.70 o                         
  -1   9  11        713.14        705.06        49.88 o                         
   1   9  11         24.85         32.27        15.38 o                         
   3   9  11        402.24        476.12        72.87 o                         
 -10  10  11        703.87        603.39        71.31 o                         
  -8  10  11        459.42        423.38        60.59 o                         
  -6  10  11        296.71        244.52        45.17 o                         
  -4  10  11        306.31        211.47        85.23 o                         
  -2  10  11        500.03        424.94        63.39 o                         
   0  10  11         96.72         65.29        37.81 o                         
 -26   0  12        168.56        122.29        36.25 o                         
 -24   0  12         30.78         19.02        32.02 o                         
 -22   0  12         15.07        -30.17        30.17 o                         
 -20   0  12       3003.45       2804.90       128.96 o                         
 -18   0  12       2360.80       2386.33       110.91 o                         
 -16   0  12       1693.20       1653.29        65.66 o                         
 -14   0  12       3844.54       4035.95       135.29 o                         
 -12   0  12      21490.20      22316.69       289.88 o                         
 -10   0  12      15219.57      15380.73       215.79 o                         
  -8   0  12      11376.21      11414.99       310.25 o                         
  -6   0  12      41783.50      43398.40       706.78 o                         
  -4   0  12      17669.84      16795.56       335.92 o                         
  -2   0  12      13376.79      14436.41       305.10 o                         
   0   0  12      21416.62      21820.94       266.82 o                         
   2   0  12       6623.88       6122.52       181.38 o                         
   4   0  12       1886.79       2001.80       100.82 o                         
   6   0  12       6076.37       6201.27       136.31 o                         
   8   0  12        894.08        893.64        50.73 o                         
  10   0  12        157.18        105.96        27.38 o                         
  12   0  12        898.24        926.33        79.90 o                         
  14   0  12        387.09        307.22        50.53 o                         
 -25   1  12       1566.12       1426.88       112.49 o                         
 -23   1  12        285.51        238.59        31.87 o                         
 -21   1  12       1007.71       1013.16        56.23 o                         
 -19   1  12       3355.45       3400.38       163.09 o                         
 -17   1  12       1934.82       1897.37        53.90 o                         
 -15   1  12       1628.58       1603.43        46.85 o                         
 -13   1  12       7449.83       7262.89        94.04 o                         
 -11   1  12       6110.50       6023.68       145.96 o                         
  -9   1  12       1085.10       1100.60        32.25 o                         
  -7   1  12      20439.78      20709.10       224.17 o                         
  -5   1  12       8573.67       8775.43       123.13 o                         
  -3   1  12       4567.94       4629.43       123.59 o                         
  -1   1  12       7607.94       7349.04       101.73 o                         
   1   1  12       8887.38       9035.68       172.89 o                         
   3   1  12       4395.94       4379.47       106.44 o                         
   5   1  12       3109.27       2997.67        89.98 o                         
   7   1  12       6253.71       6116.37       115.23 o                         
   9   1  12       1804.00       1780.99        50.83 o                         
  11   1  12        529.13        504.20        35.14 o                         
  13   1  12       1342.62       1270.73        96.26 o                         
 -24   2  12        596.88        573.65        74.53 o                         
 -22   2  12       2054.57       2061.53        81.61 o                         
 -20   2  12        642.47        668.02        44.95 o                         
 -18   2  12        434.17        427.95        92.69 o                         
 -16   2  12       5104.37       4898.14        86.80 o                         
 -14   2  12       1231.42       1259.61        51.30 o                         
 -12   2  12       2220.20       2270.37        68.22 o                         
 -10   2  12        710.93        741.45        27.27 o                         
  -8   2  12       5263.06       5295.34        98.70 o                         
  -6   2  12       1369.74       1400.57        43.67 o                         
  -4   2  12       1730.00       1632.54        36.22 o                         
  -2   2  12       6662.54       6462.30        89.21 o                         
   0   2  12       3224.88       3425.29        63.26 o                         
   2   2  12       4040.08       3933.95        81.47 o                         
   4   2  12       3610.60       3595.62       165.25 o                         
   6   2  12       1928.15       1884.57        52.44 o                         
   8   2  12       1908.60       2013.41        65.65 o                         
  10   2  12       1680.66       1714.78        68.61 o                         
  12   2  12        853.95        827.26        61.32 o                         
  14   2  12        357.36        310.62        54.98 o                         
 -23   3  12         19.59         54.98        36.85 o                         
 -21   3  12        403.20        382.38        59.21 o                         
 -19   3  12         43.20         30.68        17.62 o                         
 -17   3  12       1276.13       1347.19        91.11 o                         
 -15   3  12       1299.76       1322.52        52.76 o                         
 -13   3  12        971.19       1000.64        38.89 o                         
 -11   3  12       3425.16       3257.79        54.47 o                         
  -9   3  12       7334.82       7409.47       110.31 o                         
  -7   3  12        775.62        654.77        36.94 o                         
  -5   3  12       1126.58       1120.43        37.49 o                         
  -3   3  12      11338.85      11297.34       157.16 o                         
  -1   3  12       2088.08       2064.89        48.25 o                         
   1   3  12        508.00        507.44        29.98 o                         
   3   3  12       1668.59       1686.54        66.26 o                         
   5   3  12        160.28        119.94        17.72 o                         
   7   3  12        226.51        218.46        25.62 o                         
   9   3  12         30.72         24.62        14.97 o                         
  11   3  12        300.20        258.46        38.18 o                         
  13   3  12          1.52          9.37        21.16 o                         
 -22   4  12        163.53        122.03        41.90 o                         
 -20   4  12         17.25        -20.27        34.45 o                         
 -18   4  12        104.72         84.32        36.11 o                         
 -16   4  12        297.06        311.24        26.90 o                         
 -14   4  12         45.77         32.58        10.80 o                         
 -12   4  12       1621.89       1606.15        60.69 o                         
 -10   4  12        275.66        303.51        20.37 o                         
  -8   4  12         72.30        111.47        18.10 o                         
  -6   4  12       2780.06       2614.30        57.49 o                         
  -4   4  12          9.34         52.19        20.74 o                         
  -2   4  12          6.78         20.12        15.29 o                         
   0   4  12       5814.14       5451.45       122.70 o                         
   2   4  12        184.31        149.87        39.16 o                         
   4   4  12        145.22        130.57        58.71 o                         
   6   4  12        445.75        473.64        33.36 o                         
   8   4  12         27.99          7.47        22.93 o                         
  10   4  12          4.53        -19.70        25.24 o                         
  12   4  12         36.73         21.50        24.03 o                         
 -21   5  12          4.15         36.61        35.99 o                         
 -19   5  12        650.88        726.48        78.20 o                         
 -17   5  12        159.42        131.48        40.62 o                         
 -15   5  12        593.16        653.90        68.71 o                         
 -13   5  12       5086.72       5028.45       278.91 o                         
 -11   5  12       2283.06       1924.62       121.58 o                         
  -9   5  12       5188.41       5146.23        91.06 o                         
  -7   5  12       3804.02       3651.46        67.65 o                         
  -5   5  12       3865.98       3818.11        73.48 o                         
  -3   5  12       7143.95       6888.31       180.91 o                         
  -1   5  12       2667.43       2523.07        57.44 o                         
   1   5  12       3487.64       3739.91       158.44 o                         
   3   5  12        640.92        738.42        75.71 o                         
   5   5  12       1010.72       1117.24        94.72 o                         
   7   5  12         35.98         53.72        19.10 o                         
   9   5  12        112.81         93.85        23.37 o                         
  11   5  12         30.76         38.12        41.96 o                         
 -18   6  12        321.15        292.91        53.93 o                         
 -16   6  12       1844.54       1999.86       122.58 o                         
 -14   6  12        900.15        924.51        55.24 o                         
 -12   6  12        307.59        282.97        27.08 o                         
 -10   6  12       1818.35       1833.52       109.80 o                         
  -8   6  12       3384.48       3181.80        71.44 o                         
  -6   6  12        470.30        455.22        21.01 o                         
  -4   6  12       3185.07       3103.87        59.01 o                         
  -2   6  12        560.71        559.85        27.83 o                         
   0   6  12       1428.65       1484.08       101.71 o                         
   2   6  12        606.68        753.18        77.59 o                         
   4   6  12       2559.10       2812.89       154.76 o                         
   6   6  12       2270.22       2314.35        82.40 o                         
   8   6  12        471.19        494.75        42.31 o                         
 -17   7  12        819.10        818.92        85.00 o                         
 -15   7  12       1379.40       1352.52       101.60 o                         
 -13   7  12        256.39        137.20        38.24 o                         
 -11   7  12        321.86        316.03        30.48 o                         
  -9   7  12       3457.61       3366.07       250.18 o                         
  -7   7  12        795.16        747.40        45.81 o                         
  -5   7  12        745.64        647.66        43.64 o                         
  -3   7  12       3742.62       3520.45       191.69 o                         
  -1   7  12       1224.75       1178.71       123.89 o                         
   1   7  12       1208.76       1116.55        95.21 o                         
   3   7  12       2414.85       2703.44       157.19 o                         
   5   7  12       1319.47       1271.03        82.50 o                         
   7   7  12        337.45        329.57        36.97 o                         
 -16   8  12       1176.85       1284.24       107.53 o                         
 -14   8  12       1166.52       1008.77        90.91 o                         
 -12   8  12       1047.76        986.65        85.79 o                         
 -10   8  12       3734.73       3773.62       131.63 o                         
  -8   8  12       1850.20       1819.07        73.39 o                         
  -6   8  12       1154.73       1085.14        57.42 o                         
  -4   8  12       3139.92       2954.14       137.14 o                         
  -2   8  12       2818.64       2740.31        95.15 o                         
   0   8  12        750.19        750.42        58.17 o                         
   2   8  12        998.60       1027.23        96.62 o                         
   4   8  12       1213.11       1436.69        89.74 o                         
 -13   9  12        522.32        500.30        65.94 o                         
 -11   9  12        958.33        922.58        85.64 o                         
  -9   9  12        302.97        343.62        53.90 o                         
  -7   9  12        141.00        130.63        44.15 o                         
  -5   9  12       1064.68        997.97        58.39 o                         
  -3   9  12         82.83         90.24        32.73 o                         
  -1   9  12        231.04        225.30        30.61 o                         
   1   9  12        327.35        268.00        30.82 o                         
 -10  10  12         14.05        -32.55        32.55 o                         
  -8  10  12         14.72          0.89        21.68 o                         
  -6  10  12        167.72        109.10        34.47 o                         
  -4  10  12          0.65         -5.56        16.55 o                         
  -2  10  12         25.96        -25.38        26.16 o                         
 -25   1  13        145.07        100.37        42.81 o                         
 -23   1  13         13.53        -20.42        20.42 o                         
 -21   1  13        175.10        163.21        26.72 o                         
 -19   1  13       2966.30       2946.30        90.51 o                         
 -17   1  13        166.36        135.90        16.55 o                         
 -15   1  13       1799.56       1761.24        50.51 o                         
 -13   1  13      12810.80      12831.04       159.21 o                         
 -11   1  13       3049.92       3271.40        52.49 o                         
  -9   1  13       1584.53       1639.60        40.97 o                         
  -7   1  13       5210.94       5211.26        88.58 o                         
  -5   1  13       8267.97       8363.26       106.96 o                         
  -3   1  13          2.06         10.66         8.70 o                         
  -1   1  13       2786.63       2814.30       136.64 o                         
   1   1  13        232.73        257.58        28.72 o                         
   3   1  13        117.65         78.06        20.42 o                         
   5   1  13        165.52        168.18        26.78 o                         
   7   1  13         73.05         95.89        20.64 o                         
   9   1  13         42.27         17.83        14.51 o                         
  11   1  13        135.03        128.61        21.51 o                         
  13   1  13        374.29        318.73        55.26 o                         
 -24   2  13        767.93        714.84        82.33 o                         
 -22   2  13        465.96        441.39        39.87 o                         
 -20   2  13       2831.17       2705.52        87.82 o                         
 -18   2  13       1923.41       1848.07        91.30 o                         
 -16   2  13         47.24         45.60        12.07 o                         
 -14   2  13       4500.18       4417.58        80.25 o                         
 -12   2  13        445.25        481.67        26.47 o                         
 -10   2  13        641.50        610.82        29.55 o                         
  -8   2  13        621.09        675.15        38.55 o                         
  -6   2  13       1770.35       1782.55        51.24 o                         
  -4   2  13         12.00         12.19         8.14 o                         
  -2   2  13        932.59       1076.22        40.47 o                         
   0   2  13       9211.81       9334.81       169.55 o                         
   2   2  13       1327.00       1329.68        59.30 o                         
   4   2  13       1126.49       1159.95        56.70 o                         
   6   2  13       2211.43       2315.70        60.99 o                         
   8   2  13       1808.50       1735.33        63.16 o                         
  10   2  13         71.35         72.71        18.76 o                         
  12   2  13       1265.60       1247.85        75.64 o                         
 -23   3  13        916.94        910.19        91.63 o                         
 -21   3  13       1600.57       1559.92       112.33 o                         
 -19   3  13       2126.66       2011.01        70.99 o                         
 -17   3  13       2092.29       2032.32        66.68 o                         
 -15   3  13        873.21        922.50        45.88 o                         
 -13   3  13       3796.71       3572.46        73.93 o                         
 -11   3  13       1045.83       1105.42        31.66 o                         
  -9   3  13        742.39        758.47        33.17 o                         
  -7   3  13       8463.75       7861.90       503.30 o                         
  -5   3  13       2578.46       2519.11        71.57 o                         
  -3   3  13         98.14        113.74        19.18 o                         
  -1   3  13       7046.73       7151.36       116.23 o                         
   1   3  13       1254.60       1209.33        56.10 o                         
   3   3  13        849.27        837.00        48.63 o                         
   5   3  13       3142.64       3096.12        86.95 o                         
   7   3  13       2004.93       2071.42        68.91 o                         
   9   3  13        867.75        824.33        45.47 o                         
  11   3  13        472.96        452.34        48.94 o                         
  13   3  13        475.69        412.58        70.88 o                         
 -22   4  13       1409.11       1592.65       119.22 o                         
 -20   4  13       1397.83       1454.40       109.15 o                         
 -18   4  13       1970.01       2020.01       119.68 o                         
 -16   4  13       5271.49       5393.75       120.21 o                         
 -14   4  13       4774.41       4827.70       138.07 o                         
 -12   4  13       5786.04       5940.93        89.60 o                         
 -10   4  13       9481.49       9400.41       195.18 o                         
  -8   4  13       9394.98       9135.07       271.89 o                         
  -6   4  13       3473.24       3430.10       201.48 o                         
  -4   4  13      13076.30      12485.05       313.33 o                         
  -2   4  13       2894.95       2869.08        84.20 o                         
   0   4  13         13.83          4.94        24.01 o                         
   2   4  13       1464.79       1560.31       101.63 o                         
   4   4  13       1071.59       1116.73        80.59 o                         
   6   4  13        199.84        225.05        25.84 o                         
   8   4  13        466.80        460.20        48.69 o                         
  10   4  13        462.77        410.33        47.70 o                         
  12   4  13        293.99        307.30        68.41 o                         
 -21   5  13        862.18        822.80        88.95 o                         
 -19   5  13        306.97        286.27        53.87 o                         
 -17   5  13       2461.43       2358.71       131.56 o                         
 -15   5  13       1947.47       2127.76       118.54 o                         
 -13   5  13        917.03        734.39        91.76 o                         
 -11   5  13       2591.55       2625.69        40.06 o                         
  -9   5  13       3426.07       3625.85        68.00 o                         
  -7   5  13        422.74        478.71        25.01 o                         
  -5   5  13        664.48        664.86        37.63 o                         
  -3   5  13       5234.66       4995.27       113.74 o                         
  -1   5  13       1496.91       1446.21        51.98 o                         
   1   5  13       2908.88       2950.64       142.87 o                         
   3   5  13       3412.64       3543.44       165.68 o                         
   5   5  13       1097.17       1149.94        97.57 o                         
   7   5  13        284.25        270.38        85.33 o                         
   9   5  13        972.49        982.09        88.85 o                         
 -18   6  13        144.93        119.12        40.47 o                         
 -16   6  13       1696.30       1694.45       112.16 o                         
 -14   6  13          8.29          7.31        12.41 o                         
 -12   6  13         91.19         82.49        18.37 o                         
 -10   6  13       2097.69       2095.92        74.31 o                         
  -8   6  13        401.89        359.31        33.19 o                         
  -6   6  13        212.39        221.21        16.79 o                         
  -4   6  13       2232.26       2081.95        49.28 o                         
  -2   6  13       2437.77       2450.76       127.97 o                         
   0   6  13        955.07        887.49        81.04 o                         
   2   6  13       2968.56       2888.84       152.88 o                         
   4   6  13       1728.11       1809.35       127.03 o                         
   6   6  13        429.94        511.81        57.45 o                         
   8   6  13        842.01        966.16       112.41 o                         
 -17   7  13         30.33         44.04        35.41 o                         
 -15   7  13        280.53        287.91        53.22 o                         
 -13   7  13        596.64        568.32        64.61 o                         
 -11   7  13       1186.54       1146.17        98.22 o                         
  -9   7  13        812.10        788.70        48.04 o                         
  -7   7  13       1515.06       1445.62        64.97 o                         
  -5   7  13       1943.56       1788.00        72.75 o                         
  -3   7  13        872.40        823.81        52.05 o                         
  -1   7  13        109.13         90.88        24.50 o                         
   1   7  13         85.20         72.50        35.52 o                         
   3   7  13         77.59         77.92        40.16 o                         
   5   7  13          5.07        -10.31        27.12 o                         
 -14   8  13          7.93         -9.71        28.66 o                         
 -12   8  13         75.18         88.65        37.08 o                         
 -10   8  13         85.43        122.48        44.19 o                         
  -8   8  13        105.57         68.12        24.27 o                         
  -6   8  13        162.67        126.14        24.40 o                         
  -4   8  13        153.21        147.54        26.50 o                         
  -2   8  13         66.42         78.85        22.29 o                         
   0   8  13         21.24          4.38        17.37 o                         
   2   8  13          5.56         14.79        16.06 o                         
 -11   9  13       1073.94       1135.00        94.11 o                         
  -9   9  13        771.66        732.19        74.27 o                         
  -7   9  13         84.10         40.00        21.04 o                         
  -5   9  13        615.85        528.78        44.27 o                         
  -3   9  13        518.19        418.47        78.08 o                         
  -1   9  13          8.26         -5.69        15.94 o                         
   1   9  13          0.58        -17.89        22.24 o                         
  -8  10  13        121.80        117.20        35.78 o                         
  -6  10  13         70.37         59.03        26.91 o                         
  -4  10  13        378.62        326.69        36.52 o                         
 -26   0  14        409.72        436.07        61.93 o                         
 -24   0  14        552.19        464.62        61.83 o                         
 -22   0  14        870.44        706.56        70.84 o                         
 -20   0  14       6939.99       6555.46       207.83 o                         
 -18   0  14       7195.14       7130.12       206.36 o                         
 -16   0  14       2314.06       2284.49       103.60 o                         
 -14   0  14      24080.02      24211.44       448.34 o                         
 -12   0  14      15432.49      15623.90       315.83 o                         
 -10   0  14       8634.72       8816.46       153.88 o                         
  -8   0  14      19335.03      18524.25       264.49 o                         
  -6   0  14      22546.69      22117.67       424.34 o                         
  -4   0  14       1911.99       2088.25        99.92 o                         
  -2   0  14       5330.04       5142.45       167.28 o                         
   0   0  14       6106.21       5669.61       180.56 o                         
   2   0  14       1361.52       1406.49        88.55 o                         
   4   0  14       3026.52       2971.50       133.16 o                         
   6   0  14       2567.26       2545.45        87.82 o                         
   8   0  14        921.33        857.23        53.34 o                         
  10   0  14        578.77        565.16        65.19 o                         
  12   0  14        920.71        784.99        79.34 o                         
 -25   1  14        702.58        647.97        76.91 o                         
 -23   1  14        302.44        237.16        31.28 o                         
 -21   1  14       1671.99       1631.99        71.35 o                         
 -19   1  14       2400.90       2350.45        80.52 o                         
 -17   1  14        171.25        174.77        22.87 o                         
 -15   1  14       5769.86       5718.86       119.70 o                         
 -13   1  14       3325.13       3427.84        71.65 o                         
 -11   1  14       2055.19       2222.02        48.53 o                         
  -9   1  14       6652.63       6758.67       141.26 o                         
  -7   1  14       9410.17       9276.32       134.37 o                         
  -5   1  14       9426.64       9339.21       166.63 o                         
  -3   1  14       4910.91       4908.96        91.93 o                         
  -1   1  14      13924.73      13936.84       222.57 o                         
   1   1  14       4235.93       4206.39       109.74 o                         
   3   1  14       2395.21       2294.41        81.64 o                         
   5   1  14       4279.00       4352.66       118.00 o                         
   7   1  14       2950.76       2907.79        67.25 o                         
   9   1  14        462.98        367.29        31.11 o                         
  11   1  14        873.89        846.21        68.23 o                         
  13   1  14        505.97        466.64        66.16 o                         
 -24   2  14        727.49        720.92        81.30 o                         
 -22   2  14        137.63        135.60        25.46 o                         
 -20   2  14        143.21        204.72        36.81 o                         
 -18   2  14        157.30        140.11        22.29 o                         
 -16   2  14       1126.63       1176.24        41.75 o                         
 -14   2  14         14.15          7.69        10.14 o                         
 -12   2  14        916.24        964.62        32.90 o                         
 -10   2  14       2930.43       2973.80        67.82 o                         
  -8   2  14        491.85        570.36        37.63 o                         
  -6   2  14       3533.40       3714.66        96.75 o                         
  -4   2  14       2497.71       2562.22        63.69 o                         
  -2   2  14       7366.19       7330.24       147.80 o                         
   0   2  14       4467.28       4358.90       202.66 o                         
   2   2  14       2880.01       2896.93       105.02 o                         
   4   2  14       2534.57       2564.32        87.78 o                         
   6   2  14        750.71        822.49        53.29 o                         
   8   2  14        943.04        884.46        47.02 o                         
  10   2  14        373.94        333.61        40.49 o                         
  12   2  14        155.32         79.83        39.08 o                         
 -23   3  14        364.30        365.77        63.09 o                         
 -21   3  14        317.73        262.43        50.58 o                         
 -19   3  14        198.01        205.99        25.39 o                         
 -17   3  14       2178.92       2169.58        69.73 o                         
 -15   3  14       2519.47       2413.00        77.73 o                         
 -13   3  14        743.61        755.02        34.38 o                         
 -11   3  14       6361.46       6264.25       135.72 o                         
  -9   3  14       1708.63       1729.12        51.70 o                         
  -7   3  14        117.42        130.45        19.03 o                         
  -5   3  14         89.71         57.90        15.11 o                         
  -3   3  14        328.85        312.79        29.04 o                         
  -1   3  14        737.62        676.90        44.70 o                         
   1   3  14          1.58         -8.77        19.54 o                         
   3   3  14       1062.33       1051.69        56.25 o                         
   5   3  14        194.03        253.75        32.16 o                         
   7   3  14        143.73        142.38        22.80 o                         
   9   3  14        283.40        271.55        28.87 o                         
  11   3  14          8.86        -11.93        25.30 o                         
 -22   4  14         33.83         56.39        39.08 o                         
 -20   4  14         40.54         53.02        35.76 o                         
 -18   4  14         17.77         99.26        38.02 o                         
 -16   4  14        375.99        450.62        50.18 o                         
 -14   4  14        805.08        780.37        30.39 o                         
 -12   4  14        126.84        126.07        18.00 o                         
 -10   4  14        189.92        230.18        15.30 o                         
  -8   4  14       1172.25       1053.58        52.39 o                         
  -6   4  14        259.04        250.33        24.39 o                         
  -4   4  14        893.76        763.53        42.83 o                         
  -2   4  14       1345.02       1216.42        86.48 o                         
   0   4  14       1223.20       1224.63        88.13 o                         
   2   4  14          0.20        -11.32        27.50 o                         
   4   4  14        128.24         82.99        21.76 o                         
   6   4  14        246.81        225.42        26.39 o                         
   8   4  14         95.88         91.48        20.43 o                         
  10   4  14          6.90         27.88        24.38 o                         
 -21   5  14        596.25        572.95        75.76 o                         
 -19   5  14        475.97        444.42        63.75 o                         
 -17   5  14        474.37        530.60        65.36 o                         
 -15   5  14       2443.34       2372.56       125.38 o                         
 -13   5  14       2821.17       2864.34       119.64 o                         
 -11   5  14       2009.31       1902.82        52.92 o                         
  -9   5  14       1502.06       1504.24        43.86 o                         
  -7   5  14       1846.21       1723.40        49.71 o                         
  -5   5  14        445.50        390.58        30.49 o                         
  -3   5  14        393.05        376.83        32.44 o                         
  -1   5  14         50.53         62.94        29.04 o                         
   1   5  14        559.21        522.76        64.12 o                         
   3   5  14        177.25        132.62        43.89 o                         
   5   5  14         52.34         30.14        31.31 o                         
   7   5  14        157.26        146.00        34.28 o                         
   9   5  14          5.54        -32.56        40.41 o                         
 -18   6  14        543.25        573.29        71.84 o                         
 -16   6  14        665.01        687.33        74.60 o                         
 -14   6  14         47.72         54.54        17.03 o                         
 -12   6  14        396.32        396.75        34.50 o                         
 -10   6  14        842.44        955.54        51.70 o                         
  -8   6  14       1369.50       1285.52        60.81 o                         
  -6   6  14       1137.39       1086.76        56.44 o                         
  -4   6  14       3466.27       3293.78       100.14 o                         
  -2   6  14       4033.02       4039.08       170.11 o                         
   0   6  14        264.78        324.89        56.93 o                         
   2   6  14       2146.09       2377.11       143.56 o                         
   4   6  14        970.13       1041.13       100.70 o                         
   6   6  14        655.61        813.02        66.89 o                         
 -17   7  14       1791.36       1787.69       123.59 o                         
 -15   7  14        749.54        664.04        73.46 o                         
 -13   7  14         83.24         61.05        30.93 o                         
 -11   7  14       2832.73       2995.54        94.39 o                         
  -9   7  14       2783.65       2867.73        93.41 o                         
  -7   7  14        918.18        777.73        54.95 o                         
  -5   7  14       2396.56       2306.01        85.27 o                         
  -3   7  14       3654.55       3440.45       255.83 o                         
  -1   7  14        957.39        935.63        87.00 o                         
   1   7  14       1980.59       2168.92       138.60 o                         
   3   7  14       1806.72       2036.87       140.33 o                         
 -14   8  14       1431.44       1515.52       112.11 o                         
 -12   8  14       2973.18       2953.55       150.50 o                         
 -10   8  14       2373.03       2421.15        87.98 o                         
  -8   8  14       1037.13       1005.05        57.77 o                         
  -6   8  14       1152.63       1134.80        62.22 o                         
  -4   8  14       1807.61       1828.46        79.82 o                         
  -2   8  14        152.46        143.84        27.47 o                         
   0   8  14        254.01        256.34        55.86 o                         
   2   8  14        929.79        991.96       100.78 o                         
 -11   9  14         83.66         68.65        29.40 o                         
  -9   9  14        247.26        213.13        43.96 o                         
  -7   9  14        310.44        289.56        34.20 o                         
  -5   9  14        383.96        343.88        37.09 o                         
  -3   9  14        389.55        357.32        38.34 o                         
  -1   9  14        387.32        365.51        39.91 o                         
   1   9  14        424.87        421.40        56.02 o                         
  -6  10  14         72.67         59.41        28.79 o                         
  -4  10  14         88.09        105.36        38.16 o                         
 -25   1  15        123.95         88.86        38.48 o                         
 -23   1  15        343.44        239.20        31.56 o                         
 -21   1  15       2053.33       1939.20       114.89 o                         
 -19   1  15       1259.96       1259.30        58.54 o                         
 -17   1  15        553.63        528.40        38.98 o                         
 -15   1  15       3216.08       3093.41        85.93 o                         
 -13   1  15       7123.79       7055.11       134.39 o                         
 -11   1  15        421.59        385.78        24.79 o                         
  -9   1  15        667.47        599.68        56.31 o                         
  -7   1  15        809.22        779.79        44.50 o                         
  -5   1  15       1126.31       1193.77        86.05 o                         
  -3   1  15         66.35         61.81        23.07 o                         
  -1   1  15        206.37        199.77        29.14 o                         
   1   1  15         76.08         44.26        27.25 o                         
   3   1  15         32.56          1.12        17.57 o                         
   5   1  15        122.51        141.65        40.57 o                         
   7   1  15          3.81         14.45        15.49 o                         
   9   1  15          7.67          2.44        15.43 o                         
  11   1  15        151.54        147.50        29.65 o                         
 -24   2  15          3.08        -28.23        32.92 o                         
 -22   2  15        236.68        215.74        28.59 o                         
 -20   2  15        869.49        875.41        49.83 o                         
 -18   2  15         20.27         -7.28        55.03 o                         
 -16   2  15        188.17        186.60        22.36 o                         
 -14   2  15       1855.45       1920.33        96.86 o                         
 -12   2  15       1693.19       1689.47        49.23 o                         
 -10   2  15       1284.18       1377.95        57.65 o                         
  -8   2  15       8862.06       8621.51       227.81 o                         
  -6   2  15       2917.57       3032.54        94.07 o                         
  -4   2  15       1275.55       1323.39        59.65 o                         
  -2   2  15       3284.96       3289.70        97.27 o                         
   0   2  15       5760.09       5678.51       135.14 o                         
   2   2  15        304.78        338.62        34.46 o                         
   4   2  15       1978.53       2070.57        82.57 o                         
   6   2  15       2701.74       2780.66        98.28 o                         
   8   2  15          5.55         -3.94        15.73 o                         
  10   2  15        377.23        396.64        34.62 o                         
 -23   3  15        208.39        213.26        50.21 o                         
 -21   3  15       1352.03       1404.72       105.28 o                         
 -19   3  15       1405.01       1375.80        63.30 o                         
 -17   3  15       1031.73        962.87        46.39 o                         
 -15   3  15       3866.44       3896.62        77.97 o                         
 -13   3  15       2691.14       2638.24        87.77 o                         
 -11   3  15       2484.90       2423.13        78.24 o                         
  -9   3  15       8218.91       8140.03       271.23 o                         
  -7   3  15       8631.54       8288.14       216.14 o                         
  -5   3  15       3978.84       3899.49       107.61 o                         
  -3   3  15       9408.99       9725.76       199.03 o                         
  -1   3  15       5274.52       5232.28       128.59 o                         
   1   3  15       1575.79       1629.66        70.57 o                         
   3   3  15       1890.04       1874.76        78.02 o                         
   5   3  15       2897.22       3073.52       173.05 o                         
   7   3  15        930.15        914.33        49.52 o                         
   9   3  15        843.46        722.99        60.64 o                         
  11   3  15        464.61        377.24        66.88 o                         
 -22   4  15       2286.67       2229.33       141.83 o                         
 -20   4  15       2727.65       2625.01       144.96 o                         
 -18   4  15       4004.27       4196.59       177.86 o                         
 -16   4  15       7564.35       7873.77       242.35 o                         
 -14   4  15       4197.86       2540.68      1202.44 o                         
 -12   4  15       6414.61       6256.28       136.02 o                         
 -10   4  15       3914.33       3767.28       121.55 o                         
  -8   4  15       1462.14       1502.91        47.38 o                         
  -6   4  15       5428.20       5117.79       188.47 o                         
  -4   4  15       3217.83       3083.60       136.88 o                         
  -2   4  15       1648.45       1621.12       101.83 o                         
   0   4  15       1600.15       1555.83       103.10 o                         
   2   4  15       2281.70       2365.70       132.76 o                         
   4   4  15        636.13        631.95        74.05 o                         
   6   4  15        817.85        857.92        47.90 o                         
   8   4  15       1014.33       1064.79        74.53 o                         
  10   4  15        833.87        637.21        90.98 o                         
 -19   5  15        368.46        329.95        56.59 o                         
 -17   5  15       1434.43       1503.71       105.40 o                         
 -15   5  15        626.56        704.58        83.38 o                         
 -13   5  15        292.35        265.72        29.77 o                         
 -11   5  15       4791.24       4957.23       106.33 o                         
  -9   5  15       2404.94       2319.41        80.45 o                         
  -7   5  15        812.91        767.87        34.89 o                         
  -5   5  15       2569.69       2480.36       109.13 o                         
  -3   5  15       2958.67       3091.51       143.55 o                         
  -1   5  15        482.93        474.41        60.45 o                         
   1   5  15       2508.73       2618.32       142.42 o                         
   3   5  15       3547.49       3707.61       178.34 o                         
   5   5  15        350.05        342.16        59.04 o                         
   7   5  15        661.80        658.48        61.85 o                         
 -18   6  15        298.00        314.97        54.41 o                         
 -16   6  15         19.63        -17.65        30.23 o                         
 -14   6  15         11.94          7.95        26.78 o                         
 -12   6  15        809.29        860.44        50.21 o                         
 -10   6  15       1585.67       1653.75        69.87 o                         
  -8   6  15         94.36         66.96        20.05 o                         
  -6   6  15       1279.23       1276.93        81.17 o                         
  -4   6  15       2155.56       2371.06        86.93 o                         
  -2   6  15        733.33        861.72        80.78 o                         
   0   6  15        927.14        977.45        90.29 o                         
   2   6  15       1115.84       1357.96       111.08 o                         
   4   6  15        273.58        170.92        49.62 o                         
   6   6  15        151.19        131.00        57.33 o                         
 -15   7  15        232.55        192.07        44.66 o                         
 -13   7  15        223.94        211.67        46.50 o                         
 -11   7  15         91.99        113.20        24.61 o                         
  -9   7  15          1.59         31.38        26.39 o                         
  -7   7  15          2.88        -16.32        18.28 o                         
  -5   7  15        244.20        281.04        34.67 o                         
  -3   7  15         52.90         38.55        20.70 o                         
  -1   7  15         17.86        -25.07        31.07 o                         
   1   7  15          6.63        -11.80        32.81 o                         
   3   7  15          4.90         21.49        39.17 o                         
 -14   8  15         85.57        195.84        46.54 o                         
 -12   8  15        122.13        118.31        39.55 o                         
 -10   8  15        499.27        504.97        42.42 o                         
  -8   8  15        103.15         70.75        21.30 o                         
  -6   8  15          3.94         -2.24        17.16 o                         
  -4   8  15        336.11        322.84        37.63 o                         
  -2   8  15         25.89         40.95        18.36 o                         
   0   8  15          2.34        -17.20        19.11 o                         
  -9   9  15         39.84         32.26        24.50 o                         
  -7   9  15         54.57         88.68        23.06 o                         
  -5   9  15        111.31         95.17        24.65 o                         
  -3   9  15         30.35         23.55        17.20 o                         
  -1   9  15         32.98         55.14        27.44 o                         
 -24   0  16        748.97        635.76        69.57 o                         
 -22   0  16       4542.19       4271.13       172.60 o                         
 -20   0  16       4629.95       4442.72       167.92 o                         
 -18   0  16       1689.21       1657.03        94.59 o                         
 -16   0  16       3138.00       3070.78       125.81 o                         
 -14   0  16       8193.60       7939.23       212.80 o                         
 -12   0  16         21.03        -10.97        22.77 o                         
 -10   0  16        133.86         79.92        28.58 o                         
  -8   0  16      13928.66      13606.95       316.35 o                         
  -6   0  16        355.92        389.18        49.59 o                         
  -4   0  16       1298.65       1222.40        83.09 o                         
  -2   0  16       2136.24       2287.98       115.11 o                         
   0   0  16       1482.23       1528.62        96.42 o                         
   2   0  16        223.20        159.67        39.19 o                         
   4   0  16       2260.49       2160.35       122.32 o                         
   6   0  16       1722.73       1724.53        76.90 o                         
   8   0  16        985.05        877.15        82.89 o                         
  10   0  16       1059.72       1005.67        90.94 o                         
 -25   1  16        120.59        144.69        41.80 o                         
 -23   1  16        610.68        527.81        43.93 o                         
 -21   1  16       1008.74        979.40        68.02 o                         
 -19   1  16        631.07        682.68        44.38 o                         
 -17   1  16       1560.56       1440.92        61.12 o                         
 -15   1  16       2012.28       2083.02        71.06 o                         
 -13   1  16       3580.33       3686.09        94.45 o                         
 -11   1  16       1523.67       1473.96        66.52 o                         
  -9   1  16       5028.17       5242.48       124.00 o                         
  -7   1  16       2650.29       2682.10        85.66 o                         
  -5   1  16       3157.93       3058.13        92.74 o                         
  -3   1  16       4148.26       4288.80       113.40 o                         
  -1   1  16       5172.55       5036.69       176.53 o                         
   1   1  16       1624.31       1569.04        88.94 o                         
   3   1  16       1297.72       1336.02        66.64 o                         
   5   1  16       2961.95       3000.14       103.68 o                         
   7   1  16        325.18        370.58        31.69 o                         
   9   1  16        646.24        614.30        54.66 o                         
  11   1  16        550.43        603.44        75.21 o                         
 -24   2  16        136.74        130.31        41.45 o                         
 -22   2  16         18.39         -5.05        31.76 o                         
 -20   2  16        298.24        301.35        31.28 o                         
 -18   2  16        461.90        440.58        39.86 o                         
 -16   2  16        286.26        335.79        30.11 o                         
 -14   2  16       2401.74       2616.90        78.23 o                         
 -12   2  16       2003.54       2064.59        57.12 o                         
 -10   2  16       5547.29       5738.25       127.72 o                         
  -8   2  16       1307.74       1428.63        88.42 o                         
  -6   2  16       1531.39       1594.41        67.45 o                         
  -4   2  16       3842.84       4012.49       109.24 o                         
  -2   2  16       1653.91       1712.64        72.23 o                         
   0   2  16       2702.18       2806.78        94.28 o                         
   2   2  16       1357.00       1267.72        64.58 o                         
   4   2  16       1215.49       1209.71        65.74 o                         
   6   2  16        343.65        364.97        33.25 o                         
   8   2  16        154.31        157.96        23.94 o                         
  10   2  16        104.21         78.13        36.76 o                         
 -23   3  16       1422.23       1305.97       108.96 o                         
 -21   3  16         43.23         51.06        32.21 o                         
 -19   3  16       1354.15       1405.64        60.07 o                         
 -17   3  16       1427.30       1519.08        59.92 o                         
 -15   3  16        202.34        257.64        25.73 o                         
 -13   3  16         33.86         31.60        12.82 o                         
 -11   3  16       1516.33       1474.06        47.50 o                         
  -9   3  16         45.85         60.54        20.48 o                         
  -7   3  16          0.39         15.35        13.53 o                         
  -5   3  16       1353.28       1515.88        94.55 o                         
  -3   3  16        273.77        313.08        35.98 o                         
  -1   3  16        291.95        255.77        47.52 o                         
   1   3  16        601.78        574.63        45.68 o                         
   3   3  16        126.04        113.39        29.75 o                         
   5   3  16         62.79         86.33        23.31 o                         
   7   3  16        199.40        158.82        24.84 o                         
   9   3  16        214.56        207.67        54.86 o                         
 -22   4  16         64.96         42.05        36.01 o                         
 -20   4  16        102.54         81.75        37.08 o                         
 -18   4  16        423.01        573.22        67.78 o                         
 -16   4  16         22.14         36.42        31.24 o                         
 -14   4  16        139.98        127.68        36.56 o                         
 -12   4  16        191.10        213.62        28.46 o                         
 -10   4  16         20.53          0.52        10.03 o                         
  -8   4  16        650.02        657.92        36.32 o                         
  -6   4  16        453.68        388.29        33.15 o                         
  -4   4  16        116.84        150.60        37.86 o                         
  -2   4  16         65.39         47.81        29.66 o                         
   0   4  16         16.43         17.11        31.11 o                         
   2   4  16         64.87         64.66        34.82 o                         
   4   4  16        178.73        167.91        29.63 o                         
   6   4  16          3.03          2.64        17.45 o                         
   8   4  16         46.24         52.71        36.53 o                         
 -19   5  16         96.42         64.19        32.73 o                         
 -17   5  16        674.97        662.33        72.06 o                         
 -15   5  16        417.85        375.90        34.49 o                         
 -13   5  16         61.88         58.72        19.55 o                         
 -11   5  16          1.24         26.64        19.10 o                         
  -9   5  16         26.06         15.64        20.50 o                         
  -7   5  16        179.98        165.13        26.75 o                         
  -5   5  16         64.54         68.35        33.96 o                         
  -3   5  16         48.13         48.93        31.10 o                         
  -1   5  16        291.21        355.46        55.21 o                         
   1   5  16          1.56        -18.87        32.66 o                         
   3   5  16        264.75        243.26        53.75 o                         
   5   5  16        131.07        126.40        46.40 o                         
   7   5  16         48.24         13.37        37.75 o                         
 -18   6  16        403.59        373.16        60.14 o                         
 -16   6  16        345.02        301.68        53.03 o                         
 -14   6  16        283.09        289.85        32.74 o                         
 -12   6  16        812.69        905.03        53.47 o                         
 -10   6  16       1356.60       1224.33       106.54 o                         
  -8   6  16        224.98        263.34        31.81 o                         
  -6   6  16       1075.35       1046.37        59.05 o                         
  -4   6  16       2335.32       2366.60       133.25 o                         
  -2   6  16       1138.47       1136.68        94.10 o                         
   0   6  16        729.61        880.61        88.10 o                         
   2   6  16       1377.26       1486.79       118.05 o                         
   4   6  16        394.70        413.49        67.60 o                         
 -15   7  16        186.74        149.42        41.23 o                         
 -13   7  16        683.84        691.33        73.22 o                         
 -11   7  16       3504.24       3480.31       108.41 o                         
  -9   7  16        819.71        837.74        53.61 o                         
  -7   7  16       1113.71       1105.14        62.03 o                         
  -5   7  16       3381.16       3376.01       111.53 o                         
  -3   7  16       1002.17        974.07        60.32 o                         
  -1   7  16        405.58        450.61        66.41 o                         
   1   7  16        734.52        837.29        91.76 o                         
 -12   8  16       1269.50       1393.78       105.38 o                         
 -10   8  16        372.69        335.36        36.88 o                         
  -8   8  16        412.77        324.90        36.98 o                         
  -6   8  16       1020.62        878.74        57.65 o                         
  -4   8  16        278.84        292.46        36.35 o                         
  -2   8  16        139.43        145.94        28.42 o                         
   0   8  16        474.98        412.28        57.76 o                         
  -7   9  16        635.52        548.63        47.86 o                         
  -5   9  16        196.01        152.09        31.86 o                         
  -3   9  16        558.21        614.13        68.90 o                         
 -25   1  17        278.31        265.40        51.94 o                         
 -23   1  17        759.23        679.68        83.79 o                         
 -21   1  17       1639.01       1577.62        76.60 o                         
 -19   1  17         22.14         -3.28        17.49 o                         
 -17   1  17        662.16        602.65        40.42 o                         
 -15   1  17       2506.56       2444.21        78.74 o                         
 -13   1  17        288.79        280.65        40.10 o                         
 -11   1  17        642.20        592.04        41.26 o                         
  -9   1  17       1664.86       1655.03        69.15 o                         
  -7   1  17        647.39        568.70        42.03 o                         
  -5   1  17        594.52        558.13        42.47 o                         
  -3   1  17        673.29        597.26        44.58 o                         
  -1   1  17       1217.84       1102.52        59.91 o                         
   1   1  17        341.74        262.22        32.99 o                         
   3   1  17        808.93        794.09        76.41 o                         
   5   1  17        491.16        425.59        42.57 o                         
   7   1  17        217.17        167.70        24.51 o                         
   9   1  17         71.23         79.54        25.04 o                         
 -24   2  17         17.50        -11.05        27.94 o                         
 -22   2  17        937.56       1044.59        91.23 o                         
 -20   2  17       1139.74       1194.25        78.30 o                         
 -18   2  17        391.95        377.13        33.50 o                         
 -16   2  17       3196.80       3165.66        91.35 o                         
 -14   2  17       4553.65       4865.32       113.16 o                         
 -12   2  17       2174.85       2243.10        76.46 o                         
 -10   2  17       4961.15       4913.35       136.51 o                         
  -8   2  17      11603.89      11314.67       288.31 o                         
  -6   2  17       3958.05       3891.06       152.32 o                         
  -4   2  17       3546.24       3622.22       186.78 o                         
  -2   2  17       8238.17       8428.72       176.27 o                         
   0   2  17        484.11        467.08        42.02 o                         
   2   2  17        840.10        925.84        63.65 o                         
   4   2  17       2063.65       2000.59        86.25 o                         
   6   2  17        207.41        186.85        26.08 o                         
   8   2  17          4.17         17.49        17.70 o                         
 -23   3  17        394.17        418.82        65.83 o                         
 -21   3  17       1286.78       1274.83       101.64 o                         
 -19   3  17       1462.81       1404.52       102.54 o                         
 -17   3  17       1859.59       1904.25        68.33 o                         
 -15   3  17       5320.72       5432.36       177.12 o                         
 -13   3  17       2655.36       2742.44        67.67 o                         
 -11   3  17       4763.74       4682.34       119.44 o                         
  -9   3  17       6097.64       6202.01       308.00 o                         
  -7   3  17       2837.99       2912.76       133.68 o                         
  -5   3  17       6421.33       6309.97       210.34 o                         
  -3   3  17       4695.59       4793.91       128.29 o                         
  -1   3  17       1981.26       1901.94        79.85 o                         
   1   3  17       1033.11        994.14        59.56 o                         
   3   3  17        958.90        926.01        59.88 o                         
   5   3  17        515.00        497.64        45.85 o                         
   7   3  17        359.97        356.30        34.76 o                         
   9   3  17        125.15        124.87        46.97 o                         
 -20   4  17        781.83        723.45        79.17 o                         
 -18   4  17       2664.23       2803.49       145.06 o                         
 -16   4  17       1626.02       1491.37       102.70 o                         
 -14   4  17       2010.85       2015.73        59.61 o                         
 -12   4  17       1440.32       1513.73        79.50 o                         
 -10   4  17       2003.16       1984.79        58.14 o                         
  -8   4  17       1030.82        984.38        54.95 o                         
  -6   4  17       1455.25       1473.29        98.47 o                         
  -4   4  17        590.76        599.46        65.94 o                         
  -2   4  17       1430.62       1404.19       101.53 o                         
   0   4  17       1456.02       1558.45       110.81 o                         
   2   4  17        994.64       1000.13        91.66 o                         
   4   4  17        740.24        791.40        56.45 o                         
   6   4  17        560.17        546.57        42.00 o                         
   8   4  17        912.19        841.05       103.01 o                         
 -19   5  17       1382.13       1514.61       112.27 o                         
 -17   5  17       1268.79       1455.54       105.83 o                         
 -15   5  17        142.33        155.06        25.45 o                         
 -13   5  17       2011.21       2098.31        81.42 o                         
 -11   5  17       3198.99       3063.48       138.78 o                         
  -9   5  17        889.79        858.38        52.71 o                         
  -7   5  17       2193.03       2108.10        82.72 o                         
  -5   5  17       5159.47       5069.49       195.37 o                         
  -3   5  17        613.76        641.37        72.06 o                         
  -1   5  17        963.00       1061.95        92.65 o                         
   1   5  17       2326.35       2386.37       144.03 o                         
   3   5  17        786.08        649.64        82.54 o                         
   5   5  17        215.77        187.81        56.99 o                         
 -16   6  17        138.99        127.05        40.09 o                         
 -14   6  17        778.55        923.31        54.82 o                         
 -12   6  17       2111.98       2329.91        87.94 o                         
 -10   6  17       1028.74       1150.04        69.22 o                         
  -8   6  17        450.47        470.31        41.75 o                         
  -6   6  17       1352.65       1371.43        69.74 o                         
  -4   6  17       1371.16       1370.82       103.54 o                         
  -2   6  17        199.65        204.72        46.83 o                         
   0   6  17        860.13        925.78        92.60 o                         
   2   6  17        588.39        585.61        77.05 o                         
 -15   7  17          4.40         -5.40        30.77 o                         
 -13   7  17         41.87         47.02        31.48 o                         
 -11   7  17         28.96         35.99        19.88 o                         
  -9   7  17        109.05         65.50        22.63 o                         
  -7   7  17          9.57         47.80        20.67 o                         
  -5   7  17        138.41        142.07        29.18 o                         
  -3   7  17         47.11         11.55        19.06 o                         
  -1   7  17         27.05          3.34        29.72 o                         
 -10   8  17        319.93        332.90        37.43 o                         
  -8   8  17          4.83         10.16        17.50 o                         
  -6   8  17        220.52        218.10        31.99 o                         
  -4   8  17         29.59          9.36        18.60 o                         
  -2   8  17          0.61        -25.27        25.27 o                         
   0   8  17         41.19         51.39        29.55 o                         
  -7   9  17         96.29         69.64        31.86 o                         
 -24   0  18        693.62        678.30        72.24 o                         
 -22   0  18       2617.79       2530.82       131.33 o                         
 -20   0  18        520.42        495.10        58.14 o                         
 -18   0  18        370.49        281.56        43.65 o                         
 -16   0  18       6598.17       6554.72       201.55 o                         
 -14   0  18         25.24         31.61        23.71 o                         
 -12   0  18         30.68         -5.09        20.97 o                         
 -10   0  18        869.96        829.69        72.94 o                         
  -8   0  18       1039.86       1121.26        83.63 o                         
  -6   0  18        181.08        216.23        41.15 o                         
  -4   0  18       2425.97       2385.73       123.85 o                         
  -2   0  18       5125.47       5007.34       189.20 o                         
   0   0  18        588.34        617.89        67.72 o                         
   2   0  18       1379.67       1426.90       104.36 o                         
   4   0  18       1712.35       1825.23       119.36 o                         
   6   0  18       1457.56       1502.07       110.16 o                         
   8   0  18        479.34        494.48        68.38 o                         
 -25   1  18        233.72        203.29        45.47 o                         
 -23   1  18        628.22        646.49        49.12 o                         
 -21   1  18       1283.34       1248.13        63.53 o                         
 -19   1  18        681.61        677.18        45.87 o                         
 -17   1  18       1201.43       1239.19        58.80 o                         
 -15   1  18       2805.78       2985.18        90.18 o                         
 -13   1  18       2757.82       2799.27        72.31 o                         
 -11   1  18       2118.56       2148.28        78.80 o                         
  -9   1  18       4088.53       3907.92       112.26 o                         
  -7   1  18       3430.64       3469.40       105.20 o                         
  -5   1  18        535.44        551.43        43.50 o                         
  -3   1  18       4926.78       4853.68       130.03 o                         
  -1   1  18        868.94        888.36        55.83 o                         
   1   1  18        953.75        978.52        59.96 o                         
   3   1  18       1458.03       1558.00        77.55 o                         
   5   1  18        775.72        803.41        58.56 o                         
   7   1  18        333.43        453.60        45.02 o                         
 -24   2  18        195.03        158.21        42.94 o                         
 -22   2  18        633.31        586.46        69.54 o                         
 -20   2  18        424.47        398.06        36.47 o                         
 -18   2  18       1212.88       1326.00        71.93 o                         
 -16   2  18        919.16       1016.20        53.59 o                         
 -14   2  18       2164.68       2332.81        71.32 o                         
 -12   2  18       4453.50       4554.04        93.77 o                         
 -10   2  18       3709.48       3581.72       151.83 o                         
  -8   2  18       2727.72       2879.48       135.42 o                         
  -6   2  18       1838.27       1739.25        75.29 o                         
  -4   2  18       2418.30       2512.98        91.71 o                         
  -2   2  18        222.42        271.76        34.63 o                         
   0   2  18        905.34        889.18        56.76 o                         
   2   2  18       1317.76       1275.48        69.25 o                         
   4   2  18        287.17        256.81        36.00 o                         
   6   2  18        366.89        321.40        32.20 o                         
   8   2  18        115.32        105.88        33.79 o                         
 -21   3  18          9.49          2.46        27.36 o                         
 -19   3  18        695.66        636.34        71.08 o                         
 -17   3  18        363.92        400.55        33.57 o                         
 -15   3  18        252.78        247.39        23.32 o                         
 -13   3  18        416.02        426.93        33.08 o                         
 -11   3  18         18.38         -1.06        18.16 o                         
  -9   3  18         65.68         57.76        31.15 o                         
  -7   3  18        220.23        229.57        44.81 o                         
  -5   3  18        605.83        606.42        67.22 o                         
  -3   3  18          0.48         25.51        28.16 o                         
  -1   3  18        553.67        523.61        45.34 o                         
   1   3  18        995.23        972.50        60.97 o                         
   3   3  18         28.78         21.11        19.42 o                         
   5   3  18        218.42        181.28        38.01 o                         
   7   3  18        406.51        300.72        41.43 o                         
 -20   4  18         47.29        -16.11        29.29 o                         
 -18   4  18        199.92        236.68        48.30 o                         
 -16   4  18        460.40        514.81        62.77 o                         
 -14   4  18          1.61         -1.48        11.38 o                         
 -12   4  18        248.80        235.95        21.39 o                         
 -10   4  18        199.59        171.41        27.14 o                         
  -8   4  18          0.34          6.38        27.38 o                         
  -6   4  18        137.43         90.41        35.28 o                         
  -4   4  18          1.65        -18.29        29.57 o                         
  -2   4  18         33.85         90.54        36.32 o                         
   0   4  18         65.65        110.12        41.33 o                         
   2   4  18         11.38         50.27        38.84 o                         
   4   4  18        219.19        215.67        65.55 o                         
   6   4  18          3.01         -3.71        37.80 o                         
 -19   5  18         71.77         16.63        30.35 o                         
 -17   5  18        134.02        127.87        40.80 o                         
 -15   5  18         56.74         43.56        17.25 o                         
 -13   5  18         94.16        105.26        24.55 o                         
 -11   5  18          7.86         15.96        18.96 o                         
  -9   5  18        114.52         32.39        19.83 o                         
  -7   5  18          2.14         -3.19        19.25 o                         
  -5   5  18          2.32         -8.29        31.66 o                         
  -3   5  18        519.87        534.80        68.66 o                         
  -1   5  18        361.01        322.84        56.73 o                         
   1   5  18        389.25        353.22        64.87 o                         
 -16   6  18        402.35        357.00        59.15 o                         
 -14   6  18        480.17        465.22        42.09 o                         
 -12   6  18       1940.25       1888.59        93.30 o                         
 -10   6  18       1221.94       1259.93        66.54 o                         
  -8   6  18        500.29        484.09        43.60 o                         
  -6   6  18       1838.10       1813.00        82.38 o                         
  -4   6  18        817.42        845.56        85.88 o                         
  -2   6  18        190.82        186.26        47.63 o                         
   0   6  18        820.69        827.91        90.46 o                         
 -13   7  18       1863.10       2077.27       129.55 o                         
 -11   7  18        695.00        712.79        52.14 o                         
  -9   7  18        200.94        202.93        42.96 o                         
  -7   7  18       1257.61       1379.38        73.32 o                         
  -5   7  18       1702.37       1708.48        83.14 o                         
  -3   7  18        240.48        183.86        30.89 o                         
 -10   8  18        298.57        338.69        52.46 o                         
  -8   8  18        177.96        195.41        32.34 o                         
  -6   8  18        534.99        588.13        50.50 o                         
 -23   1  19        254.72        203.87        33.82 o                         
 -21   1  19         35.94         44.94        20.45 o                         
 -19   1  19        154.54        123.04        24.18 o                         
 -17   1  19          4.24        -15.96        15.96 o                         
 -15   1  19         17.21         43.79        17.90 o                         
 -13   1  19        823.63        823.51        41.79 o                         
 -11   1  19        704.99        648.22        67.90 o                         
  -9   1  19       1050.05       1065.71        60.51 o                         
  -7   1  19         24.53         30.88        20.00 o                         
  -5   1  19        108.20        109.88        25.95 o                         
  -3   1  19        676.37        672.72        50.53 o                         
  -1   1  19        606.35        651.69        50.27 o                         
   1   1  19         52.59         65.29        22.50 o                         
   3   1  19        743.21        759.85        56.98 o                         
   5   1  19        335.71        302.87        40.28 o                         
   7   1  19          4.51         19.69        27.71 o                         
 -22   2  19        898.00        833.90        85.85 o                         
 -20   2  19        414.36        403.11        36.59 o                         
 -18   2  19        790.85        723.02        46.54 o                         
 -16   2  19       4118.22       4198.70       111.88 o                         
 -14   2  19       2329.72       2321.30       106.69 o                         
 -12   2  19        751.45        778.33        50.67 o                         
 -10   2  19       4020.62       3835.12       161.02 o                         
  -8   2  19       1376.60       1388.31        97.20 o                         
  -6   2  19        339.34        357.30        38.11 o                         
  -4   2  19       2610.96       2586.95        95.79 o                         
  -2   2  19        656.15        606.27        88.97 o                         
   0   2  19         49.14         22.01        20.15 o                         
   2   2  19        785.52        837.51        69.02 o                         
   4   2  19        507.91        466.41        46.34 o                         
   6   2  19          3.10         -5.20        39.83 o                         
 -21   3  19       1031.04        973.88        90.42 o                         
 -19   3  19        889.57        973.39        87.77 o                         
 -17   3  19       2871.19       2922.18        89.69 o                         
 -15   3  19       2538.73       2568.71        78.88 o                         
 -13   3  19       2807.02       2802.13       104.76 o                         
 -11   3  19       2074.46       2125.32       132.78 o                         
  -9   3  19       2549.94       2677.06       135.01 o                         
  -7   3  19       1660.38       1774.21       111.35 o                         
  -5   3  19       2140.92       2024.36       121.27 o                         
  -3   3  19       1747.19       1862.42        83.04 o                         
  -1   3  19        989.15       1009.59        68.32 o                         
   1   3  19        629.82        637.29        51.84 o                         
   3   3  19        566.92        610.93        52.60 o                         
   5   3  19        390.93        378.22        57.85 o                         
 -20   4  19        575.73        564.51        71.96 o                         
 -18   4  19       1040.07       1145.64        96.05 o                         
 -16   4  19        220.22        229.66        31.53 o                         
 -14   4  19        241.26        239.91        32.60 o                         
 -12   4  19       1387.39       1497.75       109.75 o                         
 -10   4  19       1321.89       1325.28        67.44 o                         
  -8   4  19       1662.35       1682.95       110.12 o                         
  -6   4  19       1665.64       1738.52       113.90 o                         
  -4   4  19       2980.71       3018.20       154.42 o                         
  -2   4  19       1363.34       1508.53       112.47 o                         
   0   4  19       2031.83       1989.29       133.18 o                         
   2   4  19        975.18        905.05        95.40 o                         
 -17   5  19        853.18        693.24        76.47 o                         
 -15   5  19        733.50        732.79        51.75 o                         
 -13   5  19       3269.29       3393.38       191.54 o                         
 -11   5  19        979.03        938.58        57.94 o                         
  -9   5  19        608.54        502.52        44.31 o                         
  -7   5  19       2386.73       2445.69        98.43 o                         
  -5   5  19       1078.08       1088.40        94.80 o                         
  -3   5  19        252.37        203.94        49.52 o                         
  -1   5  19       1119.89        995.53        97.64 o                         
   1   5  19        848.22        884.91        96.24 o                         
 -14   6  19       1180.48       1327.09        70.08 o                         
 -12   6  19       1404.09       1501.08        86.18 o                         
 -10   6  19        109.92        116.01        26.21 o                         
  -8   6  19        414.84        451.91        49.49 o                         
  -6   6  19        731.10        717.97        55.07 o                         
  -4   6  19          1.01        -11.58        31.49 o                         
  -2   6  19          4.33         -4.17        32.61 o                         
 -11   7  19         49.75         27.13        25.60 o                         
  -9   7  19         52.44         28.94        19.04 o                         
  -7   7  19         18.46         51.54        22.74 o                         
  -5   7  19          2.47        -21.03        21.03 o                         
  -3   7  19        139.16        117.30        39.07 o                         
 -10   8  19          1.90        -23.87        24.13 o                         
  -8   8  19         77.85         90.75        32.72 o                         
 -24   0  20        820.97        801.17        80.48 o                         
 -22   0  20        412.63        384.95        54.78 o                         
 -20   0  20        217.83        150.54        35.48 o                         
 -18   0  20       1873.49       1779.64       104.94 o                         
 -16   0  20       2509.52       2679.00       128.26 o                         
 -14   0  20       1495.25       1609.74        97.09 o                         
 -12   0  20       3092.94       3312.96       124.53 o                         
 -10   0  20       5894.22       6015.09       213.82 o                         
  -8   0  20        850.48        937.82        81.96 o                         
  -6   0  20       3607.01       3893.42       169.70 o                         
  -4   0  20       4380.55       4434.66       184.57 o                         
  -2   0  20       4437.50       4217.18       182.79 o                         
   0   0  20        766.35        724.01        77.95 o                         
   2   0  20       1437.29       1436.01       110.55 o                         
   4   0  20       1379.12       1359.78       109.87 o                         
 -23   1  20       1643.96       1583.08       113.29 o                         
 -21   1  20       1689.84       1592.44        73.87 o                         
 -19   1  20       1136.41       1151.75        60.88 o                         
 -17   1  20       3278.73       3411.59       103.41 o                         
 -15   1  20       3887.17       4069.01       111.79 o                         
 -13   1  20        724.93        754.22        39.90 o                         
 -11   1  20       4140.12       4282.53       175.73 o                         
  -9   1  20       3380.02       3422.57       111.32 o                         
  -7   1  20        970.24        854.23        55.75 o                         
  -5   1  20       2268.85       2434.26        94.82 o                         
  -3   1  20       1671.18       1660.20        79.82 o                         
  -1   1  20        598.15        634.17        51.10 o                         
   1   1  20        607.15        599.96        72.20 o                         
   3   1  20       1015.45       1020.73        66.89 o                         
   5   1  20         89.67         84.06        35.95 o                         
 -22   2  20        797.39        898.78        87.05 o                         
 -20   2  20       1229.04       1255.03        63.60 o                         
 -18   2  20       1294.23       1409.17        65.80 o                         
 -16   2  20        814.28        927.68        53.80 o                         
 -14   2  20       1104.86       1174.09        49.24 o                         
 -12   2  20       1682.96       1689.29       142.75 o                         
 -10   2  20        205.58        180.72        44.53 o                         
  -8   2  20       1380.53       1402.75       101.02 o                         
  -6   2  20        957.89        945.92        59.72 o                         
  -4   2  20          4.86          0.76        19.66 o                         
  -2   2  20        168.68        184.18        31.44 o                         
   0   2  20        260.59        260.13        35.70 o                         
   2   2  20        320.58        267.64        37.15 o                         
   4   2  20         93.80        108.16        39.56 o                         
   6   2  20        115.11        105.58        39.77 o                         
 -21   3  20          5.49         11.98        27.96 o                         
 -19   3  20         11.79         -9.70        29.36 o                         
 -17   3  20        109.02         94.67        20.20 o                         
 -15   3  20         52.58         53.96        15.11 o                         
 -13   3  20        338.87        367.09        28.59 o                         
 -11   3  20         48.10         62.71        20.75 o                         
  -9   3  20          1.54        -21.26        31.54 o                         
  -7   3  20        661.25        766.52        77.15 o                         
  -5   3  20         35.03         44.95        32.48 o                         
  -3   3  20        186.96        219.78        34.23 o                         
  -1   3  20        405.18        402.20        44.36 o                         
   1   3  20        142.47        147.29        31.30 o                         
   3   3  20         41.27         52.88        31.15 o                         
   5   3  20        241.35        280.71        40.67 o                         
 -18   4  20        181.27        104.03        36.53 o                         
 -16   4  20         73.79         53.13        20.54 o                         
 -14   4  20          3.41         -2.38        17.21 o                         
 -12   4  20         21.88         10.13        18.02 o                         
 -10   4  20        285.86        352.22        38.47 o                         
  -8   4  20         53.18         63.10        32.86 o                         
  -6   4  20        107.40         82.32        35.72 o                         
  -4   4  20         37.25         17.73        33.45 o                         
  -2   4  20         30.31         46.35        40.43 o                         
   0   4  20        116.09        152.54        46.58 o                         
 -17   5  20         25.27        -24.93        34.40 o                         
 -15   5  20         23.94          4.12        32.52 o                         
 -13   5  20         56.30         78.36        24.24 o                         
 -11   5  20        755.66        676.10        51.33 o                         
  -9   5  20        475.69        478.42        43.85 o                         
  -7   5  20         13.63         -5.91        29.37 o                         
  -5   5  20        645.19        773.74        83.73 o                         
  -3   5  20        215.09        194.52        50.96 o                         
  -1   5  20         57.64         84.26        43.62 o                         
 -14   6  20       1012.96        938.96        83.19 o                         
 -12   6  20       1160.23       1096.85        66.09 o                         
 -10   6  20        250.62        256.37        38.83 o                         
  -8   6  20        859.99        795.95        58.18 o                         
  -6   6  20       1070.43       1002.87        65.43 o                         
  -4   6  20        190.81        275.67        53.85 o                         
 -11   7  20        158.18        227.71        46.72 o                         
  -9   7  20        440.18        472.37        65.68 o                         
  -7   7  20        951.25        943.85        93.43 o                         
 -23   1  21         14.25         34.43        31.88 o                         
 -21   1  21         37.99         38.70        18.66 o                         
 -19   1  21         43.19         39.63        19.90 o                         
 -17   1  21         83.60         84.43        24.81 o                         
 -15   1  21          7.09        -30.39        30.39 o                         
 -13   1  21          6.45         -4.84        15.79 o                         
 -11   1  21        966.65       1017.49        88.90 o                         
  -9   1  21        732.29        795.01        59.99 o                         
  -7   1  21         84.09         85.15        24.65 o                         
  -5   1  21       1300.79       1357.65        73.58 o                         
  -3   1  21        772.69        818.10        59.59 o                         
  -1   1  21         26.61          2.76        20.66 o                         
   1   1  21        395.83        515.14        50.25 o                         
   3   1  21        635.00        728.47        82.44 o                         
 -22   2  21        654.08        777.43        83.08 o                         
 -20   2  21         35.71         17.85        26.19 o                         
 -18   2  21        853.95        812.57        51.68 o                         
 -16   2  21       1217.33       1275.54        63.65 o                         
 -14   2  21        124.78         98.25        19.33 o                         
 -12   2  21        872.74        868.18        56.84 o                         
 -10   2  21       1593.99       1534.95       108.69 o                         
  -8   2  21        118.98         81.89        35.23 o                         
  -6   2  21        571.51        579.60        50.39 o                         
  -4   2  21        939.24        989.58        64.14 o                         
  -2   2  21        170.28        143.69        29.07 o                         
   0   2  21        409.74        399.53        43.80 o                         
   2   2  21        716.07        802.44        84.86 o                         
   4   2  21        211.73        235.73        53.88 o                         
 -19   3  21        677.53        685.98        75.33 o                         
 -17   3  21       1204.97       1345.99       102.53 o                         
 -15   3  21        601.08        568.35        37.17 o                         
 -13   3  21        615.38        542.36        34.92 o                         
 -11   3  21        939.70        960.27        59.99 o                         
  -9   3  21        710.45        634.24        72.90 o                         
  -7   3  21        899.47        860.70        85.50 o                         
  -5   3  21        835.79        824.44        83.58 o                         
  -3   3  21       1750.71       1757.26        87.02 o                         
  -1   3  21        597.82        623.49        54.04 o                         
   1   3  21        990.59       1037.47        95.04 o                         
   3   3  21        699.17        618.87        76.01 o                         
 -18   4  21        205.39        196.33        46.60 o                         
 -16   4  21        454.43        458.19        44.20 o                         
 -14   4  21        841.12        855.34        57.89 o                         
 -12   4  21       1551.76       1651.22        78.81 o                         
 -10   4  21        660.53        740.63        54.15 o                         
  -8   4  21       1262.92       1321.30       104.59 o                         
  -6   4  21       2272.07       2496.05       144.94 o                         
  -4   4  21       1332.34       1501.64       115.99 o                         
  -2   4  21       1461.66       1600.37       123.43 o                         
 -15   5  21       1116.01       1143.06        67.76 o                         
 -13   5  21       1296.97       1344.86       132.64 o                         
 -11   5  21        757.66        827.76        59.15 o                         
  -9   5  21        712.53        739.55        55.29 o                         
  -7   5  21       1256.91       1294.88       106.24 o                         
  -5   5  21        185.12        293.97        57.24 o                         
 -14   6  21        699.97        764.14        77.92 o                         
 -12   6  21         74.16         68.54        35.77 o                         
 -10   6  21         49.40         33.75        30.59 o                         
  -8   6  21        912.68        967.80        91.58 o                         
  -6   6  21        109.62        141.26        43.32 o                         
 -11   7  21         41.63         66.82        31.16 o                         
  -9   7  21        119.28        123.89        40.15 o                         
 -22   0  22        357.46        319.83        52.07 o                         
 -20   0  22        508.29        498.95        62.41 o                         
 -18   0  22       1180.87       1272.31        93.74 o                         
 -16   0  22       1083.96       1334.59        93.90 o                         
 -14   0  22       2038.37       2064.55       116.64 o                         
 -12   0  22       2501.00       2813.42       150.90 o                         
 -10   0  22       2923.11       2995.12       154.46 o                         
  -8   0  22        748.79        759.24        80.11 o                         
  -6   0  22       1285.94       1331.31       106.21 o                         
  -4   0  22       3343.83       3487.58       172.32 o                         
  -2   0  22        191.10        176.47        47.69 o                         
   0   0  22        456.11        347.28        59.66 o                         
 -21   1  22        413.38        389.54        73.92 o                         
 -19   1  22       1446.70       1307.07        67.61 o                         
 -17   1  22       2603.64       2595.55        94.64 o                         
 -15   1  22        532.04        502.33        43.43 o                         
 -13   1  22       1263.46       1310.06        55.28 o                         
 -11   1  22       1909.46       2143.13       130.39 o                         
  -9   1  22        498.16        539.80        50.61 o                         
  -7   1  22        500.50        601.25        51.46 o                         
  -5   1  22       1361.51       1236.57        73.13 o                         
  -3   1  22        202.15        161.04        32.22 o                         
  -1   1  22        392.44        352.61        42.86 o                         
   1   1  22        452.91        433.63        67.11 o                         
 -20   2  22        975.54        951.80        88.41 o                         
 -18   2  22        515.00        514.45        42.57 o                         
 -16   2  22        934.73       1021.16        58.02 o                         
 -14   2  22        674.61        618.59        38.82 o                         
 -12   2  22        222.75        272.61        34.96 o                         
 -10   2  22        724.74        796.44        82.30 o                         
  -8   2  22        911.11        850.92        85.25 o                         
  -6   2  22        330.63        313.74        40.38 o                         
  -4   2  22        108.33        101.05        27.76 o                         
  -2   2  22        406.45        372.92        43.03 o                         
   0   2  22        281.02        227.33        52.62 o                         
 -19   3  22         84.20         97.30        37.18 o                         
 -17   3  22        186.88        146.43        41.74 o                         
 -15   3  22        550.45        591.23        37.43 o                         
 -13   3  22        392.10        421.15        32.34 o                         
 -11   3  22        283.66        300.83        37.93 o                         
  -9   3  22        460.49        506.56        68.46 o                         
  -7   3  22       1031.53       1174.62       100.65 o                         
  -5   3  22        312.78        290.78        56.04 o                         
  -3   3  22        230.41        256.24        37.59 o                         
  -1   3  22        392.28        388.11        62.90 o                         
   1   3  22         29.12        -29.49        32.50 o                         
 -16   4  22          1.43          1.97        20.95 o                         
 -14   4  22         35.27         61.60        24.72 o                         
 -12   4  22        244.10        204.51        34.40 o                         
 -10   4  22         47.87         16.89        21.66 o                         
  -8   4  22          8.10          7.27        33.27 o                         
  -6   4  22          1.12         76.64        38.69 o                         
  -4   4  22         93.54         63.19        40.92 o                         
 -15   5  22        100.93         74.37        34.34 o                         
 -13   5  22        905.99        862.30        85.28 o                         
 -11   5  22        827.91        838.03       121.97 o                         
  -9   5  22        319.27        305.04        40.23 o                         
  -7   5  22        672.13        787.03        87.76 o                         
 -14   6  22        889.62        901.14        86.18 o                         
 -12   6  22        212.57        138.46        42.29 o                         
 -10   6  22        121.70        130.02        43.54 o                         
 -21   1  23         42.09          5.94        42.68 o                         
 -19   1  23        273.75        208.27        30.22 o                         
 -17   1  23        423.52        466.01        42.54 o                         
 -15   1  23        221.85        213.12        31.15 o                         
 -13   1  23        894.89        922.85        48.60 o                         
 -11   1  23        833.63        810.44        85.02 o                         
  -9   1  23        383.38        385.82        43.56 o                         
  -7   1  23        491.28        492.43        50.09 o                         
  -5   1  23       1005.28        950.69        66.63 o                         
  -3   1  23         18.75         -7.51        24.12 o                         
 -20   2  23        198.59        140.50        39.86 o                         
 -18   2  23       1231.72       1223.66        65.52 o                         
 -16   2  23         80.68         96.49        22.98 o                         
 -14   2  23         17.83         -1.56        15.22 o                         
 -12   2  23        901.77        939.71        62.36 o                         
 -10   2  23        334.80        318.83        56.19 o                         
  -8   2  23        151.72        123.40        43.32 o                         
  -6   2  23        692.82        758.31        59.78 o                         
  -4   2  23        522.10        483.33        62.48 o                         
  -2   2  23        340.49        349.08        61.85 o                         
 -17   3  23        610.07        608.08        72.28 o                         
 -15   3  23        388.99        343.66        30.34 o                         
 -13   3  23        554.32        567.58        38.22 o                         
 -11   3  23        790.63        781.28        58.09 o                         
  -9   3  23        322.32        334.81        57.53 o                         
  -7   3  23        381.50        499.61        71.74 o                         
  -5   3  23        939.94       1041.16       100.73 o                         
 -16   4  23        933.36        883.55        86.80 o                         
 -14   4  23       2275.90       2487.67       146.92 o                         
 -12   4  23       1000.51       1154.53        82.41 o                         
 -10   4  23        993.86       1161.57        95.52 o                         
  -8   4  23       1186.67       1331.14       110.51 o                         
 -15   5  23        914.59        976.87        92.63 o                         
 -13   5  23        339.76        386.51        62.35 o                         
 -11   5  23        240.18        285.93        56.36 o                         
  -9   5  23        902.55       1013.70        98.77 o                         
 -12   6  23          9.70        -32.97        32.97 o                         
 -20   0  24        883.08        831.22        80.54 o                         
 -18   0  24       1949.30       2107.58       126.44 o                         
 -16   0  24       1526.95       1523.65       106.58 o                         
 -14   0  24       1529.84       1550.28       108.43 o                         
 -12   0  24       3175.51       3457.39       178.10 o                         
 -10   0  24        929.21        949.62        94.77 o                         
  -8   0  24        681.00        685.60        83.50 o                         
  -6   0  24       1750.69       1855.79       131.56 o                         
 -19   1  24        851.07        912.22        59.79 o                         
 -17   1  24        342.08        317.74        36.58 o                         
 -15   1  24        422.65        496.51        68.93 o                         
 -13   1  24       1234.28       1299.17        58.85 o                         
 -11   1  24        708.91        759.65        84.67 o                         
  -9   1  24        628.52        634.17        56.41 o                         
  -7   1  24       1022.01       1091.50        72.03 o                         
  -5   1  24        659.58        729.04        84.50 o                         
 -18   2  24        162.22        156.12        43.13 o                         
 -16   2  24         54.62          9.22        17.52 o                         
 -14   2  24         53.55         51.33        17.38 o                         
 -12   2  24        159.42        128.17        27.86 o                         
 -10   2  24        524.86        568.92        73.55 o                         
  -8   2  24        274.16        256.24        54.62 o                         
  -6   2  24        373.72        431.85        68.24 o                         
 -15   3  24        657.67        590.36        75.54 o                         
 -13   3  24         74.42         94.58        26.54 o                         
 -11   3  24          2.36        -12.60        22.36 o                         
  -9   3  24        503.46        520.04        71.91 o                         
 -16   4  24          2.95         67.57        33.43 o                         
 -14   4  24         78.85         52.59        38.98 o                         
 -12   4  24        186.07        158.24        47.28 o                         
 -15   5  24        292.04        299.68        56.47 o                         
 -19   1  25        325.43        320.43        51.29 o                         
 -17   1  25        217.87        173.62        49.83 o                         
 -15   1  25         51.23         37.93        18.44 o                         
 -13   1  25        150.60        117.78        22.81 o                         
 -11   1  25         18.69         21.05        34.27 o                         
 -16   2  25         22.31        -17.47        22.40 o                         
 -14   2  25        229.87        236.55        33.98 o                         
 -12   2  25        483.90        532.43        74.73 o                         
 -15   3  25        426.92        376.15        64.66 o                         
 -16   0  26        378.82        358.11        57.60 o                         
 -14   0  26       1343.58       1266.60       102.88 o                         
 -17   1  26        244.68        329.55        53.38 o                         
 -15   1  26        475.23        499.01        66.24 o                         
 -14   2  26        278.80        302.64        50.27 o                         
                                                                                
