# Supplementary material for: Distinct coordination geometries in bis­[N,N-bis­(2-meth­oxy­eth­yl)di­thio­carbamato-κ2 S,S′]di­phenyltin(IV) and bis­[N-(2-meth­oxy­eth­yl)-N-methyl­dithio­carbamato-κ2 S,S′]di­phenyl­tin(IV): crystal structures and Hirshfeld surface analysis
Source: Acta Crystallogr E Crystallogr Commun. 2016 Jul 19;72(Pt 8):1130–7. doi: 10.1107/S2056989016011385 (PMC4971856; doi:10.1107/S2056989016011385)
Supplement: Supplementary file 3 [file e-72-01130-IIsup3.hkl]

data_II                                                                         
_shelx_title ' 5942'                                                            
_shelx_refln_list_code          4                                               
_shelx_F_calc_maximum      208.73                                               
_exptl_crystal_F_000       708.00                                               
_reflns_d_resolution_high  0.7026                                               
                                                                                
loop_                                                                           
 _space_group_symop_operation_xyz                                               
 'x, y, z'                                                                      
 '-x, -y, -z'                                                                   
                                                                                
_cell_length_a     7.4386                                                       
_cell_length_b    14.3334                                                       
_cell_length_c    16.5398                                                       
_cell_angle_alpha 110.320                                                       
_cell_angle_beta   91.282                                                       
_cell_angle_gamma 101.865                                                       
                                                                                
_shelx_F_squared_multiplier     1.000                                           
                                                                                
loop_                                                                           
 _refln_index_h                                                                 
 _refln_index_k                                                                 
 _refln_index_l                                                                 
 _refln_F_squared_calc                                                          
 _refln_F_squared_meas                                                          
 _refln_F_squared_sigma                                                         
 _refln_observed_status                                                         
   2   0   0        660.60        675.78        10.43 o                         
   3   0   0       3979.32       3941.29        54.27 o                         
   4   0   0       2668.67       2566.25        41.43 o                         
   5   0   0        785.05        728.39        25.11 o                         
   6   0   0        282.56        256.37        10.41 o                         
   7   0   0        176.31        177.17        10.48 o                         
   8   0   0         12.44          8.36         4.62 o                         
   9   0   0        138.13        142.74        17.83 o                         
  10   0   0         63.92         65.73        18.62 o                         
 -10   1   0        216.80        188.18        17.93 o                         
  -9   1   0        145.03        133.86        14.05 o                         
  -8   1   0         33.66         20.72         5.72 o                         
  -7   1   0        527.82        531.93        20.39 o                         
  -6   1   0       2276.73       2125.35        41.02 o                         
  -5   1   0       1019.12        935.15        20.58 o                         
  -4   1   0       2879.43       3001.32        52.34 o                         
  -3   1   0       8952.61       9041.19       171.24 o                         
  -2   1   0       2632.27       2669.09        32.81 o                         
   1   1   0       6824.96       7056.89       130.55 o                         
   2   1   0         37.04         30.28         2.19 o                         
   3   1   0         24.64         26.02         1.81 o                         
   4   1   0       2182.52       2111.67        45.17 o                         
   5   1   0       2744.38       2670.05        51.05 o                         
   6   1   0       1516.83       1550.84        29.48 o                         
   7   1   0        960.93       1006.62        48.68 o                         
   8   1   0        238.36        231.99        24.40 o                         
   9   1   0        187.73        171.97        16.48 o                         
  10   1   0         41.50          6.35         7.87 o                         
 -10   2   0         47.13         50.48         9.54 o                         
  -9   2   0         41.40         30.91        10.27 o                         
  -8   2   0         13.38          5.29         5.86 o                         
  -7   2   0         10.80          6.06         3.53 o                         
  -6   2   0         20.54         20.98         2.96 o                         
  -5   2   0        948.24        905.17        17.08 o                         
  -4   2   0        249.76        318.04         8.34 o                         
  -3   2   0        513.28        431.71         9.26 o                         
  -2   2   0       2293.82       2379.46        37.63 o                         
  -1   2   0       7806.08       7562.08        80.38 o                         
   1   2   0       3153.76       3034.06        45.41 o                         
   2   2   0       6778.57       6967.43        79.90 o                         
   3   2   0       2294.02       2258.11        34.72 o                         
   4   2   0        197.64        201.49         8.01 o                         
   5   2   0         40.55         32.76         4.40 o                         
   6   2   0        129.90        127.30        10.98 o                         
   7   2   0        289.54        263.54        24.61 o                         
   8   2   0          2.03         -7.68         8.08 o                         
   9   2   0          0.06          0.65         7.86 o                         
 -10   3   0         33.72         36.58        12.75 o                         
  -9   3   0         52.81         54.70        10.04 o                         
  -8   3   0        740.06        725.59        29.91 o                         
  -7   3   0       1068.20       1021.16        31.56 o                         
  -6   3   0         10.25          7.46         2.48 o                         
  -5   3   0         19.29         20.05         2.48 o                         
  -4   3   0       1432.53       1428.17        42.29 o                         
  -3   3   0       7059.43       7499.67       133.78 o                         
  -2   3   0         38.21         46.08         3.06 o                         
  -1   3   0      14385.65      13851.37       277.19 o                         
   0   3   0        144.78        164.78         3.07 o                         
   1   3   0       7521.82       7488.82       129.87 o                         
   2   3   0       2865.80       2812.32        48.17 o                         
   3   3   0         75.83         75.65         6.68 o                         
   4   3   0         13.28         14.17         3.68 o                         
   5   3   0        386.22        375.74        18.25 o                         
   6   3   0       1047.36        985.78        42.48 o                         
   7   3   0        246.31        242.84        24.28 o                         
   8   3   0         79.49         69.56        13.99 o                         
   9   3   0         36.28         26.70         8.66 o                         
 -10   4   0          0.33         -1.10         5.33 o                         
  -9   4   0         10.37         12.49         4.64 o                         
  -8   4   0         42.91         54.50         8.37 o                         
  -7   4   0         95.43         95.95         7.88 o                         
  -6   4   0        211.78        201.32        11.70 o                         
  -5   4   0        526.03        536.53        12.14 o                         
  -4   4   0       6355.51       6211.67       148.76 o                         
  -3   4   0       9722.55       9644.88       330.17 o                         
  -2   4   0       7320.18       7332.94        69.87 o                         
  -1   4   0       2751.43       2746.01        29.46 o                         
   0   4   0        428.22        438.41         6.06 o                         
   1   4   0       4979.59       4904.21       112.89 o                         
   2   4   0      10974.90      11801.53       192.59 o                         
   3   4   0        919.13       1053.97        28.19 o                         
   4   4   0        248.32        265.24        10.26 o                         
   5   4   0        119.31        107.09        19.54 o                         
   6   4   0         27.43         25.21         5.58 o                         
   7   4   0        314.63        326.32        29.13 o                         
   8   4   0         69.17         74.11        15.30 o                         
 -10   5   0         89.14         83.21        19.18 o                         
  -9   5   0        398.91        435.53        23.36 o                         
  -8   5   0       1175.52       1222.15        38.24 o                         
  -7   5   0       1377.49       1380.67        38.07 o                         
  -6   5   0       1277.67       1276.95        28.53 o                         
  -5   5   0       2238.98       2283.00        33.37 o                         
  -4   5   0       1017.92       1014.54        19.91 o                         
  -3   5   0       1696.30       1779.73        38.12 o                         
  -2   5   0        556.22        559.37        13.41 o                         
  -1   5   0       3429.62       3414.71        37.32 o                         
   0   5   0         58.40         50.12         2.49 o                         
   1   5   0       2908.44       2926.71        85.41 o                         
   2   5   0       1169.29       1175.94        23.93 o                         
   3   5   0       1568.32       1602.52        38.09 o                         
   4   5   0       3203.68       3226.39        58.44 o                         
   5   5   0       1872.62       1888.97       108.63 o                         
   6   5   0        293.32        344.82        28.61 o                         
   7   5   0         89.42        101.35        17.66 o                         
   8   5   0        452.60        515.44        40.80 o                         
  -9   6   0         21.06         18.38         9.66 o                         
  -8   6   0          2.71         -4.91         4.91 o                         
  -7   6   0         45.66         40.28        11.21 o                         
  -6   6   0        289.27        285.76        13.70 o                         
  -5   6   0       1018.93       1018.37        19.72 o                         
  -4   6   0        107.10        113.58         5.81 o                         
  -3   6   0       2186.21       2044.26        38.28 o                         
  -2   6   0       5814.68       6056.15        53.62 o                         
  -1   6   0      13061.89      13292.77       165.94 o                         
   0   6   0       7757.92       7472.11        70.47 o                         
   1   6   0        766.25        799.22        29.97 o                         
   2   6   0       1201.22       1148.74        35.59 o                         
   3   6   0       1786.52       1760.24        53.77 o                         
   4   6   0       1342.20       1350.65        70.07 o                         
   5   6   0        518.11        512.94        24.15 o                         
   6   6   0          1.25         -2.83         4.90 o                         
   7   6   0         43.37         37.90        11.81 o                         
   8   6   0          4.28          4.62         6.95 o                         
  -9   7   0         52.14         42.63        13.54 o                         
  -8   7   0         22.73         16.93        11.19 o                         
  -7   7   0        209.05        222.77        24.76 o                         
  -6   7   0       1510.91       1529.28        34.78 o                         
  -5   7   0       1614.13       1585.97        25.64 o                         
  -4   7   0        267.75        259.05        15.67 o                         
  -3   7   0         63.63         69.45         3.98 o                         
  -2   7   0        909.49        890.18        19.10 o                         
  -1   7   0          0.14          0.10         0.97 o                         
   0   7   0         98.37         99.85         3.65 o                         
   1   7   0         28.07         26.25         2.59 o                         
   2   7   0         92.91         75.94         4.21 o                         
   3   7   0       1627.00       1566.07        69.41 o                         
   4   7   0       1614.33       1451.76       122.74 o                         
   5   7   0        218.59        213.28        26.24 o                         
   6   7   0         62.97         57.73        12.92 o                         
   7   7   0        156.52        160.35        22.13 o                         
  -9   8   0         11.13         14.36         7.86 o                         
  -8   8   0          3.23          1.03         6.16 o                         
  -7   8   0        329.25        327.70        14.27 o                         
  -6   8   0        545.19        589.53        17.40 o                         
  -5   8   0         40.34         35.01         7.31 o                         
  -4   8   0         36.59         33.48         4.76 o                         
  -3   8   0       2314.50       2374.90        26.70 o                         
  -2   8   0       1947.23       1944.69        40.28 o                         
  -1   8   0        950.74        933.86        14.10 o                         
   0   8   0        814.14        809.36        13.74 o                         
   1   8   0       2503.32       2463.47        66.43 o                         
   2   8   0        350.06        339.81        12.62 o                         
   3   8   0        101.52         81.19         6.30 o                         
   4   8   0          1.41         -2.51         6.89 o                         
   5   8   0         65.75         62.51         8.45 o                         
   6   8   0          5.78          3.03         5.82 o                         
   7   8   0          0.35         -2.27         7.19 o                         
  -9   9   0        200.42        184.70        27.49 o                         
  -8   9   0        249.00        292.52        31.82 o                         
  -7   9   0         46.00         41.16        12.08 o                         
  -6   9   0        305.27        249.48        34.35 o                         
  -5   9   0       1260.36       1279.79        57.89 o                         
  -4   9   0        432.33        435.64        19.56 o                         
  -3   9   0        204.99        189.38         7.07 o                         
  -2   9   0        706.93        743.59        16.71 o                         
  -1   9   0       1564.13       1493.33        19.88 o                         
   0   9   0        452.32        434.21         9.87 o                         
   1   9   0        173.79        159.04         6.36 o                         
   2   9   0        428.25        401.70        38.37 o                         
   3   9   0        575.49        566.35        29.26 o                         
   4   9   0        395.00        342.90        43.15 o                         
   5   9   0        443.55        501.83        36.65 o                         
   6   9   0        478.14        524.57        39.95 o                         
  -9  10   0          3.93         13.50        10.65 o                         
  -8  10   0         16.81          4.97         5.77 o                         
  -7  10   0        352.92        354.62        33.75 o                         
  -6  10   0        284.43        300.38        29.51 o                         
  -5  10   0        731.81        750.41        45.09 o                         
  -4  10   0       4603.43       4476.64        84.63 o                         
  -3  10   0       2896.82       2837.51        55.95 o                         
  -2  10   0        965.83        974.65        18.61 o                         
  -1  10   0       1130.89       1117.29        19.14 o                         
   0  10   0       3615.29       3765.14        43.92 o                         
   1  10   0       3161.08       3057.86        75.55 o                         
   2  10   0        355.89        329.38        16.10 o                         
   3  10   0        122.41        113.51         7.14 o                         
   4  10   0        194.73        183.41        21.14 o                         
   5  10   0         92.57         91.10        16.82 o                         
   6  10   0         11.91         11.71         9.82 o                         
  -8  11   0        104.59        119.94        21.77 o                         
  -7  11   0        275.22        303.71        32.39 o                         
  -6  11   0        684.54        661.26        46.19 o                         
  -5  11   0        150.11        144.33        20.47 o                         
  -4  11   0         86.34         86.73         8.23 o                         
  -3  11   0        410.42        375.91        11.14 o                         
  -2  11   0        138.27        133.29         6.87 o                         
  -1  11   0        175.57        164.88         8.00 o                         
   0  11   0        538.99        535.24        19.10 o                         
   1  11   0        326.73        325.97        12.10 o                         
   2  11   0        386.07        355.18        11.62 o                         
   3  11   0        320.30        281.49        25.23 o                         
   4  11   0         43.33         49.42        12.14 o                         
   5  11   0        242.83        243.64        26.87 o                         
  -8  12   0          0.17          2.71         8.04 o                         
  -7  12   0          0.13          6.65         7.99 o                         
  -6  12   0          0.40          2.24         7.53 o                         
  -5  12   0        336.36        337.98        22.14 o                         
  -4  12   0        386.31        372.53        17.21 o                         
  -3  12   0        227.30        250.91         8.16 o                         
  -2  12   0        649.26        648.28        16.98 o                         
  -1  12   0       1209.17       1162.57        26.67 o                         
   0  12   0        113.71        123.21         9.44 o                         
   1  12   0         23.61         12.24         2.82 o                         
   2  12   0        390.46        409.57        16.68 o                         
   3  12   0        702.74        715.31        38.47 o                         
   4  12   0          0.37         -5.13         6.46 o                         
   5  12   0          7.74          0.48         6.69 o                         
  -7  13   0        423.78        436.17        42.05 o                         
  -6  13   0         15.16          9.25         5.33 o                         
  -5  13   0         44.75         33.78         7.74 o                         
  -4  13   0         21.10          8.11         4.39 o                         
  -3  13   0         65.23         79.91         5.66 o                         
  -2  13   0         14.55         12.25         2.55 o                         
  -1  13   0         14.77          3.31         6.00 o                         
   0  13   0         26.44         23.80         4.61 o                         
   1  13   0        187.48        180.15        13.41 o                         
   2  13   0        487.10        513.33        37.12 o                         
   3  13   0        109.32        107.87        11.47 o                         
   4  13   0          8.59         -1.34         7.91 o                         
  -8  14   0        130.24        140.97        25.30 o                         
  -7  14   0         37.16         33.87         8.86 o                         
  -6  14   0        127.85        120.04        14.63 o                         
  -5  14   0        169.92        203.46        24.62 o                         
  -4  14   0        241.64        250.81        17.75 o                         
  -3  14   0        455.93        479.27        35.90 o                         
  -2  14   0        742.73        805.04        58.44 o                         
  -1  14   0        370.18        331.65        25.87 o                         
   0  14   0        264.33        241.98        22.87 o                         
   1  14   0         47.17         31.51         9.31 o                         
   2  14   0          9.44          6.86         5.72 o                         
   3  14   0          0.42          5.11         9.83 o                         
   4  14   0          0.79         16.87         8.68 o                         
  -7  15   0         33.09         37.68        13.26 o                         
  -6  15   0         85.14         94.09        18.80 o                         
  -5  15   0        155.03        154.87        22.20 o                         
  -4  15   0         67.63         65.55         9.38 o                         
  -3  15   0        128.50        114.58        11.72 o                         
  -2  15   0        141.61        156.87        13.22 o                         
  -1  15   0          0.29          9.07         7.41 o                         
   0  15   0          6.51          4.91         6.24 o                         
   1  15   0        285.43        304.84        27.31 o                         
   2  15   0        199.93        208.68        23.28 o                         
   3  15   0         71.80         57.92        13.36 o                         
  -7  16   0         28.18         20.30        10.54 o                         
  -6  16   0        113.51        121.56        21.94 o                         
  -5  16   0        230.50        249.41        29.07 o                         
  -4  16   0         49.98         60.74         9.30 o                         
  -3  16   0         48.33         38.47        10.83 o                         
  -2  16   0        333.01        319.73        28.32 o                         
  -1  16   0        469.04        491.44        35.04 o                         
   0  16   0        242.09        241.12        24.77 o                         
   1  16   0        146.05        164.45        20.78 o                         
  -6  17   0         27.36         50.84        14.34 o                         
  -4  17   0          7.43         -4.34         7.26 o                         
  -3  17   0          0.82          0.38         6.70 o                         
  -2  17   0          1.43         -0.40         5.52 o                         
  -1  17   0         11.02         21.25        10.00 o                         
   0  17   0         84.00         86.37        16.00 o                         
  -3  18   0         72.87         88.59        16.67 o                         
  -2  18   0         54.13         51.28        13.86 o                         
   2 -18   1         16.27         27.35         9.55 o                         
   3 -18   1         10.60          8.98         7.91 o                         
   4 -18   1          3.02          6.77         7.96 o                         
   0 -17   1         57.27         55.71        12.83 o                         
   1 -17   1         74.24         73.18        14.35 o                         
   2 -17   1        183.33        168.16        21.00 o                         
   3 -17   1         47.97         59.06        12.65 o                         
   4 -17   1          0.50          3.71         5.47 o                         
   6 -17   1        167.56        177.76        25.87 o                         
   7 -17   1          2.61         -4.88         6.39 o                         
  -2 -16   1          0.21          6.03         7.33 o                         
  -1 -16   1         73.72         83.43        15.12 o                         
   0 -16   1        142.80        165.32        20.54 o                         
   1 -16   1          0.18         14.11         9.62 o                         
   2 -16   1          0.85         -4.48         6.34 o                         
   3 -16   1          0.77         -9.16         9.16 o                         
   4 -16   1         63.61         49.84         8.33 o                         
   5 -16   1        194.88        216.63        26.72 o                         
   6 -16   1         78.68         69.98        16.06 o                         
   7 -16   1         35.69         21.00        10.21 o                         
  -3 -15   1         15.40         -5.46         7.37 o                         
  -2 -15   1          8.68         10.10         6.53 o                         
  -1 -15   1        150.18        149.33        19.18 o                         
   0 -15   1        301.85        318.58        26.62 o                         
   1 -15   1        764.53        734.18        41.05 o                         
   2 -15   1        547.15        594.37        53.51 o                         
   3 -15   1        248.79        270.67        22.88 o                         
   4 -15   1        150.17        137.19        13.36 o                         
   5 -15   1        320.91        321.01        31.52 o                         
   6 -15   1        237.10        249.31        21.54 o                         
   7 -15   1         78.56         71.12        13.57 o                         
  -4 -14   1        104.80        113.63        14.45 o                         
  -3 -14   1        247.18        279.63        19.10 o                         
  -2 -14   1        473.16        485.46        34.05 o                         
  -1 -14   1        362.37        405.20        29.80 o                         
   0 -14   1          8.02          0.55         4.92 o                         
   1 -14   1         35.28         30.92         4.21 o                         
   2 -14   1        332.77        313.68        25.69 o                         
   3 -14   1         98.19        104.86        10.99 o                         
   4 -14   1         31.31         24.90         6.48 o                         
   5 -14   1         37.47         32.81         7.77 o                         
   6 -14   1          8.94          2.13         5.87 o                         
   7 -14   1        141.48        172.66        27.08 o                         
  -5 -13   1          5.78         -0.32         5.48 o                         
  -4 -13   1         16.85         13.85         7.74 o                         
  -3 -13   1          5.34          4.27        14.02 o                         
  -2 -13   1        153.73        150.61        13.19 o                         
  -1 -13   1        175.26        177.57        18.67 o                         
   0 -13   1         40.68         41.72         9.21 o                         
   1 -13   1        365.33        365.32        31.07 o                         
   2 -13   1        997.86        180.11       479.50 o                         
   3 -13   1        758.66        687.64        21.68 o                         
   4 -13   1        525.61        546.30        21.43 o                         
   5 -13   1        239.50        195.61        17.26 o                         
   6 -13   1          6.93          1.05         6.56 o                         
   7 -13   1         31.21         25.12        12.18 o                         
   8 -13   1         74.39         63.60        18.87 o                         
  -5 -12   1          2.14         -1.52         5.19 o                         
  -4 -12   1         57.82         71.33        14.00 o                         
  -3 -12   1        119.97        114.38        11.54 o                         
  -2 -12   1        333.84        319.57        12.74 o                         
  -1 -12   1        175.40        172.30        10.71 o                         
   0 -12   1        113.86        108.56         6.28 o                         
   1 -12   1         15.43         14.26         3.10 o                         
   2 -12   1         44.80         55.39         5.96 o                         
   3 -12   1        404.44        395.87        12.64 o                         
   4 -12   1         60.01         44.90         6.31 o                         
   5 -12   1         12.74         13.50         8.00 o                         
   6 -12   1        234.52        227.07        27.70 o                         
   7 -12   1        343.52        407.60        38.49 o                         
   8 -12   1         77.62         72.44        17.61 o                         
  -6 -11   1         23.21         28.89        13.01 o                         
  -5 -11   1         28.50         33.98        10.49 o                         
  -4 -11   1        190.75        192.20        22.06 o                         
  -3 -11   1        792.91        769.11        41.97 o                         
  -2 -11   1        376.22        361.92        11.31 o                         
  -1 -11   1         63.99         73.44         5.74 o                         
   0 -11   1       1432.21       1448.10        45.92 o                         
   1 -11   1       1399.99       1392.05        26.75 o                         
   2 -11   1        255.18        255.71        11.85 o                         
   3 -11   1       1147.24       1142.00        32.19 o                         
   4 -11   1       2412.84       2298.30        75.23 o                         
   5 -11   1        503.95        534.48        39.07 o                         
   6 -11   1          0.97          8.15         6.82 o                         
   7 -11   1          0.33          7.35         7.18 o                         
   8 -11   1          5.09         -1.06         6.09 o                         
  -6 -10   1        435.96        457.69        37.92 o                         
  -5 -10   1        432.51        422.42        34.07 o                         
  -4 -10   1        575.49        586.76        37.78 o                         
  -3 -10   1        780.37        717.77        38.42 o                         
  -2 -10   1        584.94        557.07        12.58 o                         
  -1 -10   1        657.63        610.14        19.26 o                         
   0 -10   1       1586.28       1653.56        24.26 o                         
   1 -10   1        814.42        856.20        14.49 o                         
   2 -10   1        286.90        266.76         6.92 o                         
   3 -10   1        363.67        350.51        12.24 o                         
   4 -10   1        202.91        186.25         6.74 o                         
   5 -10   1        694.29        610.94        44.39 o                         
   6 -10   1        264.86        249.07        14.00 o                         
   7 -10   1        223.08        241.58        27.90 o                         
   8 -10   1        187.93        191.26        25.91 o                         
   9 -10   1        366.48        386.59        40.41 o                         
  -7  -9   1          8.06          2.88         7.64 o                         
  -6  -9   1        112.35        117.68        19.38 o                         
  -5  -9   1         12.74          4.84         6.22 o                         
  -4  -9   1         23.05         16.24         3.74 o                         
  -3  -9   1         25.28         25.02         3.39 o                         
  -2  -9   1        699.22        652.22        13.43 o                         
  -1  -9   1       2431.46       2403.08        30.26 o                         
   0  -9   1       3142.02       3165.21        57.71 o                         
   1  -9   1        731.46        704.30        14.52 o                         
   2  -9   1        882.26        925.22        17.90 o                         
   3  -9   1       4254.83       4270.52        74.33 o                         
   4  -9   1       2474.88       2455.11        79.40 o                         
   5  -9   1       1196.09       1233.48        26.82 o                         
   6  -9   1        482.72        536.29        19.34 o                         
   7  -9   1        451.36        468.06        17.57 o                         
   8  -9   1         13.02         20.79         9.45 o                         
   9  -9   1         19.20         20.58        10.51 o                         
  -7  -8   1        150.33        173.53        23.38 o                         
  -6  -8   1        243.34        257.91        26.59 o                         
  -5  -8   1        264.48        269.00        25.30 o                         
  -4  -8   1        611.91        594.12        42.87 o                         
  -3  -8   1       1102.70       1078.38        25.70 o                         
  -2  -8   1         42.94         41.44         2.93 o                         
  -1  -8   1        180.50        159.42         5.25 o                         
   0  -8   1        741.02        744.82        13.33 o                         
   1  -8   1       1856.87       1875.86        48.28 o                         
   2  -8   1        182.68        196.94         5.50 o                         
   3  -8   1         36.86         39.21         2.62 o                         
   4  -8   1        448.15        446.49        11.19 o                         
   5  -8   1        124.74        129.48         7.84 o                         
   6  -8   1        344.79        359.44        15.01 o                         
   7  -8   1        132.84        133.79         9.85 o                         
   8  -8   1         40.75         49.08        13.33 o                         
   9  -8   1         79.62         82.77        18.31 o                         
  -7  -7   1          3.63         -3.87         7.72 o                         
  -6  -7   1         58.72         52.97         8.89 o                         
  -5  -7   1        160.07        170.38        14.15 o                         
  -4  -7   1        304.95        310.53        26.65 o                         
  -3  -7   1        275.53        294.64         8.24 o                         
  -2  -7   1        847.67        844.38        19.58 o                         
  -1  -7   1       1568.86       1553.89        37.43 o                         
   0  -7   1        368.88        392.54         8.39 o                         
   1  -7   1        628.76        566.80         8.86 o                         
   2  -7   1       6413.72       6313.77       101.73 o                         
   3  -7   1       1173.44       1275.58        22.66 o                         
   4  -7   1         32.65         41.98         3.61 o                         
   5  -7   1         85.50         92.59         6.81 o                         
   6  -7   1        616.77        583.43        24.27 o                         
   7  -7   1         35.52         33.11         5.60 o                         
   8  -7   1         50.67         52.32         7.22 o                         
   9  -7   1          0.00        -11.34        11.34 o                         
  -8  -6   1        199.07        201.27        25.19 o                         
  -7  -6   1        170.67        180.15        22.40 o                         
  -6  -6   1         78.18         78.82         9.93 o                         
  -5  -6   1        412.00        418.24        34.82 o                         
  -4  -6   1       2975.90       2948.71        66.68 o                         
  -3  -6   1        708.71        723.09        19.66 o                         
  -2  -6   1         56.16         47.56         3.37 o                         
  -1  -6   1        116.27        141.19         5.36 o                         
   0  -6   1         22.25         22.46         1.52 o                         
   1  -6   1       2978.78       3026.97        34.55 o                         
   2  -6   1       1360.40       1342.61        22.00 o                         
   3  -6   1         20.15         16.82         5.89 o                         
   4  -6   1        808.08        862.50        18.63 o                         
   5  -6   1       2813.32       2876.27        39.78 o                         
   6  -6   1       1403.30       1444.53        31.29 o                         
   7  -6   1        558.62        558.87        22.83 o                         
   8  -6   1        488.86        545.14        24.57 o                         
   9  -6   1        265.23        281.49        32.19 o                         
  -8  -5   1         33.79         26.19        10.32 o                         
  -7  -5   1        152.89        142.31        14.16 o                         
  -6  -5   1         18.85         18.37         5.47 o                         
  -5  -5   1       1007.29        997.44        33.06 o                         
  -4  -5   1       1502.16       1452.12        31.29 o                         
  -3  -5   1       1025.33        983.85        49.20 o                         
  -2  -5   1       1007.80       1059.26        19.48 o                         
  -1  -5   1       3916.04       3913.42        80.06 o                         
   0  -5   1       3144.39       3199.41        30.90 o                         
   1  -5   1      12073.65      12175.99        84.55 o                         
   2  -5   1       8649.60       8827.41        88.23 o                         
   3  -5   1       3911.01       3824.21        97.25 o                         
   4  -5   1       1922.04       1827.21        33.93 o                         
   5  -5   1       2014.14       1970.03        50.92 o                         
   6  -5   1        104.49         88.98         7.12 o                         
   7  -5   1          0.91          1.91         2.55 o                         
   8  -5   1         20.25         27.61         7.45 o                         
   9  -5   1          8.23          6.37         4.42 o                         
  10  -5   1         78.90         68.39        17.58 o                         
  -9  -4   1        176.26        173.63        23.99 o                         
  -8  -4   1        164.15        161.89        21.84 o                         
  -7  -4   1        318.04        287.27        32.01 o                         
  -6  -4   1        843.59        857.07        31.47 o                         
  -5  -4   1       2307.42       2306.76        52.61 o                         
  -4  -4   1        670.36        684.27        19.44 o                         
  -3  -4   1       1574.52       1685.07        36.97 o                         
  -2  -4   1      10230.78      10618.95       115.69 o                         
  -1  -4   1      11014.53      11280.27       133.05 o                         
   0  -4   1         28.01         27.35         1.32 o                         
   1  -4   1       7833.94       8052.02        63.40 o                         
   2  -4   1        129.17        117.00         5.56 o                         
   3  -4   1        209.81        236.83        10.67 o                         
   4  -4   1       2062.36       2063.50        40.38 o                         
   5  -4   1         43.10         49.16         9.79 o                         
   6  -4   1         95.70         94.09         7.35 o                         
   7  -4   1       1149.64       1160.85        31.52 o                         
   8  -4   1       1498.35       1491.83        45.04 o                         
   9  -4   1        332.17        353.45        22.19 o                         
  10  -4   1         37.70         18.31        11.57 o                         
  -9  -3   1          0.33         -2.69         9.28 o                         
  -8  -3   1          7.29          1.52         6.22 o                         
  -7  -3   1         20.92         15.96         5.02 o                         
  -6  -3   1         99.32        109.02        10.59 o                         
  -5  -3   1         53.89         48.36         6.47 o                         
  -4  -3   1         52.30         55.38         5.06 o                         
  -3  -3   1       2681.60       2702.32        69.36 o                         
  -2  -3   1       7046.51       7095.63       144.36 o                         
  -1  -3   1        920.50        902.14        23.35 o                         
   0  -3   1      14368.79      14021.90        99.07 o                         
   1  -3   1       2808.61       2943.28        29.36 o                         
   2  -3   1       7264.27       7171.99       153.07 o                         
   3  -3   1       4860.58       4717.25        99.55 o                         
   4  -3   1       1854.49       1734.13        60.06 o                         
   5  -3   1       1530.39       1496.17        52.03 o                         
   6  -3   1        312.17        327.01        13.49 o                         
   7  -3   1          1.17         -2.66         3.49 o                         
   8  -3   1          2.76         -3.59         9.00 o                         
   9  -3   1          4.91          3.28         7.17 o                         
  10  -3   1          1.15         -5.10        25.76 o                         
  -9  -2   1         19.66         10.22         4.86 o                         
  -8  -2   1        161.27        142.25        19.05 o                         
  -7  -2   1        332.43        307.86        34.70 o                         
  -6  -2   1        560.92        532.45        22.58 o                         
  -5  -2   1        252.48        228.96        10.94 o                         
  -4  -2   1         23.21         33.71         3.81 o                         
  -3  -2   1       1874.55       2004.77        38.47 o                         
  -2  -2   1       2548.91       2565.24        42.49 o                         
  -1  -2   1        424.58        421.58         7.39 o                         
   1  -2   1      13167.84      12813.93       163.54 o                         
   2  -2   1       1140.40       1170.24        16.45 o                         
   3  -2   1       3897.97       3924.44        70.90 o                         
   4  -2   1       3038.25       3064.81       118.76 o                         
   5  -2   1         10.22         11.86         2.75 o                         
   6  -2   1        281.73        273.95        14.15 o                         
   7  -2   1        891.24        814.10        26.90 o                         
   8  -2   1         83.33         68.60         9.63 o                         
   9  -2   1         11.66          0.30         4.05 o                         
  10  -2   1        103.09         94.49        15.03 o                         
 -10  -1   1         23.23         11.53         5.33 o                         
  -9  -1   1         29.64         31.24         7.99 o                         
  -8  -1   1          6.79         10.10         4.88 o                         
  -7  -1   1        584.39        578.85        15.31 o                         
  -6  -1   1        315.11        294.78        10.60 o                         
  -5  -1   1         30.14         27.09         3.21 o                         
  -4  -1   1        625.28        568.99        12.01 o                         
  -3  -1   1      14693.71      14906.12       163.13 o                         
  -2  -1   1       4247.02       4400.44        61.07 o                         
  -1  -1   1       5026.56       4947.53        93.36 o                         
   2  -1   1      15367.66      15076.45       223.71 o                         
   3  -1   1         40.47         32.63         2.35 o                         
   4  -1   1       3436.73       3266.18        42.25 o                         
   5  -1   1        882.00        830.33        16.54 o                         
   6  -1   1          0.81          0.63         3.43 o                         
   7  -1   1          3.54          2.03         3.40 o                         
   8  -1   1         30.38         10.12         5.08 o                         
   9  -1   1        107.23        109.50        13.25 o                         
  10  -1   1         38.57         41.31        15.67 o                         
 -10   0   1        138.09        127.82        15.21 o                         
  -9   0   1        353.12        334.42        22.36 o                         
  -8   0   1        315.62        276.89        18.61 o                         
  -7   0   1        660.56        647.18        18.55 o                         
  -6   0   1       2081.36       1998.36        30.84 o                         
  -5   0   1       4133.24       4100.69        48.50 o                         
  -4   0   1       3891.70       3883.04        51.66 o                         
  -3   0   1       8538.43       8739.01       134.16 o                         
  -2   0   1        228.18        243.76         9.47 o                         
   2   0   1        535.40        555.18        10.13 o                         
   3   0   1       5756.64       5901.78       101.76 o                         
   4   0   1       2273.54       2144.21        43.59 o                         
   5   0   1       4130.44       3946.73       121.98 o                         
   6   0   1       2683.14       2633.52       117.10 o                         
   7   0   1        264.97        261.80        12.45 o                         
   8   0   1        141.94        142.01        18.80 o                         
   9   0   1        390.39        382.69        24.76 o                         
  10   0   1        131.46        116.19        17.93 o                         
 -10   1   1         68.07         63.78        10.77 o                         
  -9   1   1        159.35        157.17        15.24 o                         
  -8   1   1         52.87         43.07        16.19 o                         
  -7   1   1         25.33         18.59         3.04 o                         
  -6   1   1        262.53        236.65         8.41 o                         
  -5   1   1        509.51        480.72        12.10 o                         
  -4   1   1       4245.87       4074.45        52.08 o                         
  -3   1   1        373.63        343.96         7.76 o                         
  -2   1   1        199.74        206.64         5.50 o                         
  -1   1   1      22452.60      20503.13       362.12 o                         
   1   1   1       6617.77       6858.21       128.01 o                         
   2   1   1       8774.24       9184.49       101.24 o                         
   3   1   1       8025.58       7969.18       142.61 o                         
   4   1   1       1544.14       1535.91        26.61 o                         
   5   1   1          8.68         10.13         1.65 o                         
   6   1   1        266.95        277.73        23.46 o                         
   7   1   1        325.54        315.61        26.97 o                         
   8   1   1          2.26         -2.52         5.88 o                         
   9   1   1         32.52         35.92        11.54 o                         
  10   1   1         29.94         25.98        11.24 o                         
 -10   2   1        145.74        155.71        15.71 o                         
  -9   2   1         16.65          2.62         3.81 o                         
  -8   2   1         47.20         46.30        16.41 o                         
  -7   2   1        861.77        816.96        19.58 o                         
  -6   2   1       1082.33       1065.39        18.81 o                         
  -5   2   1         10.09          7.61         1.91 o                         
  -4   2   1       1689.60       1720.97        23.37 o                         
  -3   2   1       3928.80       3825.51        46.65 o                         
  -2   2   1        799.01        806.45        11.01 o                         
  -1   2   1       3001.69       2985.09        34.85 o                         
   0   2   1        126.11        114.80         3.14 o                         
   1   2   1        919.48        921.96        26.51 o                         
   2   2   1         64.70         54.19         3.97 o                         
   3   2   1         31.82         38.96         4.01 o                         
   4   2   1         74.51         62.46         4.55 o                         
   5   2   1        331.53        344.75        15.75 o                         
   6   2   1        666.58        694.73        38.47 o                         
   7   2   1        235.11        227.17        23.60 o                         
   8   2   1        196.20        184.59        22.90 o                         
   9   2   1         18.06          7.29         6.28 o                         
 -10   3   1          5.10         11.54         8.52 o                         
  -9   3   1          0.43         -1.25         4.60 o                         
  -8   3   1          1.20         -0.16         5.42 o                         
  -7   3   1          0.08         -0.66         2.27 o                         
  -6   3   1        395.53        385.69        11.67 o                         
  -5   3   1       2519.23       2592.88        38.34 o                         
  -4   3   1       1827.61       1717.33        32.46 o                         
  -3   3   1        114.91        101.97         6.22 o                         
  -2   3   1       1743.89       1719.13        31.12 o                         
  -1   3   1       2421.19       2234.23        25.15 o                         
   0   3   1        178.86        152.49         3.80 o                         
   1   3   1       2238.93       2262.85        67.86 o                         
   2   3   1       3110.97       3355.39        56.41 o                         
   3   3   1       2867.39       3196.96        57.82 o                         
   4   3   1         34.07         53.96         4.49 o                         
   5   3   1         11.51          6.71         9.41 o                         
   6   3   1        218.53        208.64        21.54 o                         
   7   3   1         14.35          4.78         5.61 o                         
   8   3   1         23.81         26.04         9.14 o                         
   9   3   1          1.05          2.96         7.70 o                         
 -10   4   1         34.75         48.00        14.45 o                         
  -9   4   1        258.08        254.66        17.72 o                         
  -8   4   1        963.19       1005.67        34.06 o                         
  -7   4   1        556.67        538.83        17.43 o                         
  -6   4   1         37.04         35.87         3.38 o                         
  -5   4   1        271.36        270.69         8.83 o                         
  -4   4   1       1461.69       1371.95        20.77 o                         
  -3   4   1        493.43        471.76        16.59 o                         
  -2   4   1        154.21        173.44         6.46 o                         
  -1   4   1        887.05        908.49        10.10 o                         
   0   4   1         39.31         40.12         1.95 o                         
   1   4   1       9400.25       9320.02       339.73 o                         
   2   4   1       8531.42       8770.01       440.66 o                         
   3   4   1        581.43        614.39        21.28 o                         
   4   4   1        248.19        245.43        12.97 o                         
   5   4   1       2748.38       2756.33        85.17 o                         
   6   4   1        878.88        895.99        46.67 o                         
   7   4   1        196.87        205.66        23.89 o                         
   8   4   1        131.40        135.28        20.92 o                         
 -10   5   1         35.02          0.95         5.29 o                         
  -9   5   1         11.63          8.25         9.59 o                         
  -8   5   1        103.08         80.72        15.12 o                         
  -7   5   1         18.10         11.99         4.07 o                         
  -6   5   1         64.70         76.54         4.51 o                         
  -5   5   1       1315.94       1322.75        19.73 o                         
  -4   5   1       4653.00       4697.91       148.28 o                         
  -3   5   1       3619.56       3543.42       107.55 o                         
  -2   5   1       7870.74       7709.26       104.99 o                         
  -1   5   1      12157.66      11874.73       119.43 o                         
   0   5   1        869.57        868.76        21.03 o                         
   1   5   1       3659.88       3633.33       136.58 o                         
   2   5   1       3689.42       3688.07       197.44 o                         
   3   5   1       1059.64       1075.66        55.94 o                         
   4   5   1        544.36        576.57        32.77 o                         
   5   5   1        661.41        652.81        38.04 o                         
   6   5   1        142.10        103.57        16.42 o                         
   7   5   1        280.72        300.86        29.71 o                         
   8   5   1         63.79         79.18        16.83 o                         
 -10   6   1         35.58         44.63        15.11 o                         
  -9   6   1        236.88        264.78        31.31 o                         
  -8   6   1        523.00        551.50        22.62 o                         
  -7   6   1        315.16        334.57        15.71 o                         
  -6   6   1       1009.58        979.15        25.87 o                         
  -5   6   1       4689.35       4489.15        78.35 o                         
  -4   6   1       2364.09       2249.75       167.57 o                         
  -3   6   1          9.43          9.34         2.77 o                         
  -2   6   1          0.97          2.36         0.76 o                         
  -1   6   1       1107.40       1088.89        15.09 o                         
   0   6   1        207.32        209.91         5.35 o                         
   1   6   1         17.51         19.86         7.87 o                         
   2   6   1        198.10        172.51         6.34 o                         
   3   6   1       2138.34       2093.14        63.09 o                         
   4   6   1       2692.22       2503.99       385.07 o                         
   5   6   1        913.10        981.55        48.56 o                         
   6   6   1         97.10         97.08        16.49 o                         
   7   6   1        110.69        127.15        19.67 o                         
   8   6   1        238.63        231.07        28.11 o                         
  -9   7   1          3.90          3.78         7.18 o                         
  -8   7   1         35.13         41.90        12.20 o                         
  -7   7   1         35.74         27.02         7.80 o                         
  -6   7   1        678.68        680.46        18.95 o                         
  -5   7   1         78.54         76.66         6.38 o                         
  -4   7   1        114.46        123.36         5.04 o                         
  -3   7   1        700.87        748.59        14.21 o                         
  -2   7   1       6323.63       6548.26        60.92 o                         
  -1   7   1       2075.92       2049.98        24.30 o                         
   0   7   1        808.06        795.52        17.98 o                         
   1   7   1       1160.31       1128.75        64.34 o                         
   2   7   1       2230.77       2194.03        66.36 o                         
   3   7   1        857.85        903.95        59.70 o                         
   4   7   1        262.64        282.15        32.77 o                         
   5   7   1         81.14         78.43         9.71 o                         
   6   7   1         83.82         61.74        13.42 o                         
   7   7   1          5.84         12.94         8.02 o                         
  -9   8   1         27.68         30.63        11.68 o                         
  -8   8   1         20.58         18.17         8.87 o                         
  -7   8   1         89.94         89.95         6.21 o                         
  -6   8   1        918.83        874.70        48.48 o                         
  -5   8   1        241.11        232.42        23.06 o                         
  -4   8   1        168.90        169.18         8.71 o                         
  -3   8   1         64.87         85.60         4.43 o                         
  -2   8   1         23.69         19.99         1.95 o                         
  -1   8   1        743.55        770.32        16.88 o                         
   0   8   1        479.19        464.79        10.71 o                         
   1   8   1          6.79          5.56         1.34 o                         
   2   8   1        150.95        129.30         6.52 o                         
   3   8   1        994.21       1013.48        67.48 o                         
   4   8   1        436.68        414.25        79.28 o                         
   5   8   1        140.16        114.71        17.21 o                         
   6   8   1         86.77         60.37        14.19 o                         
   7   8   1        185.35        170.77        24.41 o                         
  -9   9   1          4.55         -0.98         6.58 o                         
  -8   9   1          7.23         -4.17         8.41 o                         
  -7   9   1        605.31        648.17        45.24 o                         
  -6   9   1        522.09        565.65        39.78 o                         
  -5   9   1       1460.72       1450.93        63.73 o                         
  -4   9   1       1475.72       1484.62        34.34 o                         
  -3   9   1       1752.07       1768.58        34.34 o                         
  -2   9   1       1099.31       1134.51        29.65 o                         
  -1   9   1        524.90        507.44        11.50 o                         
   0   9   1       3172.03       3312.46        50.70 o                         
   1   9   1       2567.43       2524.80        60.94 o                         
   2   9   1         52.25         49.66         8.15 o                         
   3   9   1          8.42          3.36         2.48 o                         
   4   9   1          3.24         -0.83         3.15 o                         
   5   9   1          2.27         -2.58         7.01 o                         
   6   9   1          4.21          2.91         6.80 o                         
  -9  10   1        334.09        362.64        39.43 o                         
  -8  10   1        160.13        161.12        24.46 o                         
  -7  10   1        205.72        208.35        26.45 o                         
  -6  10   1        381.61        380.11        33.78 o                         
  -5  10   1        678.52        709.42        44.90 o                         
  -4  10   1        242.15        226.95        10.83 o                         
  -3  10   1        176.13        172.52         8.76 o                         
  -2  10   1          5.44          3.04         1.43 o                         
  -1  10   1        536.33        522.89        11.56 o                         
   0  10   1       1348.26       1313.54        33.94 o                         
   1  10   1       1054.35       1032.07        20.96 o                         
   2  10   1       1427.71       1348.99        59.92 o                         
   3  10   1        309.23        312.16        12.57 o                         
   4  10   1        282.93        283.49        27.09 o                         
   5  10   1        310.45        324.69        30.75 o                         
   6  10   1        319.86        310.17        31.82 o                         
  -8  11   1         23.50         19.08        10.98 o                         
  -7  11   1         25.03         18.62         8.19 o                         
  -6  11   1         36.70         44.78        13.23 o                         
  -5  11   1        511.67        503.57        26.85 o                         
  -4  11   1       1979.33       2005.66        32.23 o                         
  -3  11   1       1048.82       1103.20        25.10 o                         
  -2  11   1        172.94        185.34         7.63 o                         
  -1  11   1       1174.53       1120.68        75.36 o                         
   0  11   1       2441.73       2410.54       120.80 o                         
   1  11   1        149.22        171.57        10.11 o                         
   2  11   1        131.86        120.85         7.05 o                         
   3  11   1        574.35        531.32        35.31 o                         
   4  11   1        103.73        101.43        16.84 o                         
   5  11   1         20.90         16.92         7.98 o                         
  -8  12   1         65.29         73.35        17.22 o                         
  -7  12   1        320.95        372.36        37.84 o                         
  -6  12   1        227.77        254.94        20.80 o                         
  -5  12   1          0.84          0.29         4.75 o                         
  -4  12   1        242.47        223.80        10.37 o                         
  -3  12   1        491.81        490.95        16.74 o                         
  -2  12   1        114.11        107.30         6.07 o                         
  -1  12   1          1.17          2.75         4.37 o                         
   0  12   1         31.87         28.79         3.27 o                         
   1  12   1        138.75        130.60         9.18 o                         
   2  12   1        468.35        478.45        22.48 o                         
   3  12   1        103.58        103.68        11.28 o                         
   4  12   1         24.51         23.40         9.70 o                         
   5  12   1          4.94          8.36         7.66 o                         
  -8  13   1         62.91         50.98        15.84 o                         
  -7  13   1         22.00         28.26        11.25 o                         
  -6  13   1         19.54         13.66         6.59 o                         
  -5  13   1        121.30        131.95        19.93 o                         
  -4  13   1        156.53        164.02        21.27 o                         
  -3  13   1        419.08        408.61        20.67 o                         
  -2  13   1        619.92        611.66        30.24 o                         
  -1  13   1        425.36        346.81        16.44 o                         
   0  13   1         34.59         21.82         7.76 o                         
   1  13   1         42.89         45.25         7.11 o                         
   2  13   1        258.26        264.06        17.56 o                         
   3  13   1         56.07         59.53         9.72 o                         
   4  13   1          6.02          4.56         5.18 o                         
  -7  14   1        149.16        154.69        17.93 o                         
  -6  14   1          0.25         -6.27         6.57 o                         
  -5  14   1          7.56         13.69         7.92 o                         
  -4  14   1          9.41         -2.15         4.00 o                         
  -3  14   1          9.26          7.20         6.00 o                         
  -2  14   1        142.84        151.71        34.42 o                         
  -1  14   1         77.53         92.93         9.86 o                         
   0  14   1         16.76          2.49         5.64 o                         
   1  14   1        258.23        254.69        23.83 o                         
   2  14   1        407.27        386.90        21.81 o                         
   3  14   1        199.15        181.79        15.66 o                         
   4  14   1         69.27         61.70        14.13 o                         
  -7  15   1         90.03         84.92        18.46 o                         
  -6  15   1        205.30        224.46        28.47 o                         
  -5  15   1        282.63        306.18        31.84 o                         
  -4  15   1        135.46        123.07        12.91 o                         
  -3  15   1        137.19        148.64        22.42 o                         
  -2  15   1        350.26        390.17        35.64 o                         
  -1  15   1        486.10        432.52        31.28 o                         
   0  15   1        233.24        218.10        22.67 o                         
   1  15   1         51.67         72.73        14.03 o                         
   2  15   1          2.31          0.85         5.31 o                         
   3  15   1          3.99          0.96         5.36 o                         
  -7  16   1         35.21         42.58        14.75 o                         
  -6  16   1         57.59         52.62        14.80 o                         
  -5  16   1        148.70        159.07        24.38 o                         
  -4  16   1         29.77         28.39        10.28 o                         
  -3  16   1          7.86         -0.45         7.77 o                         
  -2  16   1          3.59          1.28         5.37 o                         
  -1  16   1          8.84         12.89         8.47 o                         
   0  16   1        105.79        108.56        16.82 o                         
   1  16   1         84.17         76.81        14.84 o                         
  -4  17   1         15.28         12.30         6.08 o                         
  -3  17   1         54.32         49.86        12.52 o                         
  -2  17   1        114.25        108.65        17.29 o                         
  -1  17   1         62.69         70.46        14.76 o                         
   0  17   1         63.57         76.00        15.07 o                         
   1 -18   2          0.39          8.99         7.85 o                         
   2 -18   2         31.01         35.33        11.62 o                         
   3 -18   2        124.79        138.39        20.55 o                         
   4 -18   2         25.30         18.49         8.41 o                         
  -1 -17   2         18.63         17.05         8.69 o                         
   0 -17   2         85.94         87.32        15.30 o                         
   1 -17   2          8.27         10.40         6.50 o                         
   2 -17   2         14.13         40.36        11.38 o                         
   3 -17   2          0.35         -2.88         6.90 o                         
   4 -17   2          6.06         -1.33         7.79 o                         
   6 -17   2         46.92         49.35        14.14 o                         
   7 -17   2          5.12          0.69         5.14 o                         
  -2 -16   2         24.71         19.36         7.97 o                         
  -1 -16   2        211.76        249.31        25.28 o                         
   0 -16   2        389.32        436.27        32.69 o                         
   1 -16   2        407.94        397.81        31.16 o                         
   2 -16   2        264.28        301.88        27.06 o                         
   3 -16   2         76.90         72.70        14.01 o                         
   4 -16   2         69.58         64.10         9.55 o                         
   5 -16   2        314.61        369.12        33.79 o                         
   6 -16   2        109.39        109.63        14.79 o                         
   7 -16   2         14.72         -1.84         5.22 o                         
  -3 -15   2         64.65         85.68        15.44 o                         
  -2 -15   2        143.89        139.67        19.00 o                         
  -1 -15   2        319.30        358.81        28.94 o                         
   0 -15   2          9.99         10.72         6.76 o                         
   1 -15   2          0.07          2.03         6.36 o                         
   2 -15   2        159.95        151.70        18.53 o                         
   3 -15   2        121.11        115.51        21.20 o                         
   4 -15   2        158.78        148.70        13.82 o                         
   5 -15   2        353.26        383.99        39.59 o                         
   6 -15   2        161.63        141.16        16.45 o                         
   7 -15   2         59.87         54.65        16.67 o                         
  -4 -14   2          0.10         -5.29         5.29 o                         
  -3 -14   2          2.30         -2.49         4.55 o                         
  -2 -14   2         53.43         78.35        14.33 o                         
  -1 -14   2         11.06         15.14         6.59 o                         
   0 -14   2        209.01        166.54        18.33 o                         
   1 -14   2        592.96        586.63        36.12 o                         
   2 -14   2        968.69        884.99        68.12 o                         
   3 -14   2        523.96        553.59        24.48 o                         
   4 -14   2        459.34        452.75        23.34 o                         
   5 -14   2        271.21        269.85        20.56 o                         
   6 -14   2        176.45        225.59        29.73 o                         
   7 -14   2         83.94         94.87        20.60 o                         
  -5 -13   2         29.84         38.02        12.24 o                         
  -4 -13   2         52.40         54.62         8.99 o                         
  -3 -13   2        189.39        186.59        14.96 o                         
  -2 -13   2        585.94        580.64        35.73 o                         
  -1 -13   2         64.45         55.16         9.56 o                         
   0 -13   2         36.87         23.14         7.18 o                         
   1 -13   2        107.88        105.78         7.06 o                         
   2 -13   2         63.76         69.26        12.43 o                         
   3 -13   2         20.05         14.25         3.02 o                         
   4 -13   2         44.63         45.17         6.34 o                         
   5 -13   2          0.32          3.94         6.92 o                         
   6 -13   2          0.63         -7.33         7.79 o                         
   7 -13   2        416.50        463.07        42.54 o                         
   8 -13   2        164.85        151.41        25.56 o                         
  -5 -12   2          1.33         -1.21         7.05 o                         
  -4 -12   2          3.71         16.24         8.13 o                         
  -3 -12   2        834.52        862.27        31.66 o                         
  -2 -12   2        696.07        697.25        20.40 o                         
  -1 -12   2          2.34         -1.21         2.37 o                         
   0 -12   2          2.32          1.37         1.24 o                         
   1 -12   2       1097.20       1087.37        35.30 o                         
   2 -12   2        956.29        810.59       122.78 o                         
   3 -12   2        159.80        174.60         7.88 o                         
   4 -12   2        433.08        427.15        38.61 o                         
   5 -12   2        311.82        266.36         9.44 o                         
   6 -12   2         27.63         28.47        10.65 o                         
   7 -12   2          0.49         -4.66         7.54 o                         
   8 -12   2         10.44          9.40         9.51 o                         
  -6 -11   2        113.44        122.26        19.50 o                         
  -5 -11   2        250.53        245.56        26.00 o                         
  -4 -11   2         33.62         43.95         8.15 o                         
  -3 -11   2        231.14        205.00         8.52 o                         
  -2 -11   2        668.49        666.89        20.52 o                         
  -1 -11   2        255.59        255.14         9.44 o                         
   0 -11   2         82.03         86.85         4.41 o                         
   1 -11   2        161.46        169.23         7.98 o                         
   2 -11   2        135.14        135.24         6.67 o                         
   3 -11   2        497.77        485.71        31.69 o                         
   4 -11   2        479.19        461.77        14.07 o                         
   5 -11   2        167.57        161.89        10.62 o                         
   6 -11   2        618.92        615.45        24.33 o                         
   7 -11   2        235.89        207.22        26.25 o                         
   8 -11   2         57.62         73.66        17.55 o                         
  -6 -10   2         18.81         20.91        10.08 o                         
  -5 -10   2         45.87         46.25         9.15 o                         
  -4 -10   2        212.43        209.76        16.31 o                         
  -3 -10   2        630.07        597.87        31.23 o                         
  -2 -10   2        243.86        237.93         8.77 o                         
  -1 -10   2       2990.39       2953.41        59.91 o                         
   0 -10   2       5919.35       6021.80        93.22 o                         
   1 -10   2        755.88        765.61        28.03 o                         
   2 -10   2        516.76        543.92        10.70 o                         
   3 -10   2       2212.70       2299.62        50.21 o                         
   4 -10   2       4342.67       4360.72       121.38 o                         
   5 -10   2        929.25       1002.41        25.44 o                         
   6 -10   2        262.79        277.02        15.90 o                         
   7 -10   2        201.73        177.60        24.47 o                         
   8 -10   2          9.73         28.41        11.19 o                         
   9 -10   2         20.56         37.53        14.98 o                         
  -7  -9   2         84.42         94.00        17.70 o                         
  -6  -9   2        771.97        800.44        54.65 o                         
  -5  -9   2        457.47        443.39        24.42 o                         
  -4  -9   2        416.76        364.01        14.78 o                         
  -3  -9   2        647.15        694.08        22.72 o                         
  -2  -9   2        387.61        374.37         9.15 o                         
  -1  -9   2        437.74        448.43        14.66 o                         
   0  -9   2        963.72        989.24        17.73 o                         
   1  -9   2        136.80        119.12         4.75 o                         
   2  -9   2        742.39        720.40        17.87 o                         
   3  -9   2        185.85        184.39         8.72 o                         
   4  -9   2       1430.79       1381.62        56.42 o                         
   5  -9   2        884.79        923.46        24.92 o                         
   6  -9   2        589.55        646.94        33.83 o                         
   7  -9   2        163.15        155.33        10.95 o                         
   8  -9   2        234.99        259.03        29.87 o                         
   9  -9   2        374.02        444.34        42.60 o                         
  -7  -8   2          9.39         21.58        11.12 o                         
  -6  -8   2          0.44          2.52         4.65 o                         
  -5  -8   2         70.61         67.85         7.06 o                         
  -4  -8   2         20.65         10.02         2.81 o                         
  -3  -8   2          1.14         -0.83         1.56 o                         
  -2  -8   2        737.55        718.21        25.21 o                         
  -1  -8   2       2300.49       2319.12        31.47 o                         
   0  -8   2        546.38        553.71        10.57 o                         
   1  -8   2       1634.25       1636.83        25.89 o                         
   2  -8   2        264.12        225.08         7.68 o                         
   3  -8   2        632.85        653.03        15.93 o                         
   4  -8   2        206.73        222.58        15.27 o                         
   5  -8   2         56.65         56.96         5.69 o                         
   6  -8   2       1417.51       1479.53        73.01 o                         
   7  -8   2        549.69        610.10        23.80 o                         
   8  -8   2          8.48          5.14         3.09 o                         
   9  -8   2         12.81         19.44         9.89 o                         
  -8  -7   2         37.32         17.50         8.54 o                         
  -7  -7   2        105.21        100.52        12.46 o                         
  -6  -7   2         48.98         42.52         8.11 o                         
  -5  -7   2        354.38        340.22        19.79 o                         
  -4  -7   2       1125.12       1151.23        35.13 o                         
  -3  -7   2       1301.59       1298.62        25.76 o                         
  -2  -7   2        166.68        132.95         5.46 o                         
  -1  -7   2        969.87        898.76        33.75 o                         
   0  -7   2        973.05       1015.30        21.10 o                         
   1  -7   2         56.41         66.02         5.02 o                         
   2  -7   2        805.34        876.08        17.64 o                         
   3  -7   2          9.17         10.44         3.38 o                         
   4  -7   2         22.91         32.35         5.12 o                         
   5  -7   2       1205.35       1218.19        29.38 o                         
   6  -7   2       1346.50       1388.14        95.69 o                         
   7  -7   2        213.70        231.34        20.27 o                         
   8  -7   2         49.03         42.71         6.96 o                         
   9  -7   2         48.26         36.68        12.55 o                         
  -8  -6   2          0.12         16.46         8.97 o                         
  -7  -6   2          0.36         -0.89         6.05 o                         
  -6  -6   2         21.00         17.91         6.99 o                         
  -5  -6   2        538.02        531.30        23.88 o                         
  -4  -6   2       2368.53       2485.37        54.45 o                         
  -3  -6   2       1472.17       1384.32        48.57 o                         
  -2  -6   2       3910.36       3685.12        92.06 o                         
  -1  -6   2       2301.74       2296.08        30.00 o                         
   0  -6   2        970.41        972.63        13.99 o                         
   1  -6   2      13631.89      13847.81       146.64 o                         
   2  -6   2      10489.55      10989.18        95.17 o                         
   3  -6   2        718.60        769.05        36.22 o                         
   4  -6   2          8.48         19.73         4.23 o                         
   5  -6   2        650.06        623.94        15.76 o                         
   6  -6   2        548.26        514.95        19.58 o                         
   7  -6   2          0.50         -0.66         5.83 o                         
   8  -6   2          4.70         10.31         4.37 o                         
   9  -6   2          4.37          4.82         5.31 o                         
  -8  -5   2        535.45        504.45        39.51 o                         
  -7  -5   2        192.92        167.64        15.15 o                         
  -6  -5   2         89.27         78.58         9.75 o                         
  -5  -5   2       2157.62       2137.21        51.16 o                         
  -4  -5   2       2767.75       2710.12        71.59 o                         
  -3  -5   2        417.10        457.39        24.49 o                         
  -2  -5   2       2462.71       2530.14        34.20 o                         
  -1  -5   2       8035.27       8250.96        72.25 o                         
   0  -5   2         41.21         37.31         2.17 o                         
   1  -5   2       3454.40       3751.22        33.59 o                         
   2  -5   2        144.28        146.35         5.62 o                         
   3  -5   2       1273.76       1307.01        47.03 o                         
   4  -5   2       3516.19       3492.95        60.02 o                         
   5  -5   2       3153.71       3153.00        58.13 o                         
   6  -5   2       1283.84       1310.44        47.94 o                         
   7  -5   2       1057.92       1034.57        28.31 o                         
   8  -5   2       1177.17       1137.51        39.21 o                         
   9  -5   2        369.33        405.53        24.10 o                         
  -9  -4   2          3.57         -2.24         5.87 o                         
  -8  -4   2        119.19        112.63        13.05 o                         
  -7  -4   2        333.25        336.59        34.45 o                         
  -6  -4   2         48.58         44.38         7.32 o                         
  -5  -4   2        243.40        229.28        14.43 o                         
  -4  -4   2        228.82        216.67        10.38 o                         
  -3  -4   2       1824.80       1759.49        84.80 o                         
  -2  -4   2       6844.84       6833.48       166.91 o                         
  -1  -4   2      15629.99      15714.59       150.72 o                         
   0  -4   2      14136.27      13907.88       117.72 o                         
   1  -4   2       1506.87       1637.72        27.47 o                         
   2  -4   2      15390.00      15329.89       194.99 o                         
   3  -4   2       9921.38      10111.60       203.92 o                         
   4  -4   2       3844.62       3846.95        64.38 o                         
   5  -4   2       1055.43       1042.29        28.54 o                         
   6  -4   2        199.46        184.40        12.11 o                         
   7  -4   2         27.60         26.10         4.76 o                         
   8  -4   2         82.40        100.69        11.67 o                         
   9  -4   2          6.80          7.29         6.07 o                         
  10  -4   2          0.21          8.87         8.40 o                         
  -9  -3   2         62.41         50.06         9.12 o                         
  -8  -3   2        127.86        124.78        10.51 o                         
  -7  -3   2        408.24        431.05        22.59 o                         
  -6  -3   2       1068.24       1003.94        63.72 o                         
  -5  -3   2        132.59        133.58        10.34 o                         
  -4  -3   2         10.12         14.30         2.74 o                         
  -3  -3   2        665.68        695.32        13.62 o                         
  -2  -3   2       3615.33       3670.53        53.83 o                         
  -1  -3   2      36246.04      34966.50       353.82 o                         
   0  -3   2        322.56        342.07         8.81 o                         
   1  -3   2       2663.12       2755.54        42.99 o                         
   2  -3   2         73.81         82.37         5.97 o                         
   3  -3   2       9237.46       9323.45       101.84 o                         
   4  -3   2       1331.61       1384.05        55.63 o                         
   5  -3   2          1.49          0.39         2.46 o                         
   6  -3   2         33.61         37.22        10.85 o                         
   7  -3   2        849.49        845.05        56.65 o                         
   8  -3   2        522.20        515.09        26.52 o                         
   9  -3   2        113.13         99.38        13.09 o                         
  10  -3   2         21.81          8.96         7.59 o                         
  -9  -2   2          0.03         -4.27         5.11 o                         
  -8  -2   2          6.98          4.29         3.08 o                         
  -7  -2   2        129.60        131.82        15.76 o                         
  -6  -2   2        303.30        307.87         9.92 o                         
  -5  -2   2        125.57        125.05         6.21 o                         
  -4  -2   2        316.74        314.91        11.40 o                         
  -3  -2   2       3605.41       3705.60        56.39 o                         
  -2  -2   2       9377.41       9503.98       143.26 o                         
  -1  -2   2       4923.03       5159.42        69.94 o                         
   0  -2   2       5041.08       5085.47        98.64 o                         
   1  -2   2       3801.62       3840.79        78.98 o                         
   2  -2   2       1325.37       1357.24        52.66 o                         
   3  -2   2         23.95         22.88         2.34 o                         
   4  -2   2        899.56        797.84        20.22 o                         
   5  -2   2       1330.29       1349.43        32.39 o                         
   6  -2   2         88.85         85.22         7.88 o                         
   7  -2   2         44.00         32.99        11.54 o                         
   8  -2   2          4.81         -4.18         7.51 o                         
   9  -2   2          6.39          6.53         4.99 o                         
  10  -2   2         24.33         16.76         6.23 o                         
 -10  -1   2         26.16         13.97         7.35 o                         
  -9  -1   2        192.08        173.00        15.97 o                         
  -8  -1   2        375.13        337.18        16.44 o                         
  -7  -1   2        553.89        524.89        14.43 o                         
  -6  -1   2       1421.58       1421.97        28.01 o                         
  -5  -1   2       1090.74       1101.31        24.37 o                         
  -4  -1   2       1195.73       1214.21        23.52 o                         
  -3  -1   2        264.65        259.49         8.65 o                         
  -2  -1   2         12.05         17.47         4.61 o                         
  -1  -1   2       6728.43       6536.69        84.29 o                         
   1  -1   2       1468.08       1508.54        53.89 o                         
   2  -1   2       3691.96       3728.53        38.61 o                         
   3  -1   2       2094.16       2098.55        53.49 o                         
   4  -1   2       1839.18       1801.64        63.25 o                         
   5  -1   2       1171.20       1165.53        23.36 o                         
   6  -1   2       1324.18       1321.61        57.30 o                         
   7  -1   2        363.62        375.57        17.05 o                         
   8  -1   2         20.04         11.57         5.47 o                         
   9  -1   2         46.64         46.93        12.40 o                         
  10  -1   2        170.34        137.11        20.85 o                         
 -10   0   2         49.95         44.76         8.93 o                         
  -9   0   2        121.56         88.00        11.64 o                         
  -8   0   2         13.60          8.38         6.11 o                         
  -7   0   2        445.09        402.51        13.28 o                         
  -6   0   2        137.73        118.35         5.96 o                         
  -5   0   2        896.27        889.27        18.09 o                         
  -4   0   2       5017.90       5048.32        55.10 o                         
  -3   0   2       3040.96       2976.39        39.14 o                         
  -2   0   2      11697.98      11466.48       120.63 o                         
  -1   0   2      14400.42      14886.95       186.90 o                         
   1   0   2      17879.40      18307.07       324.18 o                         
   2   0   2         77.42         77.34         3.16 o                         
   3   0   2       2354.63       2349.77        64.60 o                         
   4   0   2       5800.65       6018.17        98.49 o                         
   5   0   2        371.11        350.86        11.49 o                         
   6   0   2        105.21         77.66         6.78 o                         
   7   0   2        115.37        113.54        16.33 o                         
   8   0   2          0.57         -5.57         6.86 o                         
   9   0   2        214.94        205.04        25.68 o                         
  10   0   2         59.42         34.88        13.90 o                         
 -10   1   2        239.71        243.94        19.50 o                         
  -9   1   2        179.54        167.38        15.25 o                         
  -8   1   2         98.96         94.34         8.28 o                         
  -7   1   2        591.56        566.98        16.08 o                         
  -6   1   2       1731.31       1682.87        25.23 o                         
  -5   1   2       1765.58       1718.39        26.25 o                         
  -4   1   2       2833.89       2748.88        40.80 o                         
  -3   1   2       1179.53       1188.64        19.44 o                         
  -2   1   2       2311.47       2396.30        26.04 o                         
  -1   1   2      13703.12      13506.37       192.19 o                         
   0   1   2         49.73         50.35         5.25 o                         
   1   1   2       5440.28       5870.82       142.58 o                         
   2   1   2       1085.35       1138.46        18.40 o                         
   3   1   2       1443.39       1491.90        23.70 o                         
   4   1   2       2363.85       2382.94        84.99 o                         
   5   1   2       4568.93       4719.57       183.20 o                         
   6   1   2       1597.09       1596.02        42.10 o                         
   7   1   2        667.27        688.58        41.45 o                         
   8   1   2        228.38        225.66        25.10 o                         
   9   1   2        134.30        125.23        20.36 o                         
 -10   2   2         51.02         71.86        17.32 o                         
  -9   2   2         58.06         55.41         8.71 o                         
  -8   2   2         45.11         40.63         5.32 o                         
  -7   2   2         12.87         13.79         2.42 o                         
  -6   2   2          4.59         -0.84         2.19 o                         
  -5   2   2       1139.53       1121.22        19.29 o                         
  -4   2   2       1605.22       1465.25        24.40 o                         
  -3   2   2        454.85        419.30         9.48 o                         
  -2   2   2        626.09        692.94        10.57 o                         
  -1   2   2       3545.65       3645.34        46.47 o                         
   0   2   2        668.42        809.88        16.06 o                         
   1   2   2        601.61        597.51        19.40 o                         
   2   2   2       9777.21      10549.62       115.37 o                         
   3   2   2       4454.97       4593.31        75.30 o                         
   4   2   2          1.22          3.42         2.28 o                         
   5   2   2          9.67          8.88         3.59 o                         
   6   2   2          7.51          0.09         6.69 o                         
   7   2   2        158.44        175.15        21.16 o                         
   8   2   2          6.41         11.81         7.54 o                         
   9   2   2          9.55          2.14         6.78 o                         
 -10   3   2         33.24         17.95         9.78 o                         
  -9   3   2         24.87         17.17         5.10 o                         
  -8   3   2        327.17        344.22        14.65 o                         
  -7   3   2        902.16        875.10        24.96 o                         
  -6   3   2         42.43         33.43         3.24 o                         
  -5   3   2         15.05          5.64         1.90 o                         
  -4   3   2       1970.03       1884.64        28.08 o                         
  -3   3   2       2232.01       2224.61        25.35 o                         
  -2   3   2         79.97         81.69         5.25 o                         
  -1   3   2        147.67        139.78         3.43 o                         
   0   3   2         76.75         74.21         3.20 o                         
   1   3   2        117.46        101.80         4.44 o                         
   2   3   2       1366.92       1358.30        43.55 o                         
   3   3   2        965.72       1042.10        42.73 o                         
   4   3   2         44.01         43.05         4.81 o                         
   5   3   2        349.93        355.67        26.37 o                         
   6   3   2       1361.35       1439.46        60.94 o                         
   7   3   2        227.92        202.51        23.35 o                         
   8   3   2         22.47         29.34        10.34 o                         
 -10   4   2          0.58          4.97         5.24 o                         
  -9   4   2         38.84         27.85         5.96 o                         
  -8   4   2         80.47         78.91         6.73 o                         
  -7   4   2          0.31         -2.93         2.93 o                         
  -6   4   2        159.14        174.05         7.93 o                         
  -5   4   2       1369.93       1362.50        44.22 o                         
  -4   4   2       6249.78       6288.27        87.80 o                         
  -3   4   2       8144.50       8352.67       298.62 o                         
  -2   4   2       5688.44       5935.81        69.50 o                         
  -1   4   2        714.78        682.29        40.75 o                         
   0   4   2       4015.36       3901.40       141.81 o                         
   1   4   2       2411.50       2377.99        69.02 o                         
   2   4   2       7119.84       7597.66       374.47 o                         
   3   4   2       1507.00       1493.62        57.55 o                         
   4   4   2         46.54         49.38         6.64 o                         
   5   4   2         29.32         37.37         9.91 o                         
   6   4   2         46.08         32.88         9.27 o                         
   7   4   2        196.15        204.17        23.98 o                         
   8   4   2         64.74         69.81        15.53 o                         
 -10   5   2         54.78         49.28        15.06 o                         
  -9   5   2        391.80        391.89        38.16 o                         
  -8   5   2        969.07        977.20        31.43 o                         
  -7   5   2        652.67        696.38        19.43 o                         
  -6   5   2        858.87        828.76        19.53 o                         
  -5   5   2        835.45        815.60        22.45 o                         
  -4   5   2        752.95        777.27        23.69 o                         
  -3   5   2          0.26         -2.11         2.11 o                         
  -2   5   2        496.99        455.93        11.11 o                         
  -1   5   2       1247.38       1178.80        13.54 o                         
   0   5   2        124.32        107.02         3.69 o                         
   1   5   2       7674.96       7777.86       294.33 o                         
   2   5   2       3243.77       3216.01       181.19 o                         
   3   5   2       1339.62       1334.57        71.08 o                         
   4   5   2       3067.96       2917.03       294.65 o                         
   5   5   2       1547.64       1629.67        64.40 o                         
   6   5   2        186.96        225.40        23.93 o                         
   7   5   2        293.29        290.55        29.46 o                         
   8   5   2        391.28        416.58        37.50 o                         
 -10   6   2         16.57         10.86         7.66 o                         
  -9   6   2         23.94         34.99        11.69 o                         
  -8   6   2         21.15         18.99         4.59 o                         
  -7   6   2         11.88         10.01         3.87 o                         
  -6   6   2          7.97          2.92         1.62 o                         
  -5   6   2       2660.40       2625.24        54.98 o                         
  -4   6   2       1013.32       1039.54        36.74 o                         
  -3   6   2       2370.03       2522.40        38.52 o                         
  -2   6   2      14504.89      14718.33       162.20 o                         
  -1   6   2       8856.00       8663.61       110.28 o                         
   0   6   2       3116.89       3094.35        81.17 o                         
   1   6   2       2326.93       2186.61       138.39 o                         
   2   6   2        887.39        808.78        44.13 o                         
   3   6   2        586.96        559.80        19.95 o                         
   4   6   2       1443.09       1428.97       186.05 o                         
   5   6   2        387.31        329.14        68.34 o                         
   6   6   2         18.64         19.05         8.12 o                         
   7   6   2         15.27         13.76         9.03 o                         
  -9   7   2         68.03         53.04        14.69 o                         
  -8   7   2        112.21         95.44        18.79 o                         
  -7   7   2        219.04        245.46        26.37 o                         
  -6   7   2        970.02        907.37        19.44 o                         
  -5   7   2       2367.46       2475.20        53.63 o                         
  -4   7   2         13.81         14.05         3.18 o                         
  -3   7   2         24.03         34.20         3.91 o                         
  -2   7   2       1070.19       1096.93        18.82 o                         
  -1   7   2        109.87        106.70         3.98 o                         
   0   7   2        162.95        140.95         4.89 o                         
   1   7   2         36.94         32.53         3.28 o                         
   2   7   2         91.49         96.28         6.41 o                         
   3   7   2        959.21        938.97        38.21 o                         
   4   7   2       1746.90       1589.44       233.45 o                         
   5   7   2        134.07        138.29        18.44 o                         
   6   7   2          6.58         -6.22         9.76 o                         
   7   7   2        241.00        241.98        28.05 o                         
  -9   8   2         16.80         17.00         9.82 o                         
  -8   8   2          0.25         -5.21         5.96 o                         
  -7   8   2        285.55        278.92        28.80 o                         
  -6   8   2        390.53        423.12        33.88 o                         
  -5   8   2          1.10          0.05         0.85 o                         
  -4   8   2         98.75         97.66         5.76 o                         
  -3   8   2       2847.86       2893.16        45.01 o                         
  -2   8   2       1518.82       1433.20        23.34 o                         
  -1   8   2        764.73        751.36        12.24 o                         
   0   8   2        956.91        954.50        25.91 o                         
   1   8   2       1243.98       1192.59        56.42 o                         
   2   8   2        175.66        167.71         7.75 o                         
   3   8   2        185.93        178.50         9.50 o                         
   4   8   2          2.98          3.38         3.62 o                         
   5   8   2        174.73        148.94        20.38 o                         
   6   8   2         20.45          7.82         7.45 o                         
   7   8   2          0.29         -5.62         7.95 o                         
  -9   9   2        130.20        129.48        23.13 o                         
  -8   9   2        171.93        208.99        27.29 o                         
  -7   9   2        125.71        135.90        21.46 o                         
  -6   9   2        157.61        157.15        21.98 o                         
  -5   9   2        504.00        504.97        13.77 o                         
  -4   9   2        531.22        510.55        13.44 o                         
  -3   9   2         52.19         55.17         4.37 o                         
  -2   9   2        288.10        302.75        10.08 o                         
  -1   9   2        331.00        292.71         8.14 o                         
   0   9   2        332.23        333.52         8.98 o                         
   1   9   2        294.87        276.86        15.97 o                         
   2   9   2         96.61         91.44         6.80 o                         
   3   9   2        367.34        368.49        24.57 o                         
   4   9   2        597.62        546.60        74.76 o                         
   5   9   2        187.90        187.98        23.08 o                         
   6   9   2        313.12        341.09        33.43 o                         
  -8  10   2         17.34         18.99        10.65 o                         
  -7  10   2        260.18        286.32        31.61 o                         
  -6  10   2        776.17        823.80        51.67 o                         
  -5  10   2        715.07        730.71        18.31 o                         
  -4  10   2       2175.98       2143.58        48.53 o                         
  -3  10   2       2768.18       2731.92        44.62 o                         
  -2  10   2        336.76        359.98        13.48 o                         
  -1  10   2       1154.07       1089.53        49.33 o                         
   0  10   2       4019.10       3883.76       183.23 o                         
   1  10   2       2166.92       1997.93       117.85 o                         
   2  10   2        159.53        163.04        15.07 o                         
   3  10   2          0.53         -2.67         2.67 o                         
   4  10   2         58.49         53.30        12.60 o                         
   5  10   2         14.46         13.36         8.91 o                         
   6  10   2         20.32         28.12        11.74 o                         
  -8  11   2         65.09         54.15        15.10 o                         
  -7  11   2        213.85        253.23        30.96 o                         
  -6  11   2        468.96        465.41        27.63 o                         
  -5  11   2          7.13         -0.16         4.36 o                         
  -4  11   2         39.89         35.59         4.51 o                         
  -3  11   2        598.03        600.78        18.45 o                         
  -2  11   2        177.04        173.92         9.68 o                         
  -1  11   2        109.47        107.29         9.36 o                         
   0  11   2        362.01        344.83        19.36 o                         
   1  11   2        661.32        624.68        18.84 o                         
   2  11   2        288.30        258.00        10.69 o                         
   3  11   2        414.49        401.29        31.24 o                         
   4  11   2        124.89        156.80        21.17 o                         
   5  11   2        186.95        205.35        25.61 o                         
  -8  12   2          1.34          1.72        10.08 o                         
  -7  12   2          0.22         -5.05         5.05 o                         
  -6  12   2         12.88          9.99         5.29 o                         
  -5  12   2        269.08        261.35        27.65 o                         
  -4  12   2        276.32        269.44        12.17 o                         
  -3  12   2        134.90        138.11        11.65 o                         
  -2  12   2        507.94        532.84        32.71 o                         
  -1  12   2       1074.61       1120.48        63.17 o                         
   0  12   2        100.82         81.66         6.63 o                         
   1  12   2         90.32        103.53        10.03 o                         
   2  12   2        270.85        268.36        16.94 o                         
   3  12   2        333.25        302.92        20.81 o                         
   4  12   2          4.15         -3.43         6.83 o                         
   5  12   2          5.82         -7.45         8.80 o                         
  -8  13   2         76.22         70.12        18.52 o                         
  -7  13   2        244.48        243.46        22.26 o                         
  -6  13   2          6.67         10.59         7.02 o                         
  -5  13   2         37.87         27.61        10.31 o                         
  -4  13   2          0.76          2.63         3.69 o                         
  -3  13   2         79.46         68.16         6.70 o                         
  -2  13   2          1.51          5.55         4.23 o                         
  -1  13   2         20.57          8.99        10.61 o                         
   0  13   2          6.71         10.13         3.88 o                         
   1  13   2        178.32        193.70        16.11 o                         
   2  13   2        292.12        293.26        18.43 o                         
   3  13   2         92.06         78.99        10.44 o                         
   4  13   2         20.76          5.51         4.13 o                         
  -7  14   2         43.93         33.76        12.39 o                         
  -6  14   2         56.86         52.79        14.33 o                         
  -5  14   2        127.05        138.56        21.85 o                         
  -4  14   2        309.33        322.20        49.06 o                         
  -3  14   2        379.96        365.55        29.36 o                         
  -2  14   2        607.07        625.57        70.76 o                         
  -1  14   2        225.04        254.82        16.43 o                         
   0  14   2         39.06         39.72         7.93 o                         
   1  14   2         10.73          7.06         3.98 o                         
   2  14   2         25.60         27.42         7.04 o                         
   3  14   2          3.27          0.72         4.47 o                         
   4  14   2          0.20         12.19         8.40 o                         
  -7  15   2         26.66         17.76        11.09 o                         
  -6  15   2         21.18         23.89        11.01 o                         
  -5  15   2         84.25         85.34        17.58 o                         
  -4  15   2         14.80          6.32         4.47 o                         
  -3  15   2        170.20        168.87        33.16 o                         
  -2  15   2        174.53        187.06        15.05 o                         
  -1  15   2          5.14         -4.48         6.18 o                         
   0  15   2         15.46          7.37         6.17 o                         
   1  15   2        220.29        245.03        25.04 o                         
   2  15   2        126.02        125.88        12.99 o                         
   3  15   2         86.87         80.14        16.06 o                         
  -6  16   2        124.20        136.25        23.82 o                         
  -5  16   2        193.70        204.44        28.15 o                         
  -4  16   2        107.42        102.82        12.52 o                         
  -3  16   2        120.72        103.15        16.79 o                         
  -2  16   2        308.27        289.72        27.24 o                         
  -1  16   2        374.92        319.03        28.51 o                         
   0  16   2         83.49         81.49        14.87 o                         
   1  16   2         63.50         56.67        13.27 o                         
  -4  17   2          8.04          4.51         6.13 o                         
  -3  17   2          5.89          3.01         6.22 o                         
  -2  17   2          5.92         15.37         8.31 o                         
  -1  17   2          2.36          0.91         6.11 o                         
   1 -18   3         56.08         42.89        11.82 o                         
   2 -18   3          7.53          2.69         7.05 o                         
   3 -18   3         18.99         20.02         9.00 o                         
   4 -18   3          0.05         -8.60         9.00 o                         
  -1 -17   3        106.29        135.42        19.04 o                         
   0 -17   3         35.71         45.48        11.55 o                         
   1 -17   3         36.02         58.52        13.33 o                         
   2 -17   3        229.26        233.17        25.07 o                         
   3 -17   3         73.59         57.13        13.57 o                         
   4 -17   3          4.76          5.18         6.17 o                         
   6 -17   3        161.97        135.48        21.77 o                         
   7 -17   3          2.68         -3.97         6.43 o                         
  -2 -16   3          0.85          0.41         5.48 o                         
  -1 -16   3         28.37         34.96        10.18 o                         
   0 -16   3        155.41        172.72        20.66 o                         
   1 -16   3          2.20          3.32         6.94 o                         
   2 -16   3          0.02          7.08         6.98 o                         
   3 -16   3          0.09         -4.07         8.16 o                         
   4 -16   3         69.58         79.63        10.34 o                         
   5 -16   3        364.84        360.17        32.68 o                         
   6 -16   3         95.70        114.42        26.98 o                         
  -3 -15   3          2.73          2.48         4.71 o                         
  -2 -15   3         19.93         26.57         9.08 o                         
  -1 -15   3        274.57        310.79        26.64 o                         
   0 -15   3        389.25        394.75        29.41 o                         
   1 -15   3        760.65        772.09        42.15 o                         
   2 -15   3        588.54        289.25       279.20 o                         
   3 -15   3        234.19        238.20        15.94 o                         
   4 -15   3        260.21        272.75        18.39 o                         
   5 -15   3        336.99        374.94        25.60 o                         
   6 -15   3        160.80        138.12        23.99 o                         
   7 -15   3         57.26         62.70        17.89 o                         
  -4 -14   3        132.54        154.84        19.92 o                         
  -3 -14   3        256.53        235.80        24.80 o                         
  -2 -14   3        531.87        554.41        36.09 o                         
  -1 -14   3        357.05        349.99        27.19 o                         
   0 -14   3          0.29          1.01         4.85 o                         
   1 -14   3         29.94         30.74         7.00 o                         
   2 -14   3        593.94        446.20        77.97 o                         
   3 -14   3        312.74        344.07        41.94 o                         
   4 -14   3         67.98         57.38         7.31 o                         
   5 -14   3        180.36        188.70        26.06 o                         
   6 -14   3         36.19         33.73        13.03 o                         
   7 -14   3        137.36        138.48        23.45 o                         
  -4 -13   3          1.71         -7.54         7.90 o                         
  -3 -13   3         32.03         21.64         5.68 o                         
  -2 -13   3        199.36        228.51        29.04 o                         
  -1 -13   3        163.35        161.07         9.09 o                         
   0 -13   3         46.46         45.65         8.15 o                         
   1 -13   3        401.02        380.06        13.22 o                         
   2 -13   3       1300.83       1315.98        87.51 o                         
   3 -13   3       1001.37        992.39        33.98 o                         
   4 -13   3        518.01        493.51        15.64 o                         
   5 -13   3        120.51        150.99        21.94 o                         
   6 -13   3         17.97         10.82         7.79 o                         
   7 -13   3         34.98         28.03        10.76 o                         
   8 -13   3         92.51         91.26        20.35 o                         
  -5 -12   3         13.83         11.83         5.44 o                         
  -4 -12   3         47.21         52.01         8.75 o                         
  -3 -12   3        219.00        228.50        16.65 o                         
  -2 -12   3        110.30        102.88         7.24 o                         
  -1 -12   3         27.18         24.72         3.51 o                         
   0 -12   3         37.90         32.56         3.49 o                         
   1 -12   3         84.80         79.80         5.09 o                         
   2 -12   3         20.97         19.19         3.54 o                         
   3 -12   3        239.28        252.97        12.33 o                         
   4 -12   3         37.40         34.84         3.99 o                         
   5 -12   3         10.04          9.14         5.31 o                         
   6 -12   3        281.14        295.02        30.67 o                         
   7 -12   3        503.43        537.77        43.43 o                         
   8 -12   3         96.99        114.94        21.17 o                         
  -6 -11   3         24.38         29.70         7.78 o                         
  -5 -11   3         44.89         36.98         8.66 o                         
  -4 -11   3        254.05        267.41        18.84 o                         
  -3 -11   3       1564.58       1544.04        56.85 o                         
  -2 -11   3        545.85        570.88        18.15 o                         
  -1 -11   3         13.11         10.71         2.40 o                         
   0 -11   3        460.10        459.66        12.22 o                         
   1 -11   3       2763.33       2815.11        38.97 o                         
   2 -11   3        252.08        258.80         8.59 o                         
   3 -11   3        744.48        793.99        23.27 o                         
   4 -11   3       1683.02       1722.07        70.13 o                         
   5 -11   3        110.58        125.88        18.03 o                         
   6 -11   3          3.64          6.97         2.88 o                         
   7 -11   3          5.86         -4.63         6.87 o                         
   8 -11   3          3.20         -4.71         6.04 o                         
  -6 -10   3        455.49        486.82        28.38 o                         
  -5 -10   3        589.84        621.82        29.97 o                         
  -4 -10   3        457.08        457.80        24.35 o                         
  -3 -10   3        371.70        296.73        18.42 o                         
  -2 -10   3        351.50        349.35        13.41 o                         
  -1 -10   3        447.30        484.10        12.32 o                         
   0 -10   3       1184.11       1230.52        23.97 o                         
   1 -10   3        576.23        598.87        14.29 o                         
   2 -10   3        681.25        686.32        18.23 o                         
   3 -10   3        724.09        736.65        44.67 o                         
   4 -10   3         20.72         16.18         8.41 o                         
   5 -10   3        613.46        625.87        57.33 o                         
   6 -10   3        585.82        624.43        22.15 o                         
   7 -10   3        349.68        363.84        20.80 o                         
   8 -10   3        313.72        311.86        33.37 o                         
   9 -10   3        468.17        542.67        47.67 o                         
  -7  -9   3          2.47         -0.09         4.61 o                         
  -6  -9   3         61.80         79.94        14.35 o                         
  -5  -9   3          1.44          2.47         4.96 o                         
  -4  -9   3        254.96        221.13        11.02 o                         
  -3  -9   3         12.22         11.95         1.92 o                         
  -2  -9   3        601.80        597.33        13.64 o                         
  -1  -9   3       4467.54       4450.62        47.74 o                         
   0  -9   3       4322.46       4325.36        77.55 o                         
   1  -9   3       1553.84       1629.23        20.46 o                         
   2  -9   3       1079.49       1083.53        17.51 o                         
   3  -9   3       5066.52       5120.09        70.16 o                         
   4  -9   3       2036.75       2058.89        71.20 o                         
   5  -9   3        862.76        869.84        25.46 o                         
   6  -9   3        648.81        734.99        36.41 o                         
   7  -9   3        517.12        579.42        38.76 o                         
   8  -9   3         17.01         15.26         9.51 o                         
   9  -9   3         23.64         25.63        12.64 o                         
  -7  -8   3        268.86        280.20        21.42 o                         
  -6  -8   3        346.87        364.59        22.88 o                         
  -5  -8   3        174.65        161.41        14.12 o                         
  -4  -8   3        410.75        450.75        21.69 o                         
  -3  -8   3        715.13        719.42        19.10 o                         
  -2  -8   3        319.33        324.08        10.67 o                         
  -1  -8   3         28.40         16.75         2.73 o                         
   0  -8   3         30.73         26.66         1.98 o                         
   1  -8   3       1963.18       1856.43        23.11 o                         
   2  -8   3          0.30          2.80         1.50 o                         
   3  -8   3        675.39        742.07        20.48 o                         
   4  -8   3        179.17        203.67        10.83 o                         
   5  -8   3        131.11        142.83         9.66 o                         
   6  -8   3        528.09        537.29        34.87 o                         
   7  -8   3        354.81        378.89        19.33 o                         
   8  -8   3        119.98        116.15        11.35 o                         
   9  -8   3        108.09         94.48        19.67 o                         
  -8  -7   3          0.83         -6.13         6.71 o                         
  -7  -7   3          2.99          0.06         6.82 o                         
  -6  -7   3        223.26        257.46        18.54 o                         
  -5  -7   3        228.01        238.93        16.25 o                         
  -4  -7   3          7.80          3.84         7.67 o                         
  -3  -7   3          1.46         -0.90         2.28 o                         
  -2  -7   3       1185.72       1211.09        37.26 o                         
  -1  -7   3       3222.69       3124.21        43.60 o                         
   0  -7   3       7337.98       7293.59        99.80 o                         
   1  -7   3        863.65        825.47        22.21 o                         
   2  -7   3       4253.00       4418.53        50.51 o                         
   3  -7   3       2249.92       2395.97        75.33 o                         
   4  -7   3        374.85        373.39        14.27 o                         
   5  -7   3         14.62          9.68         3.16 o                         
   6  -7   3        993.02       1017.14        89.17 o                         
   7  -7   3         92.79         94.11         9.88 o                         
   8  -7   3         27.31         16.98         4.86 o                         
   9  -7   3          0.89         -9.08         9.08 o                         
  -8  -6   3        202.72        222.21        19.10 o                         
  -7  -6   3        136.70        146.98        14.74 o                         
  -6  -6   3         78.83         88.35        10.41 o                         
  -5  -6   3        239.37        205.36        14.73 o                         
  -4  -6   3       2623.72       2588.47        98.33 o                         
  -3  -6   3       1956.49       1947.17        56.47 o                         
  -2  -6   3         13.85         12.46         2.23 o                         
  -1  -6   3         68.99         47.94         3.27 o                         
   0  -6   3          4.87          3.40         1.18 o                         
   1  -6   3       4760.20       5060.04        61.40 o                         
   2  -6   3       1009.86       1048.45        16.34 o                         
   3  -6   3         16.32         27.43         6.75 o                         
   4  -6   3        360.18        397.15        26.35 o                         
   5  -6   3       3036.37       3085.09        49.52 o                         
   6  -6   3       1931.99       1945.62        84.70 o                         
   7  -6   3        596.48        591.57        25.37 o                         
   8  -6   3        198.84        208.00        16.10 o                         
   9  -6   3        196.41        211.55        17.65 o                         
  -8  -5   3          6.81          8.55         9.58 o                         
  -7  -5   3         62.07         51.79         8.97 o                         
  -6  -5   3         34.42         26.17         5.88 o                         
  -5  -5   3       1119.65       1086.74        40.25 o                         
  -4  -5   3       1285.17       1232.12        27.87 o                         
  -3  -5   3        832.21        709.07        18.08 o                         
  -2  -5   3        644.68        595.51        17.81 o                         
  -1  -5   3       5310.30       4875.38       268.57 o                         
   0  -5   3      27621.41      26288.16       439.33 o                         
   1  -5   3      21443.14      21227.27       231.15 o                         
   2  -5   3       8054.46       8129.35        99.74 o                         
   3  -5   3       2796.78       2806.85        55.12 o                         
   4  -5   3       1142.11       1123.50        28.12 o                         
   5  -5   3       1039.73       1076.38        29.78 o                         
   6  -5   3         24.80         13.66         3.38 o                         
   7  -5   3          4.25         -0.63         3.09 o                         
   8  -5   3         21.96         40.48         8.31 o                         
   9  -5   3          4.20          1.56         9.94 o                         
  -9  -4   3        248.45        236.64        27.46 o                         
  -8  -4   3        367.93        364.07        18.15 o                         
  -7  -4   3        224.49        208.97        16.19 o                         
  -6  -4   3        563.60        556.84        28.17 o                         
  -5  -4   3       3103.72       3148.40        63.46 o                         
  -4  -4   3       2547.73       2603.92        34.90 o                         
  -3  -4   3       1370.57       1432.51        29.77 o                         
  -2  -4   3       7183.87       7459.23       103.42 o                         
  -1  -4   3      12623.13      12708.39       166.77 o                         
   0  -4   3       1569.28       1618.13        20.46 o                         
   1  -4   3        170.14        152.61         5.02 o                         
   2  -4   3          8.70          7.94         2.91 o                         
   3  -4   3          1.45          2.12         1.70 o                         
   4  -4   3       1614.70       1435.06        30.20 o                         
   5  -4   3        897.84        934.31        39.50 o                         
   6  -4   3        259.27        264.83        17.47 o                         
   7  -4   3        961.23        932.30        75.53 o                         
   8  -4   3       1419.08       1452.40        46.77 o                         
   9  -4   3        309.52        336.00        49.03 o                         
  10  -4   3         23.19         29.85         9.07 o                         
  -9  -3   3          2.02          4.01        10.32 o                         
  -8  -3   3         61.52         73.11         8.09 o                         
  -7  -3   3          3.67          3.11         3.17 o                         
  -6  -3   3        101.92         86.26        13.87 o                         
  -5  -3   3          0.46          1.50         1.78 o                         
  -4  -3   3         56.74         66.47         4.24 o                         
  -3  -3   3       2701.83       2706.65        37.68 o                         
  -2  -3   3       4442.35       4600.75        67.01 o                         
  -1  -3   3       1549.44       1587.50        22.09 o                         
   0  -3   3       4582.21       4449.14        57.68 o                         
   1  -3   3       3042.53       3031.23        53.09 o                         
   2  -3   3       8460.43       8519.03       131.63 o                         
   3  -3   3       4556.71       4543.92       113.45 o                         
   4  -3   3       2811.57       2774.61        54.88 o                         
   5  -3   3        969.80        911.58        44.09 o                         
   6  -3   3        152.85        146.94        10.66 o                         
   7  -3   3          2.08          2.71         6.68 o                         
   8  -3   3         31.80         13.60         7.50 o                         
   9  -3   3         12.10          3.72         5.44 o                         
  10  -3   3          1.17          0.13         6.19 o                         
  -9  -2   3         10.86          8.89         3.70 o                         
  -8  -2   3        192.38        191.14        12.45 o                         
  -7  -2   3        706.23        679.48        22.38 o                         
  -6  -2   3        364.80        374.11        11.41 o                         
  -5  -2   3          4.30          3.65         1.95 o                         
  -4  -2   3        142.06        149.89         7.71 o                         
  -3  -2   3          7.53         10.87         2.03 o                         
  -2  -2   3       1270.48       1264.16        19.28 o                         
  -1  -2   3       8123.04       8342.32       109.94 o                         
   0  -2   3        150.67        169.19        11.82 o                         
   1  -2   3       4015.56       4151.32        87.27 o                         
   2  -2   3        646.12        627.89        37.04 o                         
   3  -2   3       2268.82       2297.25        36.54 o                         
   4  -2   3       1488.71       1464.65        25.70 o                         
   5  -2   3         14.51         15.25         2.61 o                         
   6  -2   3        125.43        122.45         7.48 o                         
   7  -2   3        660.04        609.03        24.45 o                         
   8  -2   3        109.98         93.88        15.79 o                         
   9  -2   3          3.93         -7.26         7.26 o                         
  10  -2   3         83.85         94.21        17.79 o                         
 -10  -1   3         11.02          6.99         5.76 o                         
  -9  -1   3         19.87         17.94         4.70 o                         
  -8  -1   3          4.08         -1.90         3.08 o                         
  -7  -1   3        519.86        487.26        16.30 o                         
  -6  -1   3        574.87        578.31        18.25 o                         
  -5  -1   3          0.76          0.88         2.14 o                         
  -4  -1   3         52.59         52.72         3.77 o                         
  -3  -1   3      11593.05      11142.97       121.68 o                         
  -2  -1   3       3080.24       3019.55        37.25 o                         
  -1  -1   3        285.77        258.23         6.31 o                         
   0  -1   3       5317.47       5517.09        74.30 o                         
   1  -1   3      12166.25      12112.37       296.52 o                         
   2  -1   3         72.69         76.02        16.27 o                         
   3  -1   3         20.97         31.26         3.54 o                         
   4  -1   3       1528.78       1512.56        46.92 o                         
   5  -1   3        955.82        885.00        21.09 o                         
   6  -1   3        230.48        196.10         9.64 o                         
   7  -1   3         71.30         68.58         7.23 o                         
   8  -1   3         16.16         16.98         7.81 o                         
   9  -1   3         92.29         88.72        16.76 o                         
  10  -1   3         25.96         35.45        12.05 o                         
 -10   0   3        117.37        119.52        14.09 o                         
  -9   0   3        326.15        326.45        16.89 o                         
  -8   0   3        240.06        223.67        12.98 o                         
  -7   0   3        738.44        725.37        18.57 o                         
  -6   0   3       2601.01       2540.93        37.56 o                         
  -5   0   3       4089.23       4005.70        65.49 o                         
  -4   0   3        357.03        331.98         9.18 o                         
  -3   0   3       1285.16       1244.45        20.58 o                         
  -2   0   3        736.79        709.77        12.95 o                         
  -1   0   3       3701.35       3663.40       136.63 o                         
   0   0   3         42.92         49.06         5.49 o                         
   1   0   3         93.46         91.29         5.96 o                         
   2   0   3       1345.45       1393.53        81.34 o                         
   3   0   3       3382.15       3408.49        47.85 o                         
   4   0   3       4100.27       4204.18       111.60 o                         
   5   0   3       3521.48       3513.20        62.27 o                         
   6   0   3       2721.33       2750.75        77.56 o                         
   7   0   3        216.55        215.14        22.74 o                         
   8   0   3         91.05         94.40        16.37 o                         
   9   0   3        330.94        331.53        32.58 o                         
 -10   1   3         60.52         56.62        15.43 o                         
  -9   1   3         86.66         91.58         8.72 o                         
  -8   1   3          2.59         -2.94         2.94 o                         
  -7   1   3          8.95          0.38         1.94 o                         
  -6   1   3        121.75        112.80         6.47 o                         
  -5   1   3       1060.58       1020.41        22.10 o                         
  -4   1   3       3664.97       3724.49        49.03 o                         
  -3   1   3        333.72        305.53         8.39 o                         
  -2   1   3        620.89        625.58        12.12 o                         
  -1   1   3      28790.57      26177.44       513.07 o                         
   0   1   3      38004.51      32343.84       573.83 o                         
   1   1   3       5241.31       5124.70        98.40 o                         
   2   1   3       2886.84       2948.35        52.05 o                         
   3   1   3       4675.87       4897.04        80.89 o                         
   4   1   3       2203.96       2452.98        50.24 o                         
   5   1   3         16.24         20.08         6.63 o                         
   6   1   3         14.51         17.96         7.49 o                         
   7   1   3        201.11        202.29        22.82 o                         
   8   1   3         29.32         37.69        11.52 o                         
   9   1   3         71.56         65.89        15.29 o                         
 -10   2   3        151.08        144.20        24.00 o                         
  -9   2   3         22.51         20.15         4.90 o                         
  -8   2   3          9.08          0.43         2.54 o                         
  -7   2   3        437.13        422.65        13.04 o                         
  -6   2   3       1513.89       1462.28        25.59 o                         
  -5   2   3        891.60        937.30        17.22 o                         
  -4   2   3        704.25        699.64        22.05 o                         
  -3   2   3       2555.65       2581.17        36.06 o                         
  -2   2   3       1675.03       1622.76        21.62 o                         
  -1   2   3        282.07        327.15         6.31 o                         
   0   2   3         50.12         46.65         3.18 o                         
   1   2   3        174.59        187.61         7.44 o                         
   2   2   3          1.81          5.77         1.79 o                         
   3   2   3        969.65        966.72        30.27 o                         
   4   2   3        384.20        407.49        14.68 o                         
   5   2   3        702.46        824.27        34.23 o                         
   6   2   3        986.77       1018.00        49.79 o                         
   7   2   3        436.28        437.44        34.20 o                         
   8   2   3        261.41        281.18        29.33 o                         
   9   2   3         27.15         24.28         9.79 o                         
 -10   3   3          2.34          4.37         7.89 o                         
  -9   3   3          0.21         -4.46         4.46 o                         
  -8   3   3         10.57          4.72         2.84 o                         
  -7   3   3         16.69         12.95         3.29 o                         
  -6   3   3         37.44         53.88         4.65 o                         
  -5   3   3        640.92        619.77        15.00 o                         
  -4   3   3       1135.54       1094.90        18.92 o                         
  -3   3   3       1663.10       1690.96        29.24 o                         
  -2   3   3       6087.98       6313.41        75.81 o                         
  -1   3   3       2180.70       2143.33        27.40 o                         
   0   3   3          9.41         12.90         2.00 o                         
   1   3   3       3907.54       4059.89       152.53 o                         
   2   3   3       9872.38       9995.61       385.84 o                         
   3   3   3       1456.03       1555.25        26.34 o                         
   4   3   3         80.43         84.82         6.74 o                         
   5   3   3         38.69         30.29         8.66 o                         
   6   3   3        216.40        191.88        21.85 o                         
   7   3   3          1.42         -2.66         6.29 o                         
   8   3   3         42.38         44.10        12.53 o                         
 -10   4   3         15.22         -1.77         6.08 o                         
  -9   4   3        159.86        123.25        20.53 o                         
  -8   4   3        787.47        811.25        22.17 o                         
  -7   4   3        459.84        500.50        15.49 o                         
  -6   4   3          0.87          2.80         1.62 o                         
  -5   4   3        524.42        490.25        11.01 o                         
  -4   4   3       1291.91       1286.55        34.76 o                         
  -3   4   3        126.45        107.15         7.14 o                         
  -2   4   3       1086.93       1167.15        17.98 o                         
  -1   4   3       1970.83       2008.99        22.75 o                         
   0   4   3        203.70        224.18        15.79 o                         
   1   4   3       2266.10       2173.23        47.08 o                         
   2   4   3       4858.86       4825.42       184.70 o                         
   3   4   3        950.31       1032.54        40.43 o                         
   4   4   3        108.95         94.68         9.44 o                         
   5   4   3       1749.73       1779.45        67.46 o                         
   6   4   3        712.24        710.14        43.18 o                         
   7   4   3        220.97        212.46        24.84 o                         
   8   4   3        117.44        121.49        20.92 o                         
 -10   5   3          2.77         -9.30         9.30 o                         
  -9   5   3          9.48          7.90         7.30 o                         
  -8   5   3        135.66        136.78        21.23 o                         
  -7   5   3         37.49         35.71         5.14 o                         
  -6   5   3         70.48         83.00         7.00 o                         
  -5   5   3       1334.52       1292.53        34.35 o                         
  -4   5   3       3864.87       3863.01        79.59 o                         
  -3   5   3       7382.76       7420.07       193.04 o                         
  -2   5   3       6421.39       6468.66        67.46 o                         
  -1   5   3       5397.63       5467.99       130.00 o                         
   0   5   3       2410.23       2188.99        58.19 o                         
   1   5   3       3740.49       3896.97       133.73 o                         
   2   5   3       2235.07       2280.44        71.53 o                         
   3   5   3        969.04        880.99        29.71 o                         
   4   5   3        270.42        239.95        28.51 o                         
   5   5   3         69.29         92.73        15.42 o                         
   6   5   3         40.91         27.19         9.10 o                         
   7   5   3        190.26        235.57        26.82 o                         
   8   5   3         44.70         84.36        18.06 o                         
  -9   6   3        224.11        241.81        30.49 o                         
  -8   6   3        729.80        859.71        53.54 o                         
  -7   6   3        621.59        630.39        20.56 o                         
  -6   6   3       1553.72       1627.52        58.36 o                         
  -5   6   3       3583.38       3670.86        69.18 o                         
  -4   6   3        514.95        501.41        16.28 o                         
  -3   6   3         17.30         12.31         2.19 o                         
  -2   6   3          1.93          1.16         1.08 o                         
  -1   6   3       2196.86       2196.64        70.11 o                         
   0   6   3        393.47        384.62         8.21 o                         
   1   6   3       2430.52       2409.12        95.63 o                         
   2   6   3        224.64        225.71        10.58 o                         
   3   6   3        593.58        563.25       106.56 o                         
   4   6   3       2469.63       2239.97       216.62 o                         
   5   6   3        433.99        451.55        33.54 o                         
   6   6   3         75.52         74.21        14.96 o                         
   7   6   3        131.72        135.15        21.15 o                         
  -9   7   3         13.08         -2.62         5.85 o                         
  -8   7   3         31.92         21.48         9.58 o                         
  -7   7   3          1.76          3.70         6.00 o                         
  -6   7   3        819.25        813.04        31.57 o                         
  -5   7   3        250.36        249.08        14.82 o                         
  -4   7   3          9.49          8.24         2.61 o                         
  -3   7   3        910.57        914.14        18.61 o                         
  -2   7   3       4347.99       4547.80        63.86 o                         
  -1   7   3       3851.28       3757.61        86.44 o                         
   0   7   3       2556.70       2562.74        77.20 o                         
   1   7   3       1852.86       1886.28        97.80 o                         
   2   7   3        600.93        565.72        31.17 o                         
   3   7   3        486.21        475.00        18.60 o                         
   4   7   3        238.56        205.93        37.15 o                         
   5   7   3         37.20         29.42         8.80 o                         
   6   7   3        149.14        134.43        20.89 o                         
   7   7   3          5.29          0.47         6.35 o                         
  -9   8   3         28.65         39.73        13.80 o                         
  -8   8   3         35.34         25.46        10.90 o                         
  -7   8   3        127.13        158.10        22.23 o                         
  -6   8   3        897.45        922.87        21.54 o                         
  -5   8   3        119.72        112.86        10.07 o                         
  -4   8   3         18.82         16.48         3.55 o                         
  -3   8   3         77.38         85.38         6.34 o                         
  -2   8   3         55.10         55.70         4.20 o                         
  -1   8   3         39.05         34.55         3.20 o                         
   0   8   3        294.04        281.24        10.11 o                         
   1   8   3         85.27         96.30        10.93 o                         
   2   8   3         92.69         85.15         8.33 o                         
   3   8   3        752.34        723.71        37.17 o                         
   4   8   3         96.50         78.34         9.53 o                         
   5   8   3         45.15         41.47        11.05 o                         
   6   8   3        141.88        110.33        19.09 o                         
  -9   9   3          0.14          5.96         7.38 o                         
  -8   9   3          7.99         11.74         8.26 o                         
  -7   9   3        501.55        519.80        42.31 o                         
  -6   9   3        538.95        613.13        43.56 o                         
  -5   9   3        164.46        180.20         8.97 o                         
  -4   9   3        397.96        417.21        13.92 o                         
  -3   9   3       1167.60       1193.09        22.23 o                         
  -2   9   3        754.02        738.21        19.67 o                         
  -1   9   3        566.05        582.59        14.20 o                         
   0   9   3       1675.83       1701.41        33.90 o                         
   1   9   3       2805.09       2598.85       166.93 o                         
   2   9   3         34.68         26.98         4.12 o                         
   3   9   3         23.32         17.99         3.34 o                         
   4   9   3          6.46          0.74         7.05 o                         
   5   9   3          4.54         10.99         7.50 o                         
   6   9   3          2.30          0.23         6.73 o                         
  -8  10   3        113.86        142.82        23.63 o                         
  -7  10   3         97.71        106.58        14.65 o                         
  -6  10   3        102.92        121.17        14.20 o                         
  -5  10   3        210.90        194.43         9.56 o                         
  -4  10   3        257.63        253.33        11.25 o                         
  -3  10   3         60.13         60.39         5.76 o                         
  -2  10   3         25.25         16.62         3.40 o                         
  -1  10   3        433.79        447.71        12.73 o                         
   0  10   3       1489.18       1405.28        49.26 o                         
   1  10   3        483.02        467.81        26.92 o                         
   2  10   3        689.53        630.44        40.63 o                         
   3  10   3        405.31        363.60        46.36 o                         
   4  10   3        161.37        185.36        22.33 o                         
   5  10   3        400.45        390.23        35.15 o                         
  -8  11   3         42.00         44.14        10.15 o                         
  -7  11   3         73.84         71.68        11.87 o                         
  -6  11   3        131.01        136.14        15.30 o                         
  -5  11   3        389.00        411.10        34.62 o                         
  -4  11   3       1295.65       1327.17        29.46 o                         
  -3  11   3        635.99        679.22        24.64 o                         
  -2  11   3        303.26        287.18        24.19 o                         
  -1  11   3        769.91        802.58        34.22 o                         
   0  11   3       2033.45       2018.64        93.17 o                         
   1  11   3        218.20        206.64         9.85 o                         
   2  11   3         72.52         67.55         8.46 o                         
   3  11   3        489.28        525.17        36.42 o                         
   4  11   3         49.15         55.48        13.81 o                         
   5  11   3         71.08         63.65        15.36 o                         
  -8  12   3         66.61         70.82        18.39 o                         
  -7  12   3        231.89        220.03        21.99 o                         
  -6  12   3        205.76        199.20        26.19 o                         
  -5  12   3          0.39         -1.85         5.15 o                         
  -4  12   3         82.00         64.88         9.12 o                         
  -3  12   3        268.04        251.95        12.58 o                         
  -2  12   3         48.46         39.23         6.79 o                         
  -1  12   3         53.86         57.02         9.81 o                         
   0  12   3         13.14         13.77         2.83 o                         
   1  12   3         58.85         58.84         7.91 o                         
   2  12   3        240.29        219.93        15.53 o                         
   3  12   3        121.97        128.94        12.71 o                         
   4  12   3         40.28         46.03        12.10 o                         
  -7  13   3         23.94         18.59        10.35 o                         
  -6  13   3         17.19          4.11         5.34 o                         
  -5  13   3        189.67        184.34        24.75 o                         
  -4  13   3        167.13        194.56        15.69 o                         
  -3  13   3        225.84        237.95        16.66 o                         
  -2  13   3        523.00        530.42        50.21 o                         
  -1  13   3        345.37        333.71        59.75 o                         
   0  13   3         46.56         44.03         5.37 o                         
   1  13   3         33.67         28.20         5.61 o                         
   2  13   3        204.97        216.45        16.27 o                         
   3  13   3        114.33        107.04        19.37 o                         
   4  13   3          4.77          9.25         4.88 o                         
  -7  14   3        130.49        133.12        24.31 o                         
  -6  14   3          0.14          7.25         7.88 o                         
  -5  14   3          0.35         -0.83         5.96 o                         
  -4  14   3          1.16         -2.59         6.90 o                         
  -3  14   3         41.02         37.68         7.47 o                         
  -2  14   3        174.40        164.89        14.28 o                         
  -1  14   3         73.26         70.09        24.24 o                         
   0  14   3         28.02         21.98         8.52 o                         
   1  14   3        104.80        107.80        11.25 o                         
   2  14   3        302.91        303.30        19.62 o                         
   3  14   3        153.32        161.13        15.02 o                         
  -7  15   3         73.19         76.60        19.03 o                         
  -6  15   3        123.40        102.90        21.44 o                         
  -5  15   3        209.61        202.94        27.16 o                         
  -4  15   3        225.49        215.22        20.96 o                         
  -3  15   3        154.19        166.77        15.15 o                         
  -2  15   3        249.50        233.97        17.24 o                         
  -1  15   3        290.64        276.03        25.44 o                         
   0  15   3        143.68        150.02        19.10 o                         
   1  15   3         26.81         28.77         9.24 o                         
   2  15   3          1.53          3.66         4.00 o                         
   3  15   3          0.88         -4.89         7.16 o                         
  -6  16   3         55.05         50.41        15.73 o                         
  -5  16   3        126.57        153.22        24.70 o                         
  -4  16   3         35.35         36.08         8.34 o                         
  -3  16   3         52.34         39.77        11.21 o                         
  -2  16   3         41.95         39.71        11.24 o                         
  -1  16   3         23.08         11.08         7.35 o                         
   0  16   3         66.91         55.17        12.47 o                         
   1  16   3         28.75         35.16        11.25 o                         
   2  16   3         13.19         13.88         7.25 o                         
  -4  17   3         21.01         -1.42         6.45 o                         
  -3  17   3         57.98         41.37        11.02 o                         
  -2  17   3        130.45        128.68        18.86 o                         
  -1  17   3         63.51         61.86        14.20 o                         
   1 -18   4          1.13         -7.20         7.20 o                         
   2 -18   4         19.32         13.54         7.39 o                         
   3 -18   4        227.04        250.28        27.34 o                         
   4 -18   4        110.81        106.16        18.90 o                         
  -1 -17   4         15.48         13.19         8.06 o                         
   0 -17   4        115.97        137.49        18.95 o                         
   1 -17   4         19.68         16.19         7.43 o                         
   2 -17   4         23.26         40.22        11.82 o                         
   3 -17   4          0.14         -3.43         7.18 o                         
   4 -17   4          0.34         -5.31         7.63 o                         
   6 -17   4         35.07         23.07        25.58 o                         
   7 -17   4          2.18          2.72         5.50 o                         
  -2 -16   4         69.94         81.48        14.70 o                         
  -1 -16   4        215.63        203.92        22.94 o                         
   0 -16   4        194.89        204.10        22.13 o                         
   1 -16   4        304.69        292.24        26.40 o                         
   2 -16   4        307.25        301.20        27.01 o                         
   3 -16   4        116.73        124.31        17.95 o                         
   4 -16   4         76.46         86.90        10.74 o                         
   5 -16   4        248.05        226.26        19.63 o                         
   6 -16   4        108.21        156.55        25.88 o                         
  -3 -15   4         76.08         82.32        14.91 o                         
  -2 -15   4         13.51         15.21         7.69 o                         
  -1 -15   4        136.22        177.80        20.36 o                         
   0 -15   4         41.90         50.24        11.57 o                         
   1 -15   4          9.32         15.45         8.48 o                         
   2 -15   4         65.14         80.72         8.25 o                         
   3 -15   4         48.62         49.67        11.81 o                         
   4 -15   4        289.85        306.83        16.71 o                         
   5 -15   4        493.00        528.10        44.50 o                         
   6 -15   4        145.52        150.16        24.93 o                         
   7 -15   4         48.94         52.84        15.89 o                         
  -4 -14   4          5.75          5.24         5.81 o                         
  -3 -14   4          3.07          0.45         4.71 o                         
  -2 -14   4         59.06         56.73         9.21 o                         
  -1 -14   4         35.28         23.63         5.44 o                         
   0 -14   4        185.61        175.92        10.81 o                         
   1 -14   4        730.76        712.20        43.79 o                         
   2 -14   4       1060.25       1035.54        62.93 o                         
   3 -14   4        707.01        727.94        23.89 o                         
   4 -14   4        502.11        539.01        27.05 o                         
   5 -14   4        274.37        297.19        31.95 o                         
   6 -14   4        187.91        174.15        25.61 o                         
   7 -14   4         73.76         91.76        19.82 o                         
  -5 -13   4         34.61         14.09         8.86 o                         
  -4 -13   4        145.86        154.09        14.79 o                         
  -3 -13   4        224.76        227.58        17.11 o                         
  -2 -13   4        476.47        510.07        19.79 o                         
  -1 -13   4        185.42        181.40        10.72 o                         
   0 -13   4          9.59          6.81         2.61 o                         
   1 -13   4         52.73         56.39         4.03 o                         
   2 -13   4         85.08         79.19         6.48 o                         
   3 -13   4         18.37         32.91         7.14 o                         
   4 -13   4         57.49         52.51         5.23 o                         
   5 -13   4          0.81         -2.79         6.21 o                         
   6 -13   4          0.38          6.88         7.76 o                         
   7 -13   4        374.65        351.41        35.88 o                         
   8 -13   4        236.26        274.07        33.52 o                         
  -5 -12   4          2.87         24.70        11.31 o                         
  -4 -12   4          8.68          5.76         5.76 o                         
  -3 -12   4        555.30        589.82        26.65 o                         
  -2 -12   4        544.28        516.65        15.84 o                         
  -1 -12   4          3.78          3.01         2.16 o                         
   0 -12   4         37.37         50.52         4.22 o                         
   1 -12   4        701.62        691.20        13.84 o                         
   2 -12   4        482.42        461.60        14.16 o                         
   3 -12   4        365.01        243.66       102.42 o                         
   4 -12   4        330.01        344.01        33.47 o                         
   5 -12   4        482.06        479.79        36.85 o                         
   6 -12   4          3.44          4.80         2.63 o                         
   7 -12   4          5.16          7.52         8.68 o                         
   8 -12   4         21.44         26.65        11.02 o                         
  -6 -11   4        114.72        114.44        14.32 o                         
  -5 -11   4         92.95         79.42        11.43 o                         
  -4 -11   4         22.50          6.11         6.58 o                         
  -3 -11   4        238.08        248.18        12.72 o                         
  -2 -11   4        713.86        698.01        17.63 o                         
  -1 -11   4         81.18         83.89         5.79 o                         
   0 -11   4          1.61          0.56         1.86 o                         
   1 -11   4         11.05         15.75         2.49 o                         
   2 -11   4        665.24        679.17        27.50 o                         
   3 -11   4        623.81        611.36        24.61 o                         
   4 -11   4        289.98        263.83        24.85 o                         
   5 -11   4          5.06          6.16         5.10 o                         
   6 -11   4        471.01        478.96        19.99 o                         
   7 -11   4        503.19        563.82        43.46 o                         
   8 -11   4         76.50         96.89        19.04 o                         
  -7 -10   4          0.05          2.52         6.02 o                         
  -6 -10   4         29.80         26.62         7.72 o                         
  -5 -10   4          8.61          6.16         6.36 o                         
  -4 -10   4        385.90        383.58        59.07 o                         
  -3 -10   4        868.29        737.90       102.95 o                         
  -2 -10   4        909.51        947.45        19.81 o                         
  -1 -10   4       2011.84       2015.62        28.05 o                         
   0 -10   4       5762.82       5765.70        82.58 o                         
   1 -10   4        992.04        977.28        16.82 o                         
   2 -10   4        401.93        404.39         9.56 o                         
   3 -10   4       2216.96       2381.26        52.27 o                         
   4 -10   4       3846.24       4102.35       114.48 o                         
   5 -10   4       1319.73       1332.05        59.24 o                         
   6 -10   4        239.90        240.36        28.86 o                         
   7 -10   4         93.70         89.92        11.25 o                         
   8 -10   4          0.04         -5.02         8.97 o                         
   9 -10   4         32.12         33.01        14.44 o                         
  -7  -9   4        106.46        123.82        17.55 o                         
  -6  -9   4        756.28        790.62        35.24 o                         
  -5  -9   4        691.87        765.67        32.24 o                         
  -4  -9   4        380.74        341.06        31.73 o                         
  -3  -9   4        960.37        960.08        42.81 o                         
  -2  -9   4        889.16        873.44        16.39 o                         
  -1  -9   4         50.98         60.65         4.71 o                         
   0  -9   4       1759.80       1766.25        32.29 o                         
   1  -9   4        198.74        159.76         5.60 o                         
   2  -9   4         42.94         43.74         4.26 o                         
   3  -9   4        964.53        982.03        20.12 o                         
   4  -9   4       1710.07       1738.75        63.57 o                         
   5  -9   4        663.58        652.95        38.51 o                         
   6  -9   4        324.11        361.30        39.26 o                         
   7  -9   4        345.13        352.90        19.10 o                         
   8  -9   4        356.21        364.36        20.81 o                         
   9  -9   4        511.29        443.06        43.22 o                         
  -8  -8   4          4.25         13.22         9.71 o                         
  -7  -8   4          0.56          0.91         5.59 o                         
  -6  -8   4         20.10         20.24         6.85 o                         
  -5  -8   4         27.40         18.17         5.21 o                         
  -4  -8   4         35.06         41.70         6.93 o                         
  -3  -8   4          1.01         -1.24         1.36 o                         
  -2  -8   4        168.47        156.19         9.09 o                         
  -1  -8   4       3184.86       3151.74        40.07 o                         
   0  -8   4       2232.70       2251.45        35.21 o                         
   1  -8   4       1052.33       1112.12        35.53 o                         
   2  -8   4       3602.12       3522.00       120.32 o                         
   3  -8   4       1600.19       1531.00        39.74 o                         
   4  -8   4        417.24        401.53        15.43 o                         
   5  -8   4        264.29        285.51        14.47 o                         
   6  -8   4        872.04        887.98        29.25 o                         
   7  -8   4        666.15        707.44        58.45 o                         
   8  -8   4          3.39         -0.23         3.21 o                         
   9  -8   4         21.37         36.91        12.68 o                         
  -8  -7   4         32.83         36.39         8.08 o                         
  -7  -7   4        206.84        212.56        18.03 o                         
  -6  -7   4         35.28         42.18         7.94 o                         
  -5  -7   4        213.21        209.49        15.12 o                         
  -4  -7   4       1150.24       1185.41        88.37 o                         
  -3  -7   4       1035.14       1061.93        20.58 o                         
  -2  -7   4         55.63         62.12         7.46 o                         
  -1  -7   4       1220.85       1102.21        23.98 o                         
   0  -7   4        387.67        376.38        11.06 o                         
   1  -7   4         13.78         10.88         2.49 o                         
   2  -7   4        669.36        743.77        25.49 o                         
   3  -7   4        525.22        531.68        34.95 o                         
   4  -7   4          5.79          7.76         6.39 o                         
   5  -7   4        553.52        603.24        18.65 o                         
   6  -7   4        972.32       1019.85        32.08 o                         
   7  -7   4         37.97         22.29         9.93 o                         
   8  -7   4         27.34         26.38         7.91 o                         
   9  -7   4         54.35         57.44         9.46 o                         
  -8  -6   4          0.08         -7.76         8.88 o                         
  -7  -6   4         26.71         18.19         6.35 o                         
  -6  -6   4        216.49        219.08        16.17 o                         
  -5  -6   4        346.86        313.13        18.31 o                         
  -4  -6   4       1204.55       1216.31        31.85 o                         
  -3  -6   4       1505.58       1534.16        32.75 o                         
  -2  -6   4         16.75         14.67         2.94 o                         
  -1  -6   4       2937.06       2894.99        44.79 o                         
   0  -6   4       6628.96       6868.59        61.06 o                         
   1  -6   4       4825.56       5084.07        63.37 o                         
   2  -6   4      12972.08      13768.60       153.07 o                         
   3  -6   4        974.61       1073.88        44.08 o                         
   4  -6   4          5.33          4.66         2.46 o                         
   5  -6   4        546.55        538.72        20.59 o                         
   6  -6   4        439.57        405.13        16.45 o                         
   7  -6   4         30.49         19.21         6.55 o                         
   8  -6   4          3.69         -3.88         6.34 o                         
   9  -6   4          9.43         13.30         5.72 o                         
  -9  -5   4        153.17        162.49        24.91 o                         
  -8  -5   4        479.36        494.11        27.75 o                         
  -7  -5   4        351.55        346.29        16.42 o                         
  -6  -5   4         81.43         82.45         9.70 o                         
  -5  -5   4        418.88        391.19        20.59 o                         
  -4  -5   4       3061.79       3106.93        40.25 o                         
  -3  -5   4       1917.07       1958.58        37.51 o                         
  -2  -5   4       2531.99       2565.67        62.02 o                         
  -1  -5   4       6086.50       6184.40        72.92 o                         
   0  -5   4        783.80        763.62        12.00 o                         
   1  -5   4      12667.00      12529.83       117.61 o                         
   2  -5   4       1175.32       1103.29        40.34 o                         
   3  -5   4        123.30        130.79        13.42 o                         
   4  -5   4       1888.01       1805.50        38.08 o                         
   5  -5   4       3033.25       2873.00       123.98 o                         
   6  -5   4       1451.09       1372.37        37.49 o                         
   7  -5   4        652.57        589.20        44.31 o                         
   8  -5   4        727.81        764.94        33.07 o                         
   9  -5   4        249.12        260.35        20.48 o                         
  -9  -4   4          1.49          1.07         4.52 o                         
  -8  -4   4         68.31         63.51         7.93 o                         
  -7  -4   4        272.04        262.99        18.59 o                         
  -6  -4   4         86.43         78.74         7.79 o                         
  -5  -4   4        788.92        813.63        18.72 o                         
  -4  -4   4         66.07         63.54         4.36 o                         
  -3  -4   4       2032.55       2155.45        42.19 o                         
  -2  -4   4       8081.98       8476.26       164.63 o                         
  -1  -4   4       7559.74       7650.93        85.42 o                         
   0  -4   4         16.48         16.13         1.30 o                         
   1  -4   4       3798.86       3913.53        48.60 o                         
   2  -4   4       8470.24       8206.58       119.31 o                         
   3  -4   4       7048.83       6971.09       332.76 o                         
   4  -4   4       5164.28       5348.99        61.86 o                         
   5  -4   4        896.13        837.86        21.79 o                         
   6  -4   4         70.77         74.13         7.85 o                         
   7  -4   4          0.21         -4.31         4.31 o                         
   8  -4   4         33.17         38.79        11.02 o                         
   9  -4   4          1.72          2.26         4.68 o                         
  10  -4   4          1.22          7.30         6.37 o                         
  -9  -3   4         85.10         85.74        11.69 o                         
  -8  -3   4        192.06        206.28        13.15 o                         
  -7  -3   4        221.23        230.14        12.84 o                         
  -6  -3   4       1024.71       1044.06        20.49 o                         
  -5  -3   4       1001.13        974.70        17.24 o                         
  -4  -3   4         56.18         63.84         4.67 o                         
  -3  -3   4       1936.23       2002.17        26.06 o                         
  -2  -3   4       4951.30       5064.09        69.64 o                         
  -1  -3   4          6.95          8.22         1.35 o                         
   0  -3   4        840.99        830.24        13.05 o                         
   1  -3   4       1221.69       1176.53        23.84 o                         
   2  -3   4        298.56        308.10        16.80 o                         
   3  -3   4       1152.80       1137.88        43.39 o                         
   4  -3   4       2042.63       1986.63        42.60 o                         
   5  -3   4         87.00         99.19         6.36 o                         
   6  -3   4          4.90          7.78         2.17 o                         
   7  -3   4        709.33        690.29        26.30 o                         
   8  -3   4        747.68        788.88        45.69 o                         
   9  -3   4        117.24        109.22        17.98 o                         
  10  -3   4         16.56         23.83        10.03 o                         
 -10  -2   4          1.94         -6.41         6.41 o                         
  -9  -2   4          0.05         -3.55         3.55 o                         
  -8  -2   4          5.62          5.75         3.48 o                         
  -7  -2   4         78.78         63.50         7.71 o                         
  -6  -2   4         96.89        101.66         7.73 o                         
  -5  -2   4         44.59         39.00         3.84 o                         
  -4  -2   4        695.14        723.26        21.64 o                         
  -3  -2   4       2148.12       2062.35        30.51 o                         
  -2  -2   4       5066.30       5327.76        61.56 o                         
  -1  -2   4       1864.70       1878.15        79.03 o                         
   0  -2   4       6813.92       7292.97        68.00 o                         
   1  -2   4       2541.75       2492.21        92.21 o                         
   2  -2   4       2116.48       2263.66        83.22 o                         
   3  -2   4        378.45        350.61        10.99 o                         
   4  -2   4       1136.52       1144.82        29.21 o                         
   5  -2   4        759.77        759.48        23.08 o                         
   6  -2   4          0.45         -1.88         1.88 o                         
   7  -2   4         10.11          8.62         4.24 o                         
   8  -2   4         52.72         60.31        12.95 o                         
   9  -2   4         11.07         16.43         7.70 o                         
  10  -2   4         13.44         20.09         8.35 o                         
 -10  -1   4         25.95          5.98         6.24 o                         
  -9  -1   4        103.96         91.05        11.12 o                         
  -8  -1   4        240.95        221.64        12.99 o                         
  -7  -1   4        313.44        288.39        11.44 o                         
  -6  -1   4        918.05        911.59        20.44 o                         
  -5  -1   4       2006.15       2040.33        53.50 o                         
  -4  -1   4        579.61        565.30        14.54 o                         
  -3  -1   4        101.33        111.65        13.87 o                         
  -2  -1   4        372.13        399.02         8.27 o                         
  -1  -1   4       1070.09       1071.04        39.89 o                         
   0  -1   4          0.36          2.37         1.80 o                         
   1  -1   4          1.69          9.45         4.43 o                         
   2  -1   4       1147.21       1143.73        92.05 o                         
   3  -1   4       5755.13       5679.25       113.59 o                         
   4  -1   4       1754.77       1746.94        54.74 o                         
   5  -1   4       1569.30       1536.17        51.62 o                         
   6  -1   4       1284.48       1228.39        27.24 o                         
   7  -1   4        129.63        117.52        16.88 o                         
   8  -1   4         37.08         47.15        11.95 o                         
   9  -1   4         22.01         11.34         7.58 o                         
  -9   0   4         27.55         27.99         5.39 o                         
  -8   0   4         12.34         13.94         3.82 o                         
  -7   0   4        566.37        551.06        29.01 o                         
  -6   0   4        533.00        491.77        14.20 o                         
  -5   0   4        261.59        273.30         9.36 o                         
  -4   0   4       6589.63       6671.70        79.82 o                         
  -3   0   4       5594.26       5612.35        81.67 o                         
  -2   0   4       1892.68       2058.79        25.42 o                         
  -1   0   4      10298.26       9885.67       255.64 o                         
   0   0   4      43568.19      37320.97       662.21 o                         
   1   0   4      16564.43      16163.48       304.21 o                         
   2   0   4       2532.47       2746.23        95.85 o                         
   3   0   4       1924.41       1872.10        30.28 o                         
   4   0   4       3953.62       4080.86        81.04 o                         
   5   0   4        452.16        487.75        20.56 o                         
   6   0   4          5.03          1.59         3.77 o                         
   7   0   4          0.36         -0.93         5.56 o                         
   8   0   4         16.90          9.51         7.37 o                         
   9   0   4        187.68        240.16        28.18 o                         
 -10   1   4        188.19        203.58        27.26 o                         
  -9   1   4        252.26        263.52        14.82 o                         
  -8   1   4         35.59         36.62         5.17 o                         
  -7   1   4        431.09        458.83        16.66 o                         
  -6   1   4       2050.44       1940.64        36.79 o                         
  -5   1   4       1393.12       1389.61        26.40 o                         
  -4   1   4       4328.04       4215.14        67.95 o                         
  -3   1   4       4591.89       4625.86        76.30 o                         
  -2   1   4         62.35         74.89         5.58 o                         
  -1   1   4       2759.75       2657.01        65.40 o                         
   0   1   4        229.98        227.83        14.72 o                         
   1   1   4         29.04         40.30         4.77 o                         
   2   1   4       1195.96       1305.85        32.16 o                         
   3   1   4       3802.31       3976.98        53.28 o                         
   4   1   4       2276.82       2265.43        36.45 o                         
   5   1   4       6216.55       6319.42       202.61 o                         
   6   1   4       1726.05       1769.04        68.34 o                         
   7   1   4        451.14        469.85        34.99 o                         
   8   1   4        167.90        166.51        22.56 o                         
   9   1   4        197.19        195.49        25.88 o                         
 -10   2   4         33.31         24.83        10.47 o                         
  -9   2   4         79.68         69.89        15.78 o                         
  -8   2   4         10.35         10.82         3.02 o                         
  -7   2   4          7.16          4.95         2.02 o                         
  -6   2   4         35.15         44.38         4.08 o                         
  -5   2   4       1968.34       1939.96        32.24 o                         
  -4   2   4        653.72        622.01        18.31 o                         
  -3   2   4         20.31         18.56         2.39 o                         
  -2   2   4       2983.92       2984.58        66.30 o                         
  -1   2   4       6342.87       6053.80        94.28 o                         
   0   2   4       2058.94       2029.34       107.54 o                         
   1   2   4       1692.02       1597.43        76.28 o                         
   2   2   4       5559.98       5469.08       278.27 o                         
   3   2   4       6612.86       7034.09        85.60 o                         
   4   2   4         15.18         23.00         2.98 o                         
   5   2   4         16.29          2.93         4.48 o                         
   6   2   4        171.36        162.97        20.04 o                         
   7   2   4        154.84        140.50        19.92 o                         
   8   2   4          1.78          5.40         5.32 o                         
 -10   3   4         34.17         30.40        14.47 o                         
  -9   3   4         10.86          4.44         5.50 o                         
  -8   3   4        204.25        223.50        15.26 o                         
  -7   3   4        436.24        424.60        12.80 o                         
  -6   3   4        145.17        130.80         7.60 o                         
  -5   3   4        109.10        119.05         8.16 o                         
  -4   3   4       1128.89       1159.85        28.39 o                         
  -3   3   4       6313.89       6221.44       109.82 o                         
  -2   3   4          0.34          1.37         1.43 o                         
  -1   3   4        801.62        854.46        16.32 o                         
   0   3   4          3.04          6.19         1.62 o                         
   1   3   4         59.66         36.12         7.08 o                         
   2   3   4       3099.81       3104.83        94.03 o                         
   3   3   4         59.17         46.31         3.82 o                         
   4   3   4         41.73         45.88         3.77 o                         
   5   3   4         18.04         12.45         6.50 o                         
   6   3   4        441.65        451.43        33.84 o                         
   7   3   4        492.52        480.43        37.49 o                         
   8   3   4         42.97         35.13        11.85 o                         
 -10   4   4          4.95         -8.27         8.27 o                         
  -9   4   4         16.85         28.98        11.02 o                         
  -8   4   4         52.37         50.68         7.41 o                         
  -7   4   4          1.29         -3.11         3.11 o                         
  -6   4   4         81.27         69.56         4.67 o                         
  -5   4   4       2374.94       2273.13        46.75 o                         
  -4   4   4       6200.57       6447.21       103.06 o                         
  -3   4   4       2976.57       2936.84        51.52 o                         
  -2   4   4       4235.21       4202.86        43.49 o                         
  -1   4   4       2136.88       2051.13        57.51 o                         
   0   4   4       1527.26       1649.71        82.09 o                         
   1   4   4       1509.99       1471.65        76.49 o                         
   2   4   4       2138.60       2192.21        73.33 o                         
   3   4   4       1115.14       1189.89        39.15 o                         
   4   4   4          0.90          2.71         2.65 o                         
   5   4   4          1.53         -9.02         9.02 o                         
   6   4   4        122.24        115.45        18.45 o                         
   7   4   4         40.43         38.29        11.32 o                         
   8   4   4         68.18         79.15        17.66 o                         
 -10   5   4         65.34         57.36        15.71 o                         
  -9   5   4        273.50        270.94        31.63 o                         
  -8   5   4        989.12       1090.53        60.20 o                         
  -7   5   4        503.01        549.16        21.14 o                         
  -6   5   4        558.88        546.96        22.58 o                         
  -5   5   4        910.25        894.52        27.65 o                         
  -4   5   4       1295.71       1346.51        26.26 o                         
  -3   5   4         25.92         29.35         3.51 o                         
  -2   5   4         10.91         10.45         1.48 o                         
  -1   5   4        869.48        896.02        25.31 o                         
   0   5   4        192.41        194.05        10.84 o                         
   1   5   4       7918.69       8175.53       223.96 o                         
   2   5   4       5608.69       5620.59       210.33 o                         
   3   5   4        634.50        605.81        33.20 o                         
   4   5   4        964.35       1006.91        59.13 o                         
   5   5   4        765.90        731.91        43.00 o                         
   6   5   4        185.47        189.21        23.45 o                         
   7   5   4        239.83        266.59        28.99 o                         
  -9   6   4         38.98         45.35        15.23 o                         
  -8   6   4          9.54         15.35         9.43 o                         
  -7   6   4         16.31         13.18         3.20 o                         
  -6   6   4        128.37        145.84        19.16 o                         
  -5   6   4       1175.11       1230.12        34.03 o                         
  -4   6   4       1564.38       1580.31        28.26 o                         
  -3   6   4       2382.24       2378.41        33.28 o                         
  -2   6   4       5500.60       5356.20        72.97 o                         
  -1   6   4       8369.88       8217.15       266.95 o                         
   0   6   4       3415.70       3436.54       185.41 o                         
   1   6   4        835.94        863.14        43.38 o                         
   2   6   4        278.10        244.54        16.44 o                         
   3   6   4        853.18        790.19        44.06 o                         
   4   6   4        871.28        850.49        40.02 o                         
   5   6   4        457.41        464.36        34.95 o                         
   6   6   4          9.12          8.05         6.09 o                         
   7   6   4         71.60         77.56        16.68 o                         
  -9   7   4        120.71        117.92        21.72 o                         
  -8   7   4        105.50        113.80        20.05 o                         
  -7   7   4        372.18        393.43        35.04 o                         
  -6   7   4        486.47        511.87        37.61 o                         
  -5   7   4        775.28        759.56        22.74 o                         
  -4   7   4        447.11        428.13        15.59 o                         
  -3   7   4          6.68          9.59         2.32 o                         
  -2   7   4        630.99        641.36        16.61 o                         
  -1   7   4        481.82        471.20        19.41 o                         
   0   7   4        155.91        153.63         6.83 o                         
   1   7   4          7.52          7.51         1.85 o                         
   2   7   4        271.63        269.29        15.49 o                         
   3   7   4       1316.00       1222.06       171.14 o                         
   4   7   4       1174.73       1110.27        31.95 o                         
   5   7   4        253.26        274.11        27.43 o                         
   6   7   4         21.81         28.63        11.57 o                         
   7   7   4         91.03         68.90        16.21 o                         
  -9   8   4          3.99          1.07         6.20 o                         
  -8   8   4          0.03         -7.48         7.48 o                         
  -7   8   4        202.65        210.77        26.49 o                         
  -6   8   4        629.91        627.82        30.73 o                         
  -5   8   4         36.38         26.74         4.68 o                         
  -4   8   4        105.23        128.15        10.10 o                         
  -3   8   4       1175.50       1241.53        26.21 o                         
  -2   8   4       1267.24       1288.78        38.57 o                         
  -1   8   4        298.69        276.10         9.23 o                         
   0   8   4       1101.81       1033.65        31.71 o                         
   1   8   4        346.06        327.41        20.80 o                         
   2   8   4        217.98        223.13        17.39 o                         
   3   8   4         20.05         24.08         5.57 o                         
   4   8   4          2.63          3.63         8.76 o                         
   5   8   4        146.58        152.86        21.40 o                         
   6   8   4          0.01         -8.05         8.05 o                         
  -9   9   4         82.47        104.96        22.10 o                         
  -8   9   4         53.76         36.10         9.19 o                         
  -7   9   4        101.22         95.95        13.50 o                         
  -6   9   4        124.70        111.67        13.54 o                         
  -5   9   4         36.93         48.37        12.08 o                         
  -4   9   4        126.27        134.26        10.93 o                         
  -3   9   4        133.78        140.33         8.46 o                         
  -2   9   4         27.20         30.80         3.93 o                         
  -1   9   4        643.71        695.64        16.06 o                         
   0   9   4         98.59         97.35         6.15 o                         
   1   9   4        124.34        117.92         6.30 o                         
   2   9   4        327.41        280.69        32.94 o                         
   3   9   4        385.19        357.45        23.11 o                         
   4   9   4        460.97        488.02        36.43 o                         
   5   9   4        133.66        150.89        21.72 o                         
   6   9   4        146.77        137.83        22.14 o                         
  -8  10   4         50.85         53.00        11.02 o                         
  -7  10   4        301.80        287.96        23.19 o                         
  -6  10   4        630.70        608.68        32.02 o                         
  -5  10   4       1037.58        984.45        54.78 o                         
  -4  10   4       1434.86       1477.32        31.35 o                         
  -3  10   4       1435.28       1337.33        36.28 o                         
  -2  10   4        329.39        332.85        19.87 o                         
  -1  10   4        500.50        551.73        26.78 o                         
   0  10   4       2514.09       2465.50        98.80 o                         
   1  10   4       1254.88       1206.45        82.48 o                         
   2  10   4        143.72        120.96         9.04 o                         
   3  10   4          3.72         -8.48         8.59 o                         
   4  10   4         15.61         22.34         9.62 o                         
   5  10   4          6.33          1.26         6.69 o                         
  -8  11   4         73.59         73.39        12.64 o                         
  -7  11   4        105.32        112.56        14.82 o                         
  -6  11   4        290.69        289.23        31.69 o                         
  -5  11   4         92.68         85.54        16.75 o                         
  -4  11   4          0.45          2.66         2.78 o                         
  -3  11   4        237.14        221.89        11.71 o                         
  -2  11   4         76.34         73.13         6.85 o                         
  -1  11   4        529.33        522.93        27.02 o                         
   0  11   4        556.36        590.86        20.32 o                         
   1  11   4        603.02        584.93        53.08 o                         
   2  11   4        428.42        420.47        21.12 o                         
   3  11   4        322.90        319.92        29.06 o                         
   4  11   4        159.08        163.89        22.44 o                         
   5  11   4        179.93        184.92        25.38 o                         
  -8  12   4          4.37          6.90         7.45 o                         
  -7  12   4         22.43         27.36        11.70 o                         
  -6  12   4         12.09          2.98         6.26 o                         
  -5  12   4        312.10        340.26        33.45 o                         
  -4  12   4        815.15        850.33        32.48 o                         
  -3  12   4        290.92        302.78        18.36 o                         
  -2  12   4        167.97        163.86        18.77 o                         
  -1  12   4        761.47        781.02        32.57 o                         
   0  12   4        123.15        125.10         8.95 o                         
   1  12   4         22.29         16.32         4.74 o                         
   2  12   4        315.23        337.20        23.85 o                         
   3  12   4        306.07        283.17        18.96 o                         
   4  12   4         14.10         -9.20         9.68 o                         
  -7  13   4        197.23        225.23        30.59 o                         
  -6  13   4         13.24          7.97         6.70 o                         
  -5  13   4          0.29         -6.32         6.57 o                         
  -4  13   4         33.73         25.61        11.24 o                         
  -3  13   4         67.76         68.74        17.76 o                         
  -2  13   4          0.80         -6.46         6.46 o                         
  -1  13   4          0.87         -1.85         6.73 o                         
   0  13   4         33.03         29.38         4.85 o                         
   1  13   4         74.51         54.92         7.99 o                         
   2  13   4        157.69        148.83        14.89 o                         
   3  13   4         70.27         76.40        10.28 o                         
   4  13   4         33.89         41.63        12.23 o                         
  -7  14   4         33.68         25.86        11.31 o                         
  -6  14   4         34.59         35.38        12.81 o                         
  -5  14   4         98.08         94.47        18.72 o                         
  -4  14   4        324.36        302.49        35.46 o                         
  -3  14   4        440.39        455.90        36.61 o                         
  -2  14   4        317.84        338.88        20.48 o                         
  -1  14   4         80.53         84.12        21.93 o                         
   0  14   4          4.24          3.39         3.48 o                         
   1  14   4          8.19          3.75         3.54 o                         
   2  14   4         75.65         71.13        10.04 o                         
   3  14   4         16.23          7.79         7.07 o                         
  -6  15   4         13.68          5.49         5.99 o                         
  -5  15   4         38.87         41.11        13.51 o                         
  -4  15   4          9.19          2.78         4.94 o                         
  -3  15   4         83.44         82.89        11.70 o                         
  -2  15   4        125.22        128.68        13.22 o                         
  -1  15   4         36.37         31.54         9.53 o                         
   0  15   4          8.11          8.38         6.11 o                         
   1  15   4        155.92        168.77        14.57 o                         
   2  15   4        122.25         99.43        16.46 o                         
  -6  16   4         99.89         97.70        20.57 o                         
  -5  16   4        187.29        199.40        28.90 o                         
  -4  16   4        104.60         93.33        14.06 o                         
  -3  16   4        108.89         97.09        16.30 o                         
  -2  16   4        165.15        130.10        18.23 o                         
  -1  16   4        219.83        227.56        24.44 o                         
   0  16   4         63.35         66.14        13.67 o                         
  -4  17   4          2.60         -4.02         5.84 o                         
  -3  17   4          3.50          5.33         6.54 o                         
  -2  17   4          7.92          8.04         7.98 o                         
   0 -18   5         94.46        109.95        18.39 o                         
   1 -18   5        143.97        141.26        19.83 o                         
   2 -18   5          1.00         -1.35         6.59 o                         
   3 -18   5         21.74         37.51        12.03 o                         
   4 -18   5          3.44          5.22         9.21 o                         
  -1 -17   5         92.91        100.97        16.31 o                         
   0 -17   5         17.17         26.01         9.29 o                         
   1 -17   5          4.74         -0.77         6.03 o                         
   2 -17   5        164.65        184.99        22.13 o                         
   3 -17   5         87.15         96.53        16.38 o                         
   4 -17   5         16.07         23.39         9.89 o                         
   5 -17   5         38.28         53.64        16.48 o                         
   6 -17   5        133.42        132.42        24.62 o                         
  -3 -16   5         12.27         13.38         6.58 o                         
  -2 -16   5          8.43          5.29        11.66 o                         
  -1 -16   5         17.59         21.94         9.61 o                         
   0 -16   5        130.46        131.44        17.87 o                         
   1 -16   5          0.38          7.71         7.04 o                         
   2 -16   5          0.04         -4.89         7.57 o                         
   3 -16   5          0.65         -5.85         8.75 o                         
   4 -16   5        121.23        120.07        10.45 o                         
   5 -16   5        417.22        449.82        41.63 o                         
   6 -16   5        116.77        149.74        25.10 o                         
  -4 -15   5          0.03         -2.29         9.64 o                         
  -3 -15   5          1.49          0.05         4.37 o                         
  -2 -15   5         46.51         33.81         7.26 o                         
  -1 -15   5        303.82        317.68        27.41 o                         
   0 -15   5        575.84        553.22        25.16 o                         
   1 -15   5        813.07        787.52        52.55 o                         
   2 -15   5        365.59        381.16        17.09 o                         
   3 -15   5        137.26        172.48        13.26 o                         
   4 -15   5        146.57        140.86        20.06 o                         
   5 -15   5        372.08        398.12        38.49 o                         
   6 -15   5        204.89        240.02        30.75 o                         
   7 -15   5         44.42         55.38        16.35 o                         
  -4 -14   5        194.80        219.36        20.77 o                         
  -3 -14   5        174.81        183.30        16.02 o                         
  -2 -14   5        454.63        460.11        25.28 o                         
  -1 -14   5        270.39        275.31        34.64 o                         
   0 -14   5          0.66         -3.11         4.32 o                         
   1 -14   5         15.63         14.42         4.99 o                         
   2 -14   5        587.74        596.33        36.44 o                         
   3 -14   5        294.29        300.01        18.79 o                         
   4 -14   5        244.80        266.93        18.99 o                         
   5 -14   5        264.54        317.76        32.24 o                         
   6 -14   5         94.59         82.91        17.48 o                         
   7 -14   5        192.60        215.97        28.98 o                         
  -5 -13   5         10.88          3.70         5.62 o                         
  -4 -13   5          8.68          9.60         5.27 o                         
  -3 -13   5         66.08         62.43         9.15 o                         
  -2 -13   5        260.03        240.76        19.72 o                         
  -1 -13   5         87.10         97.41        10.69 o                         
   0 -13   5         65.97         60.49         5.95 o                         
   1 -13   5        852.48        862.36        17.22 o                         
   2 -13   5       1842.11       1825.26        85.35 o                         
   3 -13   5        526.09        544.37        25.20 o                         
   4 -13   5        243.83        214.55        26.69 o                         
   5 -13   5        246.85        275.43        28.49 o                         
   6 -13   5        151.13        140.55        21.57 o                         
   7 -13   5        110.43        133.77        22.10 o                         
   8 -13   5        125.84        118.33        21.92 o                         
  -5 -12   5         36.60         21.84        10.59 o                         
  -4 -12   5         48.93         45.01        11.19 o                         
  -3 -12   5        114.26        104.22        11.42 o                         
  -2 -12   5        181.96        176.81        12.38 o                         
  -1 -12   5          4.55          8.39         2.35 o                         
   0 -12   5          0.23          2.04         1.66 o                         
   1 -12   5         87.11         83.95         4.49 o                         
   2 -12   5         27.65         30.25         4.42 o                         
   3 -12   5        350.69        348.58        27.82 o                         
   4 -12   5         82.23         74.51        14.78 o                         
   5 -12   5         18.98         19.61         7.91 o                         
   6 -12   5        212.98        220.81        13.88 o                         
   7 -12   5        580.23        610.71        46.04 o                         
   8 -12   5        120.13        122.66        22.23 o                         
  -6 -11   5          0.36          1.97         7.28 o                         
  -5 -11   5         34.50         29.32        10.96 o                         
  -4 -11   5        205.36        199.79        23.99 o                         
  -3 -11   5       1536.90       1502.80        34.65 o                         
  -2 -11   5        478.75        497.37        14.08 o                         
  -1 -11   5          4.41          3.76         1.82 o                         
   0 -11   5        484.30        502.25        14.89 o                         
   1 -11   5       2771.81       2820.07        94.37 o                         
   2 -11   5        693.86        732.64        19.68 o                         
   3 -11   5        118.20        120.68         7.06 o                         
   4 -11   5        889.64        915.62        46.94 o                         
   5 -11   5        132.36        114.95        16.93 o                         
   6 -11   5         12.67          8.37         3.26 o                         
   7 -11   5          1.51          6.12         3.36 o                         
   8 -11   5          8.10         -6.60         8.02 o                         
  -7 -10   5        151.29        147.51        24.58 o                         
  -6 -10   5        412.94        410.23        38.41 o                         
  -5 -10   5        357.25        338.93        32.70 o                         
  -4 -10   5        119.56        101.02         5.83 o                         
  -3 -10   5        454.38        459.27        14.57 o                         
  -2 -10   5        983.71        942.17        20.24 o                         
  -1 -10   5       2153.52       2092.17        33.74 o                         
   0 -10   5        517.63        509.37        11.25 o                         
   1 -10   5          9.08          8.83         3.19 o                         
   2 -10   5        246.29        256.91         9.48 o                         
   3 -10   5       1702.47       1727.77        48.34 o                         
   4 -10   5        187.26        142.34        17.39 o                         
   5 -10   5        542.74        524.06        35.44 o                         
   6 -10   5        801.17        851.83        29.01 o                         
   7 -10   5        247.22        251.77        16.48 o                         
   8 -10   5        245.57        246.71        29.37 o                         
  -7  -9   5          1.52         -3.78         9.36 o                         
  -6  -9   5          8.90         10.03        16.09 o                         
  -5  -9   5          9.55         14.76        10.25 o                         
  -4  -9   5         53.77         53.99        12.13 o                         
  -3  -9   5          7.00          5.43         1.82 o                         
  -2  -9   5        784.96        848.59        15.24 o                         
  -1  -9   5       8881.01       8853.91       130.54 o                         
   0  -9   5       8689.78       8588.22       185.70 o                         
   1  -9   5        950.49        987.35        19.76 o                         
   2  -9   5        869.45        949.51        21.02 o                         
   3  -9   5       4117.48       4220.48        74.44 o                         
   4  -9   5       2627.66       2789.90        85.61 o                         
   5  -9   5       1089.06       1129.54        52.33 o                         
   6  -9   5        852.69        860.69        64.36 o                         
   7  -9   5        300.93        329.52        33.77 o                         
   8  -9   5          4.73          4.47         5.24 o                         
   9  -9   5         23.51         41.75        15.48 o                         
  -8  -8   5          3.88          0.64         6.57 o                         
  -7  -8   5        251.77        305.35        22.31 o                         
  -6  -8   5        465.12        497.70        26.57 o                         
  -5  -8   5        119.07        135.78        12.80 o                         
  -4  -8   5        385.17        410.86        14.38 o                         
  -3  -8   5       1073.07       1209.86        34.58 o                         
  -2  -8   5        524.12        504.73         9.85 o                         
  -1  -8   5       1131.62       1121.56        15.82 o                         
   0  -8   5        137.15        134.93         6.33 o                         
   1  -8   5       1619.34       1561.87        24.18 o                         
   2  -8   5         58.64         57.83         4.48 o                         
   3  -8   5        869.30        881.79        22.96 o                         
   4  -8   5        355.35        377.08        22.12 o                         
   5  -8   5        253.53        267.91        23.61 o                         
   6  -8   5        667.77        662.23        37.58 o                         
   7  -8   5        273.86        269.87        17.51 o                         
   8  -8   5         86.83         91.94        11.06 o                         
   9  -8   5         85.87         49.06        16.08 o                         
  -8  -7   5          0.05         -9.26         9.26 o                         
  -7  -7   5         17.03         17.02         6.18 o                         
  -6  -7   5         97.12         75.41        10.01 o                         
  -5  -7   5         46.65         56.75         8.05 o                         
  -4  -7   5         11.02          1.81         2.45 o                         
  -3  -7   5         21.14         20.11         2.50 o                         
  -2  -7   5       1708.38       1563.76        30.43 o                         
  -1  -7   5       3551.16       3635.37        44.10 o                         
   0  -7   5       1496.20       1570.47        22.34 o                         
   1  -7   5        745.14        779.37        17.86 o                         
   2  -7   5       1061.24       1092.45        23.23 o                         
   3  -7   5        681.85        716.48        36.55 o                         
   4  -7   5          1.24          1.46         1.05 o                         
   5  -7   5         28.41         46.02        12.81 o                         
   6  -7   5       1106.18       1095.67        34.24 o                         
   7  -7   5         93.35         89.63        17.73 o                         
   8  -7   5         14.18          4.53         5.86 o                         
   9  -7   5          4.50         -0.47         3.69 o                         
  -8  -6   5        228.38        217.93        31.80 o                         
  -7  -6   5         85.87         83.23         8.12 o                         
  -6  -6   5          1.48          2.19         4.23 o                         
  -5  -6   5        459.55        468.15        21.15 o                         
  -4  -6   5       2754.12       2784.62        44.02 o                         
  -3  -6   5        289.99        290.14        16.94 o                         
  -2  -6   5        942.18        909.95        17.45 o                         
  -1  -6   5        424.14        438.31        12.49 o                         
   0  -6   5        702.98        769.37        12.21 o                         
   1  -6   5        335.39        353.66         9.14 o                         
   2  -6   5       1646.76       1700.82        36.99 o                         
   3  -6   5         18.81         22.57         6.27 o                         
   4  -6   5        384.89        392.81        11.67 o                         
   5  -6   5       3662.34       3499.85        95.96 o                         
   6  -6   5       1194.41       1206.87        43.47 o                         
   7  -6   5        219.78        237.19        21.57 o                         
   8  -6   5         94.20         97.14        15.99 o                         
   9  -6   5         83.70         84.42        11.82 o                         
  -9  -5   5          6.97          2.28         7.59 o                         
  -8  -5   5          4.10          6.33        10.18 o                         
  -7  -5   5         16.04         14.02         4.16 o                         
  -6  -5   5          0.23          1.16         2.67 o                         
  -5  -5   5        988.00       1020.14        31.56 o                         
  -4  -5   5       3145.40       3310.00        37.46 o                         
  -3  -5   5       1115.25       1049.83        21.02 o                         
  -2  -5   5       1501.73       1519.54        29.58 o                         
  -1  -5   5       3511.86       3567.06        39.54 o                         
   0  -5   5       1978.64       1961.59        20.00 o                         
   1  -5   5      13451.34      13395.55       205.74 o                         
   2  -5   5       3795.46       3769.49        94.00 o                         
   3  -5   5       1903.05       1825.88        58.78 o                         
   4  -5   5        783.42        797.13        21.14 o                         
   5  -5   5        251.42        253.04        13.07 o                         
   6  -5   5         55.14         42.00         4.71 o                         
   7  -5   5          4.24         -4.09         5.88 o                         
   8  -5   5          8.38         -0.88         5.30 o                         
   9  -5   5          3.21         -4.87         4.87 o                         
  10  -5   5         77.04         84.99        17.09 o                         
  -9  -4   5        235.34        255.15        30.30 o                         
  -8  -4   5        428.24        427.00        22.48 o                         
  -7  -4   5        332.36        328.46        18.14 o                         
  -6  -4   5        552.77        572.95        19.47 o                         
  -5  -4   5       2182.82       2206.06        40.98 o                         
  -4  -4   5       1830.19       1897.10        25.06 o                         
  -3  -4   5        298.98        286.11        14.05 o                         
  -2  -4   5       3187.01       3095.73        50.78 o                         
  -1  -4   5       6977.52       6905.96        69.14 o                         
   0  -4   5        371.57        387.83         7.64 o                         
   1  -4   5        624.31        591.51        13.04 o                         
   2  -4   5          3.71         14.79         3.13 o                         
   3  -4   5        412.24        393.87        33.12 o                         
   4  -4   5       3194.20       3061.95        71.54 o                         
   5  -4   5       2138.33       2071.79        54.84 o                         
   6  -4   5        556.14        524.03        16.44 o                         
   7  -4   5        700.38        688.14        48.90 o                         
   8  -4   5       1375.75       1358.39        61.93 o                         
   9  -4   5        239.53        214.08        25.25 o                         
  10  -4   5         22.57         11.35         8.61 o                         
  -9  -3   5          0.64         -8.08         8.08 o                         
  -8  -3   5        109.01        126.57        10.52 o                         
  -7  -3   5         82.51         85.46        10.19 o                         
  -6  -3   5        256.55        271.22        10.21 o                         
  -5  -3   5        292.85        286.30        10.41 o                         
  -4  -3   5        140.30        169.16         7.06 o                         
  -3  -3   5       1150.36       1260.64        25.98 o                         
  -2  -3   5      12449.18      12577.91       168.45 o                         
  -1  -3   5       2406.45       2358.77        38.69 o                         
   0  -3   5       2496.58       2526.58        53.19 o                         
   1  -3   5       3837.13       3853.80        49.56 o                         
   2  -3   5       6229.87       6483.93       201.45 o                         
   3  -3   5       5648.94       5633.72       223.60 o                         
   4  -3   5       2648.93       2582.17        63.06 o                         
   5  -3   5        951.15        941.50        22.24 o                         
   6  -3   5          8.00          8.00         2.60 o                         
   7  -3   5         10.37         11.79         2.91 o                         
   8  -3   5         31.47         39.35        11.97 o                         
   9  -3   5         11.96         10.74         7.47 o                         
  10  -3   5          1.39         -8.37         8.37 o                         
  -9  -2   5         23.03         27.72        10.01 o                         
  -8  -2   5        107.17         92.72         8.67 o                         
  -7  -2   5        457.92        452.21        17.69 o                         
  -6  -2   5        484.74        459.51        16.33 o                         
  -5  -2   5         70.20         64.63         4.84 o                         
  -4  -2   5          9.72         12.29         3.52 o                         
  -3  -2   5        211.19        203.87         9.15 o                         
  -2  -2   5       1912.76       1880.03        27.32 o                         
  -1  -2   5          4.45          6.09         1.89 o                         
   0  -2   5         28.52         31.82         1.88 o                         
   1  -2   5         27.51         24.64         3.03 o                         
   2  -2   5       1818.74       1896.40       134.13 o                         
   3  -2   5       4235.87       4030.98       200.03 o                         
   4  -2   5        704.02        731.65        15.88 o                         
   5  -2   5        335.72        346.62        17.49 o                         
   6  -2   5        364.89        342.32        13.76 o                         
   7  -2   5        981.20        962.95        45.59 o                         
   8  -2   5        124.01        122.82        18.84 o                         
   9  -2   5          5.40         -2.59         7.16 o                         
  -9  -1   5          1.38         -0.67         4.22 o                         
  -8  -1   5         33.49         27.24         4.76 o                         
  -7  -1   5        330.44        325.27        14.65 o                         
  -6  -1   5         25.87         29.77         4.57 o                         
  -5  -1   5         41.37         39.73         3.98 o                         
  -4  -1   5        170.34        182.02         9.82 o                         
  -3  -1   5       7377.95       7438.38       104.99 o                         
  -2  -1   5      10459.39      10935.02       147.35 o                         
  -1  -1   5        215.90        217.75         9.73 o                         
   0  -1   5       2902.01       2787.92        81.02 o                         
   1  -1   5       8096.52       7942.36       461.83 o                         
   2  -1   5       1057.52       1171.72        38.62 o                         
   3  -1   5          6.95         17.08         4.62 o                         
   4  -1   5       1129.97       1148.68        23.53 o                         
   5  -1   5       1156.64       1180.94        29.26 o                         
   6  -1   5        108.85        102.93        10.16 o                         
   7  -1   5        119.61        111.10        16.97 o                         
   8  -1   5         14.89         -2.01         6.76 o                         
   9  -1   5         57.59         57.60        14.47 o                         
  -9   0   5        285.10        298.39        20.39 o                         
  -8   0   5        214.82        216.21        16.25 o                         
  -7   0   5        428.10        426.30        16.45 o                         
  -6   0   5       1640.16       1672.01        28.68 o                         
  -5   0   5       3918.24       4013.75        70.10 o                         
  -4   0   5        424.02        402.45        15.04 o                         
  -3   0   5        453.03        479.60        11.20 o                         
  -2   0   5        502.21        456.37        15.11 o                         
  -1   0   5       1104.21       1205.73        75.04 o                         
   0   0   5        238.31        229.88        15.48 o                         
   1   0   5       1191.15       1233.72        43.29 o                         
   2   0   5       2274.49       2174.45       126.34 o                         
   3   0   5       3066.36       3139.51        55.42 o                         
   4   0   5       4750.97       4976.73        66.83 o                         
   5   0   5       2179.76       2345.66        40.60 o                         
   6   0   5       1397.67       1490.12        61.16 o                         
   7   0   5        758.21        782.03        46.08 o                         
   8   0   5         60.06         43.62        11.91 o                         
   9   0   5        197.31        204.40        26.52 o                         
 -10   1   5         28.61          9.80         8.50 o                         
  -9   1   5         53.45         55.17         9.14 o                         
  -8   1   5         19.78         15.56         5.03 o                         
  -7   1   5         21.32         24.91         5.72 o                         
  -6   1   5          9.43          4.28         2.69 o                         
  -5   1   5       1292.63       1273.28        32.16 o                         
  -4   1   5       6395.38       6364.53       123.60 o                         
  -3   1   5       3393.60       3454.32        58.40 o                         
  -2   1   5       3774.72       3854.16        56.49 o                         
  -1   1   5      15736.35      14352.70       273.56 o                         
   0   1   5      23574.76      21194.18       392.89 o                         
   1   1   5       4164.51       4172.33       101.53 o                         
   2   1   5       3197.18       3660.23        70.68 o                         
   3   1   5       2758.57       2819.58        73.61 o                         
   4   1   5       1338.56       1389.15        38.51 o                         
   5   1   5          1.11          3.04         2.27 o                         
   6   1   5        176.66        154.11        19.01 o                         
   7   1   5        305.12        301.01        29.03 o                         
   8   1   5         28.97         22.85         9.64 o                         
 -10   2   5        161.61        141.37        23.82 o                         
  -9   2   5         26.86         29.23        10.25 o                         
  -8   2   5         40.09         53.29         7.75 o                         
  -7   2   5        565.14        524.42        23.05 o                         
  -6   2   5       1776.52       1667.30        76.87 o                         
  -5   2   5        934.12        898.08        25.54 o                         
  -4   2   5       1496.46       1454.86        29.36 o                         
  -3   2   5       1892.08       1707.12        50.29 o                         
  -2   2   5        304.22        278.12         9.01 o                         
  -1   2   5        500.96        530.13        25.27 o                         
   0   2   5          2.50         10.12         4.02 o                         
   1   2   5         30.16         37.11         3.93 o                         
   2   2   5          7.68         10.02         8.25 o                         
   3   2   5        205.54        213.82         8.55 o                         
   4   2   5       1664.42       1773.28        32.10 o                         
   5   2   5        277.56        301.31        24.18 o                         
   6   2   5        614.74        630.92        40.49 o                         
   7   2   5        506.45        518.98        39.09 o                         
   8   2   5        220.95        196.57        25.63 o                         
 -10   3   5          8.57          7.47         5.73 o                         
  -9   3   5          8.26         17.32         9.52 o                         
  -8   3   5          1.98          4.21         3.27 o                         
  -7   3   5          1.56          2.89         1.96 o                         
  -6   3   5         36.26         32.86         5.17 o                         
  -5   3   5        831.00        835.49        23.83 o                         
  -4   3   5        962.12        878.24        27.86 o                         
  -3   3   5       2305.43       2237.38        50.85 o                         
  -2   3   5       1787.88       1842.16        33.50 o                         
  -1   3   5       2865.10       2808.06        45.69 o                         
   0   3   5       1985.78       2044.48        77.83 o                         
   1   3   5       2828.44       3046.33        80.29 o                         
   2   3   5       2103.44       2125.41        83.36 o                         
   3   3   5        534.81        501.75        17.53 o                         
   4   3   5          1.15         -0.18         1.69 o                         
   5   3   5          0.35        -11.85        11.85 o                         
   6   3   5        172.00        198.71        22.91 o                         
   7   3   5         28.41         20.20         9.71 o                         
   8   3   5          0.11         -0.52         6.60 o                         
 -10   4   5         12.07         11.85         8.68 o                         
  -9   4   5        111.14         98.32        18.79 o                         
  -8   4   5        555.87        613.67        25.51 o                         
  -7   4   5        521.93        526.35        29.72 o                         
  -6   4   5         15.62         12.22         2.68 o                         
  -5   4   5          4.54          4.95         1.64 o                         
  -4   4   5       1144.64       1124.46        30.94 o                         
  -3   4   5        188.67        180.36         5.80 o                         
  -2   4   5         32.11         27.57         6.04 o                         
  -1   4   5         29.70         26.70         2.52 o                         
   0   4   5        262.38        258.24        12.70 o                         
   1   4   5       4214.00       4396.63       295.30 o                         
   2   4   5       1773.80       1783.52        63.51 o                         
   3   4   5        207.05        198.11        11.14 o                         
   4   4   5        135.01        136.39        21.51 o                         
   5   4   5        877.56        962.08        49.92 o                         
   6   4   5        756.17        802.69        48.36 o                         
   7   4   5         85.92        104.63        18.66 o                         
 -10   5   5          0.18         -8.21         8.21 o                         
  -9   5   5         11.54         17.51        10.43 o                         
  -8   5   5        102.75        108.33        19.30 o                         
  -7   5   5         47.14         42.50         6.76 o                         
  -6   5   5        182.82        172.41        12.52 o                         
  -5   5   5        876.54        867.78        23.40 o                         
  -4   5   5       2158.08       2206.20        34.34 o                         
  -3   5   5       3987.98       4079.46        86.72 o                         
  -2   5   5       2356.33       2243.77        40.33 o                         
  -1   5   5       4038.06       4046.23       156.80 o                         
   0   5   5       3525.71       3539.11       185.90 o                         
   1   5   5       2159.34       2229.87       201.46 o                         
   2   5   5       1126.49       1173.67        44.42 o                         
   3   5   5         65.61         64.07         7.98 o                         
   4   5   5          0.43         -3.14         3.61 o                         
   5   5   5        150.22        154.92        20.21 o                         
   6   5   5         55.99         71.90        14.94 o                         
   7   5   5        185.88        185.34        25.09 o                         
  -9   6   5        229.09        277.37        32.91 o                         
  -8   6   5        522.95        526.79        42.91 o                         
  -7   6   5        634.76        690.93        39.38 o                         
  -6   6   5        366.29        356.42        16.01 o                         
  -5   6   5       1029.93       1070.96        28.40 o                         
  -4   6   5        427.62        394.53        16.66 o                         
  -3   6   5          6.12          7.90         1.89 o                         
  -2   6   5        259.37        264.03         9.87 o                         
  -1   6   5       1069.74       1115.34        39.85 o                         
   0   6   5         77.27         64.46         4.85 o                         
   1   6   5       1949.66       1977.85        96.60 o                         
   2   6   5        402.16        347.66        17.82 o                         
   3   6   5        866.28        876.56       103.80 o                         
   4   6   5       2236.31       2311.31        46.18 o                         
   5   6   5        467.53        507.60        37.82 o                         
   6   6   5         86.90         73.51        15.66 o                         
   7   6   5        153.31        181.03        25.10 o                         
  -9   7   5         29.85         20.69        10.70 o                         
  -8   7   5          1.94         -8.03         9.39 o                         
  -7   7   5          0.79         -0.39         4.74 o                         
  -6   7   5        818.96        856.14        36.15 o                         
  -5   7   5        224.66        217.94        12.36 o                         
  -4   7   5          7.11          5.89         2.97 o                         
  -3   7   5        875.81        865.48        20.27 o                         
  -2   7   5       4718.83       4748.90       149.28 o                         
  -1   7   5       3338.24       3294.11       134.61 o                         
   0   7   5       1183.14       1234.90        53.39 o                         
   1   7   5       1212.67       1219.96        96.01 o                         
   2   7   5       1062.09       1028.49        92.83 o                         
   3   7   5         39.70         41.82         7.09 o                         
   4   7   5        208.86        194.46        10.89 o                         
   5   7   5        104.92        111.95        18.09 o                         
   6   7   5         41.95         45.46        12.89 o                         
  -9   8   5         37.70         49.64        16.55 o                         
  -8   8   5         32.88         37.49         9.28 o                         
  -7   8   5         74.92         97.71        13.27 o                         
  -6   8   5        473.59        487.75        27.47 o                         
  -5   8   5        104.60         90.39        10.28 o                         
  -4   8   5         38.88         30.04         5.14 o                         
  -3   8   5         27.82         27.15         3.94 o                         
  -2   8   5         17.06         21.03         3.17 o                         
  -1   8   5         96.48         95.14         5.63 o                         
   0   8   5         25.23         25.74         3.40 o                         
   1   8   5         74.39         83.10         7.19 o                         
   2   8   5         13.96         10.85         3.85 o                         
   3   8   5        761.45        825.91        44.49 o                         
   4   8   5        369.56        357.71        30.98 o                         
   5   8   5        125.83        136.53        20.33 o                         
   6   8   5         89.48        122.76        20.64 o                         
  -8   9   5         20.58         20.31         7.44 o                         
  -7   9   5        404.60        433.18        28.04 o                         
  -6   9   5        364.85        398.58        36.19 o                         
  -5   9   5        145.24        169.88        22.17 o                         
  -4   9   5        372.10        386.36        18.80 o                         
  -3   9   5       1046.85       1057.45        32.19 o                         
  -2   9   5        863.64        888.18        20.49 o                         
  -1   9   5        773.86        787.51        32.50 o                         
   0   9   5        530.91        552.15        23.64 o                         
   1   9   5       1126.60       1075.29        44.84 o                         
   2   9   5         43.97         44.18         8.50 o                         
   3   9   5         40.73         31.86         8.77 o                         
   4   9   5          4.29          0.19         9.21 o                         
   5   9   5          4.33          6.54         7.35 o                         
  -8  10   5        129.70        139.14        17.28 o                         
  -7  10   5         46.07         50.56        15.37 o                         
  -6  10   5        103.87        101.02        18.76 o                         
  -5  10   5        262.93        251.70        27.82 o                         
  -4  10   5         32.34         31.51         6.75 o                         
  -3  10   5          2.24          7.57         3.23 o                         
  -2  10   5        196.61        211.42         8.23 o                         
  -1  10   5        239.61        255.26        11.33 o                         
   0  10   5       1203.48       1200.37        67.77 o                         
   1  10   5        383.78        364.88        28.10 o                         
   2  10   5        185.80        196.07        20.92 o                         
   3  10   5        379.71        408.29        32.38 o                         
   4  10   5        340.10        351.19        32.35 o                         
   5  10   5        376.58        367.40        35.51 o                         
  -8  11   5         27.53         40.41        14.80 o                         
  -7  11   5        131.50        103.63        21.18 o                         
  -6  11   5        157.59        174.91        24.93 o                         
  -5  11   5        439.29        451.43        38.45 o                         
  -4  11   5       1574.53       1607.84       151.92 o                         
  -3  11   5        789.85        830.32        38.03 o                         
  -2  11   5        452.33        427.05        43.07 o                         
  -1  11   5        782.69        810.23        37.12 o                         
   0  11   5        975.64        988.07        69.86 o                         
   1  11   5        204.74        193.19        13.65 o                         
   2  11   5         73.00         75.88         9.14 o                         
   3  11   5        202.50        190.47        22.89 o                         
   4  11   5         30.68         29.01        10.90 o                         
  -7  12   5        193.29        191.26        28.31 o                         
  -6  12   5        209.84        171.74        26.13 o                         
  -5  12   5         21.47         28.26        10.15 o                         
  -4  12   5         69.12         54.12         8.29 o                         
  -3  12   5         83.25         82.13        10.01 o                         
  -2  12   5          5.38         -3.47         4.19 o                         
  -1  12   5         38.38         30.64         4.55 o                         
   0  12   5          4.66          5.69         3.05 o                         
   1  12   5         30.31         24.16         5.80 o                         
   2  12   5        224.41        219.05        16.05 o                         
   3  12   5        143.26        153.45        14.13 o                         
   4  12   5         46.14         44.63        12.63 o                         
  -7  13   5          8.24         -1.81         7.10 o                         
  -6  13   5          7.25          1.49         7.24 o                         
  -5  13   5        142.49        159.77        24.10 o                         
  -4  13   5        226.52        223.45        33.56 o                         
  -3  13   5        247.19        253.80        35.62 o                         
  -2  13   5        422.76        372.79        34.86 o                         
  -1  13   5        271.21        285.91        23.40 o                         
   0  13   5          2.33         -2.16         2.95 o                         
   1  13   5         65.10         62.24        11.00 o                         
   2  13   5        187.44        167.27        14.59 o                         
   3  13   5         90.83         80.08        10.75 o                         
  -6  14   5          1.45          1.81         7.43 o                         
  -5  14   5          0.18         -9.33         9.33 o                         
  -4  14   5          0.03          4.33         6.33 o                         
  -3  14   5         21.83         19.04         5.97 o                         
  -2  14   5        102.83        108.69        21.26 o                         
  -1  14   5         10.82          3.58         4.72 o                         
   0  14   5          3.21          5.49         3.21 o                         
   1  14   5         89.73         93.93        10.85 o                         
   2  14   5        216.93        198.74        16.50 o                         
   3  14   5         89.43         65.81        14.55 o                         
  -6  15   5         60.65         52.75        15.37 o                         
  -5  15   5        134.30        126.03        22.95 o                         
  -4  15   5        197.19        213.43        24.87 o                         
  -3  15   5        125.77        122.60        13.59 o                         
  -2  15   5        209.19        211.12        17.23 o                         
  -1  15   5        157.34        148.48        18.63 o                         
   0  15   5         51.66         40.81        10.62 o                         
   1  15   5          7.28         -0.41         5.71 o                         
   2  15   5          0.06         -7.23         7.23 o                         
  -5  16   5         45.40         50.21        16.79 o                         
  -4  16   5         13.00          5.30         4.62 o                         
  -3  16   5         36.79         19.26         8.03 o                         
  -2  16   5         52.18         29.76         9.80 o                         
  -1  16   5          8.76         19.22         8.75 o                         
   0  16   5         44.02         53.14        12.87 o                         
  -3  17   5         38.95         22.11         8.50 o                         
  -2  17   5        136.90        122.43        18.61 o                         
   0 -18   6         22.31         19.34         9.93 o                         
   1 -18   6          0.24          6.24         7.76 o                         
   2 -18   6         29.75         16.25         7.57 o                         
   3 -18   6        328.66        344.78        31.85 o                         
   4 -18   6        168.05        198.03        24.76 o                         
  -2 -17   6          0.44         -9.57         9.57 o                         
  -1 -17   6          8.47         -1.32         4.41 o                         
   0 -17   6        136.94        153.17        19.84 o                         
   1 -17   6         40.27         37.17        10.65 o                         
   2 -17   6         29.58         44.19        11.32 o                         
   3 -17   6          3.36         -1.75         6.85 o                         
   4 -17   6          0.68         -2.68         8.93 o                         
   5 -17   6         55.47         36.28        13.01 o                         
   6 -17   6         31.48         27.99        11.83 o                         
  -3 -16   6         33.12         26.34         8.68 o                         
  -2 -16   6         96.94         82.08        13.07 o                         
  -1 -16   6        203.31        190.26        16.05 o                         
   0 -16   6        135.82        135.74        18.35 o                         
   1 -16   6        240.40        238.99        16.47 o                         
   2 -16   6        358.28        381.96        30.37 o                         
   3 -16   6        121.32        138.92        19.37 o                         
   4 -16   6         20.17         18.48         4.65 o                         
   5 -16   6        165.84        175.08        26.28 o                         
   6 -16   6        110.04        111.09        21.75 o                         
   7 -16   6          1.42         -4.39         6.81 o                         
  -4 -15   6        300.97        308.94        40.01 o                         
  -3 -15   6         40.18         29.31        10.39 o                         
  -2 -15   6          0.26         -0.65         4.55 o                         
  -1 -15   6        111.79        132.33        17.51 o                         
   0 -15   6         51.37         40.01        12.81 o                         
   1 -15   6         19.93         17.64        10.33 o                         
   2 -15   6          3.51         -0.51         2.06 o                         
   3 -15   6         11.97          5.43         4.89 o                         
   4 -15   6        199.55        173.70        15.78 o                         
   5 -15   6        499.50        571.14        44.91 o                         
   6 -15   6        225.34        199.50        27.70 o                         
   7 -15   6         53.07         65.60        16.26 o                         
  -4 -14   6          1.17          0.87         4.82 o                         
  -3 -14   6          0.11         -0.61         6.84 o                         
  -2 -14   6         77.64         88.88        16.15 o                         
  -1 -14   6        200.83        201.22        15.20 o                         
   0 -14   6        503.21        482.20        22.29 o                         
   1 -14   6       1007.72        956.12        31.54 o                         
   2 -14   6        938.44        897.50        26.66 o                         
   3 -14   6        607.75        599.87        22.15 o                         
   4 -14   6        412.31        386.90        34.84 o                         
   5 -14   6        263.48        287.58        30.30 o                         
   6 -14   6        235.54        257.21        29.52 o                         
   7 -14   6         89.23         68.01        16.74 o                         
  -5 -13   6         66.21         61.08        10.31 o                         
  -4 -13   6         96.51        106.27        12.25 o                         
  -3 -13   6        432.43        457.63        24.39 o                         
  -2 -13   6        693.87        690.51        25.60 o                         
  -1 -13   6        263.25        250.31        11.76 o                         
   0 -13   6          0.35         -3.66         4.92 o                         
   1 -13   6          3.26          1.34         1.27 o                         
   2 -13   6        142.86        164.77        10.01 o                         
   3 -13   6         10.09          8.18         2.10 o                         
   4 -13   6          2.94         -2.58         6.39 o                         
   5 -13   6          2.23         -0.08         5.05 o                         
   6 -13   6         12.60         16.98         8.61 o                         
   7 -13   6        494.28        467.79        41.20 o                         
   8 -13   6        308.04        279.43        33.91 o                         
  -6 -12   6          5.24          1.55         8.83 o                         
  -5 -12   6         16.94         23.49        10.70 o                         
  -4 -12   6          2.37          0.79         4.66 o                         
  -3 -12   6        169.03        169.66        14.36 o                         
  -2 -12   6        668.34        712.57        17.35 o                         
  -1 -12   6         60.03         59.27         4.86 o                         
   0 -12   6         72.61         57.89         6.97 o                         
   1 -12   6       1096.23       1074.77        19.21 o                         
   2 -12   6        853.42        863.95        36.36 o                         
   3 -12   6        500.39        550.85        36.56 o                         
   4 -12   6        186.57        236.80        23.63 o                         
   5 -12   6        274.31        277.43        27.39 o                         
   6 -12   6         11.99         10.04         6.56 o                         
   7 -12   6          0.13          0.52         6.43 o                         
   8 -12   6         27.29         18.54         9.84 o                         
  -6 -11   6         59.48         70.40        17.34 o                         
  -5 -11   6         72.24         72.86        16.22 o                         
  -4 -11   6         30.10          7.38         6.56 o                         
  -3 -11   6        168.11        154.54         7.74 o                         
  -2 -11   6        601.96        566.65        14.21 o                         
  -1 -11   6        221.96        195.78         7.64 o                         
   0 -11   6        129.23        118.17         6.34 o                         
   1 -11   6         25.11         24.20         4.18 o                         
   2 -11   6        650.27        663.70        19.66 o                         
   3 -11   6        885.37        929.54        21.44 o                         
   4 -11   6         21.12         -0.03         7.66 o                         
   5 -11   6          1.26         -5.92         6.43 o                         
   6 -11   6        436.76        466.96        21.69 o                         
   7 -11   6        550.74        561.83        35.92 o                         
   8 -11   6         71.03         54.63        14.94 o                         
  -7 -10   6          8.29          7.13         9.87 o                         
  -6 -10   6         20.60         25.16        11.08 o                         
  -5 -10   6         26.37         13.92         8.93 o                         
  -4 -10   6        561.27        539.58        18.03 o                         
  -3 -10   6       1131.57       1141.07        20.04 o                         
  -2 -10   6        154.73        157.18         6.12 o                         
  -1 -10   6       1061.34       1065.31        19.99 o                         
   0 -10   6       6907.48       7021.56       107.76 o                         
   1 -10   6       1894.62       2026.27        37.90 o                         
   2 -10   6        603.61        660.12        14.64 o                         
   3 -10   6       1972.74       1995.19        37.06 o                         
   4 -10   6       2974.30       2882.95        99.01 o                         
   5 -10   6        640.95        653.95        39.68 o                         
   6 -10   6         13.42         11.66         4.31 o                         
   7 -10   6         13.88          8.48         3.75 o                         
   8 -10   6         10.67          4.02         4.13 o                         
  -7  -9   6        163.15        181.22        26.65 o                         
  -6  -9   6        578.12        650.92        47.54 o                         
  -5  -9   6        502.82        556.82        15.72 o                         
  -4  -9   6        613.21        567.90        22.03 o                         
  -3  -9   6        341.35        335.30        10.42 o                         
  -2  -9   6        919.39        901.09        20.11 o                         
  -1  -9   6        495.74        495.99        16.96 o                         
   0  -9   6        578.64        581.87        21.22 o                         
   1  -9   6        574.23        584.12        11.81 o                         
   2  -9   6        140.93        144.39         6.68 o                         
   3  -9   6        644.84        651.95        12.62 o                         
   4  -9   6       1238.14       1164.18        34.56 o                         
   5  -9   6       1108.21       1104.97        51.86 o                         
   6  -9   6        319.88        289.18        17.04 o                         
   7  -9   6        220.20        207.48        15.72 o                         
   8  -9   6        339.88        352.35        21.94 o                         
   9  -9   6        502.09        453.65        43.99 o                         
  -8  -8   6          4.07         -8.21         8.21 o                         
  -7  -8   6          0.33         -6.54         9.64 o                         
  -6  -8   6          0.29         -6.18         9.52 o                         
  -5  -8   6         23.49         20.95         2.77 o                         
  -4  -8   6          1.05          1.96         1.15 o                         
  -3  -8   6          5.99         -0.49         1.51 o                         
  -2  -8   6         33.36         31.92         3.15 o                         
  -1  -8   6       3729.17       3737.56        42.08 o                         
   0  -8   6       3421.42       3525.12        36.98 o                         
   1  -8   6       1112.73       1172.99        20.64 o                         
   2  -8   6       1359.84       1329.77        31.72 o                         
   3  -8   6       2213.86       2286.89        36.06 o                         
   4  -8   6        625.41        597.01        20.83 o                         
   5  -8   6        188.28        131.36        16.85 o                         
   6  -8   6        303.41        348.22        18.80 o                         
   7  -8   6        533.72        569.40        36.13 o                         
   8  -8   6          0.03         -1.32         4.37 o                         
   9  -8   6         36.02         43.66         9.46 o                         
  -8  -7   6         31.72         41.29        13.60 o                         
  -7  -7   6        267.37        271.42        30.80 o                         
  -6  -7   6        110.75        135.30        10.46 o                         
  -5  -7   6         34.70         32.73         3.48 o                         
  -4  -7   6        572.80        625.74        13.15 o                         
  -3  -7   6       1636.73       1769.94        31.01 o                         
  -2  -7   6         66.54         69.48         3.87 o                         
  -1  -7   6        751.50        761.91        18.43 o                         
   0  -7   6         49.07         54.33         3.04 o                         
   1  -7   6        390.19        419.72        12.64 o                         
   2  -7   6        143.72        163.94         8.52 o                         
   3  -7   6         16.00         16.57         4.39 o                         
   4  -7   6         28.73         23.32         3.91 o                         
   5  -7   6        257.97        258.86        10.44 o                         
   6  -7   6        823.40        839.93        39.47 o                         
   7  -7   6         51.17         55.71        10.78 o                         
   8  -7   6         12.51          1.12         3.98 o                         
   9  -7   6         34.24         22.27        17.92 o                         
  -8  -6   6          0.92          7.04         6.51 o                         
  -7  -6   6         46.14         29.33        10.78 o                         
  -6  -6   6        213.44        231.23        13.70 o                         
  -5  -6   6        500.05        558.22        15.20 o                         
  -4  -6   6        640.91        684.30        15.70 o                         
  -3  -6   6        501.96        528.58        15.01 o                         
  -2  -6   6       2160.12       2158.17        39.05 o                         
  -1  -6   6       1017.44       1002.76        16.64 o                         
   0  -6   6       2788.26       2783.68        27.30 o                         
   1  -6   6       5956.88       6079.35        74.35 o                         
   2  -6   6       4978.89       5181.99       124.15 o                         
   3  -6   6        626.55        650.82        34.05 o                         
   4  -6   6         50.21         41.52         5.19 o                         
   5  -6   6        164.48        184.55         8.67 o                         
   6  -6   6        267.26        246.07        11.68 o                         
   7  -6   6         33.50         29.79         8.34 o                         
   8  -6   6         76.41         65.21        12.98 o                         
   9  -6   6         10.25          9.51        11.87 o                         
  -9  -5   6        115.08        108.94        20.84 o                         
  -8  -5   6        374.62        356.40        35.22 o                         
  -7  -5   6        196.43        209.41        14.85 o                         
  -6  -5   6         86.05         86.11         6.10 o                         
  -5  -5   6        867.91        904.41        20.81 o                         
  -4  -5   6       2374.51       2359.32        32.67 o                         
  -3  -5   6        701.55        749.39        18.29 o                         
  -2  -5   6        368.32        369.10        13.15 o                         
  -1  -5   6         79.09         90.80         5.26 o                         
   0  -5   6        270.96        270.63         8.20 o                         
   1  -5   6       6770.58       6982.49        71.68 o                         
   2  -5   6       1384.39       1473.51        43.33 o                         
   3  -5   6         47.43         75.62        10.78 o                         
   4  -5   6       1744.48       1540.43        55.96 o                         
   5  -5   6       4756.42       4675.22        73.88 o                         
   6  -5   6       1675.40       1598.18        54.33 o                         
   7  -5   6        707.76        714.22        40.63 o                         
   8  -5   6        605.29        632.94        40.92 o                         
   9  -5   6        155.27        173.48        23.12 o                         
  10  -5   6         50.04         49.92        13.59 o                         
  -9  -4   6          0.28         -9.49         9.49 o                         
  -8  -4   6         24.97         14.45         8.77 o                         
  -7  -4   6        154.35        162.96        18.69 o                         
  -6  -4   6          1.52          0.64         1.98 o                         
  -5  -4   6       1034.90       1072.39        23.61 o                         
  -4  -4   6       1198.14       1246.62        24.29 o                         
  -3  -4   6       2760.80       2781.61        50.47 o                         
  -2  -4   6       3908.61       4099.57        65.69 o                         
  -1  -4   6       3239.63       3269.68        48.41 o                         
   0  -4   6       6463.01       6397.99        59.96 o                         
   1  -4   6       8314.13       8337.41        96.93 o                         
   2  -4   6       9718.34       9685.28       186.39 o                         
   3  -4   6       5452.36       5565.44       128.40 o                         
   4  -4   6       5246.79       5009.38       120.87 o                         
   5  -4   6        813.40        778.96        20.39 o                         
   6  -4   6         61.74         54.62         5.39 o                         
   7  -4   6         11.15          5.66         3.41 o                         
   8  -4   6          0.01          3.78         7.71 o                         
   9  -4   6          3.16         12.01         8.13 o                         
  10  -4   6         15.71         14.07         8.26 o                         
  -9  -3   6        103.43         81.88        17.58 o                         
  -8  -3   6        108.93        121.40        21.01 o                         
  -7  -3   6        261.25        279.25        14.48 o                         
  -6  -3   6        807.29        815.67        28.01 o                         
  -5  -3   6       2364.27       2527.99        44.22 o                         
  -4  -3   6         95.47         91.49         6.95 o                         
  -3  -3   6        146.84        153.53        10.91 o                         
  -2  -3   6       3844.43       3859.35        48.07 o                         
  -1  -3   6        803.61        801.01        13.38 o                         
   0  -3   6          7.09          9.58         1.31 o                         
   1  -3   6        414.02        436.04        11.91 o                         
   2  -3   6         10.98         11.86         6.71 o                         
   3  -3   6       1772.48       1741.45        80.74 o                         
   4  -3   6       2487.99       2415.74        92.62 o                         
   5  -3   6        719.76        701.75        19.65 o                         
   6  -3   6         43.19         45.91         5.30 o                         
   7  -3   6        920.57        989.23        50.46 o                         
   8  -3   6        960.22        969.75        53.28 o                         
   9  -3   6        216.19        193.80        24.97 o                         
  -9  -2   6          1.93          7.43         5.09 o                         
  -8  -2   6          3.64          5.06         3.93 o                         
  -7  -2   6          3.95          2.87         3.79 o                         
  -6  -2   6        198.66        207.55        13.68 o                         
  -5  -2   6         83.45         82.25         7.70 o                         
  -4  -2   6         20.21         27.03         4.14 o                         
  -3  -2   6       4814.33       4977.42        63.09 o                         
  -2  -2   6       4666.10       4848.39        72.26 o                         
  -1  -2   6       1405.99       1371.95        27.22 o                         
   0  -2   6        219.82        266.02         7.52 o                         
   1  -2   6       1195.39       1150.82        32.19 o                         
   2  -2   6       8583.45       8924.72       671.98 o                         
   3  -2   6       1123.62       1149.20        51.60 o                         
   4  -2   6       1352.54       1284.04        28.15 o                         
   5  -2   6        589.15        583.95        15.68 o                         
   6  -2   6          1.53          2.94         2.18 o                         
   7  -2   6          5.92         23.21         9.63 o                         
   8  -2   6         16.03         28.75        10.33 o                         
   9  -2   6          0.21         -1.87         6.91 o                         
  -9  -1   6         61.33         63.12         9.91 o                         
  -8  -1   6        188.55        195.20        15.58 o                         
  -7  -1   6        302.39        319.22        25.66 o                         
  -6  -1   6       1099.44       1143.21        32.31 o                         
  -5  -1   6        888.41        950.45        27.57 o                         
  -4  -1   6        146.84        145.19         8.98 o                         
  -3  -1   6        285.53        269.12         8.24 o                         
  -2  -1   6        318.46        356.13        13.18 o                         
  -1  -1   6        138.50        147.32         8.76 o                         
   0  -1   6         15.43         16.51         2.17 o                         
   1  -1   6         49.54         79.80         7.04 o                         
   2  -1   6        346.51        312.97        15.23 o                         
   3  -1   6       4088.32       4222.81        71.62 o                         
   4  -1   6       1787.90       1836.65        33.78 o                         
   5  -1   6          3.87         13.92         5.12 o                         
   6  -1   6        673.03        703.33        40.82 o                         
   7  -1   6        205.91        160.68        20.54 o                         
   8  -1   6         17.67         18.20         9.27 o                         
   9  -1   6         71.67         87.39        18.04 o                         
  -9   0   6         22.01         19.74         5.91 o                         
  -8   0   6         37.94         34.65         6.78 o                         
  -7   0   6        426.49        445.68        22.12 o                         
  -6   0   6        446.89        459.18        16.46 o                         
  -5   0   6        442.00        452.37        18.06 o                         
  -4   0   6       1992.22       1988.15        34.43 o                         
  -3   0   6       6942.83       6995.58        84.42 o                         
  -2   0   6       5840.84       6047.35       126.97 o                         
  -1   0   6       6888.00       6502.57       139.56 o                         
   0   0   6      23549.88      21857.20       406.97 o                         
   1   0   6      16080.83      15277.00       299.32 o                         
   2   0   6         38.82         49.16         5.82 o                         
   3   0   6        450.29        473.83        21.54 o                         
   4   0   6       1952.51       2076.41        36.90 o                         
   5   0   6         44.72         43.20         5.07 o                         
   6   0   6        199.20        184.62        21.16 o                         
   7   0   6          4.95          6.47         7.30 o                         
   8   0   6         20.58         11.09         6.75 o                         
   9   0   6         94.93         94.07        18.76 o                         
  -9   1   6        244.72        254.64        28.48 o                         
  -8   1   6        108.54        129.29        12.52 o                         
  -7   1   6        301.44        339.02        18.89 o                         
  -6   1   6       2883.46       2731.41       141.59 o                         
  -5   1   6       2653.64       2606.72        70.25 o                         
  -4   1   6        991.52        998.08        24.93 o                         
  -3   1   6       1866.00       1819.04        37.65 o                         
  -2   1   6        187.18        162.69         8.81 o                         
  -1   1   6        425.76        445.43        24.11 o                         
   0   1   6       1422.88       1388.07        47.94 o                         
   1   1   6       4336.30       4270.71       107.27 o                         
   2   1   6        914.15        908.60        21.57 o                         
   3   1   6       1753.17       1680.61        32.68 o                         
   4   1   6       1438.76       1515.73        30.29 o                         
   5   1   6       1866.88       1981.48        43.96 o                         
   6   1   6       1445.13       1531.92        65.27 o                         
   7   1   6        437.23        420.83        34.99 o                         
   8   1   6        195.53        199.80        25.67 o                         
 -10   2   6         18.61         25.59        12.06 o                         
  -9   2   6         86.61         92.04        17.64 o                         
  -8   2   6         14.71         14.20         4.36 o                         
  -7   2   6          3.76          3.64         2.47 o                         
  -6   2   6         16.77         13.22         3.95 o                         
  -5   2   6       1027.99        972.15        27.18 o                         
  -4   2   6       1187.89       1166.67        37.98 o                         
  -3   2   6          3.36          4.11         1.34 o                         
  -2   2   6        437.97        423.76        10.26 o                         
  -1   2   6       9069.25       8699.63       290.07 o                         
   0   2   6       5329.18       4567.92       110.28 o                         
   1   2   6       3036.01       3190.84       158.19 o                         
   2   2   6        858.32        773.38        61.23 o                         
   3   2   6       3314.36       3387.28       148.00 o                         
   4   2   6          9.94          6.59         2.37 o                         
   5   2   6         21.80         20.04         8.63 o                         
   6   2   6        217.94        219.12        24.56 o                         
   7   2   6        133.60        141.62        20.96 o                         
   8   2   6         12.11         20.48        10.31 o                         
 -10   3   6         69.95         63.67        16.37 o                         
  -9   3   6          3.13          6.87         5.90 o                         
  -8   3   6        115.51        129.69        15.50 o                         
  -7   3   6        580.96        551.40        29.39 o                         
  -6   3   6         15.75         22.46         4.24 o                         
  -5   3   6        125.74        142.48         6.27 o                         
  -4   3   6       1584.66       1474.97        22.48 o                         
  -3   3   6       1603.10       1459.89        32.32 o                         
  -2   3   6        525.39        553.81        14.72 o                         
  -1   3   6         77.69        105.40         6.08 o                         
   0   3   6        443.32        438.62        25.63 o                         
   1   3   6        213.52        240.02        12.79 o                         
   2   3   6        911.64        868.50        52.59 o                         
   3   3   6         93.24        100.75         9.09 o                         
   4   3   6        126.85        120.08         8.73 o                         
   5   3   6         60.87         60.95        16.47 o                         
   6   3   6        659.22        718.10        45.86 o                         
   7   3   6        342.28        377.36        34.78 o                         
   8   3   6         84.74         92.31        18.35 o                         
 -10   4   6          0.28          0.67         5.45 o                         
  -9   4   6         29.06         21.35        10.06 o                         
  -8   4   6         30.90         32.68         6.99 o                         
  -7   4   6         26.08         18.89         7.74 o                         
  -6   4   6        438.17        452.93        16.05 o                         
  -5   4   6        207.12        214.02         8.06 o                         
  -4   4   6       1910.22       1894.37        40.31 o                         
  -3   4   6       2176.33       2120.51        77.82 o                         
  -2   4   6       1065.15       1008.87        23.89 o                         
  -1   4   6        511.32        495.04        25.13 o                         
   0   4   6        541.44        546.32        30.32 o                         
   1   4   6       1573.84       1656.81        73.78 o                         
   2   4   6       3800.14       3858.45       230.20 o                         
   3   4   6        838.40        880.25        97.85 o                         
   4   4   6          0.61         -0.06         2.54 o                         
   5   4   6         14.53         -3.76         7.97 o                         
   6   4   6          1.81          0.28         6.14 o                         
   7   4   6         20.84         23.01        10.31 o                         
 -10   5   6         58.69         53.96        15.99 o                         
  -9   5   6        236.44        248.05        31.01 o                         
  -8   5   6        673.25        751.09        50.81 o                         
  -7   5   6        372.80        395.22        25.45 o                         
  -6   5   6         28.89         35.70         5.00 o                         
  -5   5   6          9.29          4.67         2.26 o                         
  -4   5   6        780.61        701.80        22.13 o                         
  -3   5   6         10.11          8.79         2.23 o                         
  -2   5   6        146.99        144.22         5.74 o                         
  -1   5   6         95.96        105.61         8.28 o                         
   0   5   6        385.65        388.89        19.58 o                         
   1   5   6       4895.18       4931.03       182.79 o                         
   2   5   6       2727.52       2645.97       285.91 o                         
   3   5   6        899.43        887.68        87.14 o                         
   4   5   6        366.27        375.15        16.23 o                         
   5   5   6       1192.85       1306.95        62.38 o                         
   6   5   6        328.71        367.59        33.68 o                         
   7   5   6         79.18         87.92        17.76 o                         
  -9   6   6         65.36         65.88        12.94 o                         
  -8   6   6         60.23         58.46        10.90 o                         
  -7   6   6         33.75         22.28         7.38 o                         
  -6   6   6        336.78        333.43        21.16 o                         
  -5   6   6       1333.34       1268.31        34.79 o                         
  -4   6   6        867.59        834.48        25.29 o                         
  -3   6   6       1413.04       1425.15        34.91 o                         
  -2   6   6       4697.67       4973.64       120.48 o                         
  -1   6   6       4250.29       4196.93       172.54 o                         
   0   6   6       2015.61       1970.78       100.94 o                         
   1   6   6       1326.92       1429.20        76.53 o                         
   2   6   6        545.13        532.97        23.45 o                         
   3   6   6        920.23       1005.62        47.97 o                         
   4   6   6        470.60        481.24        57.50 o                         
   5   6   6         26.19         41.79        13.13 o                         
   6   6   6         88.60        100.05        18.24 o                         
  -9   7   6        157.76        200.19        29.17 o                         
  -8   7   6        177.88        191.67        19.52 o                         
  -7   7   6        228.45        237.44        20.41 o                         
  -6   7   6        693.60        670.11        32.27 o                         
  -5   7   6        738.27        710.51        26.56 o                         
  -4   7   6         17.73         16.39         3.79 o                         
  -3   7   6          0.14          1.05         1.89 o                         
  -2   7   6         88.44         91.89         5.52 o                         
  -1   7   6        120.56        105.70         5.89 o                         
   0   7   6        826.88        788.81        45.11 o                         
   1   7   6        171.44        164.62        12.80 o                         
   2   7   6        197.32        211.52        18.56 o                         
   3   7   6       1167.42       1216.46        55.44 o                         
   4   7   6        965.45        990.55        29.35 o                         
   5   7   6        254.52        270.07        28.89 o                         
   6   7   6         44.78         35.54        11.47 o                         
  -9   8   6          2.08         11.49         7.66 o                         
  -8   8   6          0.05         -3.99         4.49 o                         
  -7   8   6        138.96        152.99        16.84 o                         
  -6   8   6        323.05        288.06        31.06 o                         
  -5   8   6         58.09         63.01         7.71 o                         
  -4   8   6         10.95         11.36         3.24 o                         
  -3   8   6        449.72        463.14        19.69 o                         
  -2   8   6       1944.89       2033.22        60.20 o                         
  -1   8   6        499.76        523.26        19.13 o                         
   0   8   6        861.31        868.80        49.28 o                         
   1   8   6        657.38        668.67        46.38 o                         
   2   8   6        131.36        132.91        16.70 o                         
   3   8   6         58.00         37.72        10.52 o                         
   4   8   6         10.52         -0.27         7.18 o                         
   5   8   6         33.60         28.10        10.63 o                         
   6   8   6          5.87         11.66         6.36 o                         
  -8   9   6         72.17         66.65        16.99 o                         
  -7   9   6         83.28         67.26        17.02 o                         
  -6   9   6        187.55        182.14        25.00 o                         
  -5   9   6        233.74        190.80        24.33 o                         
  -4   9   6        149.30        131.27        10.76 o                         
  -3   9   6          1.29          1.08         3.86 o                         
  -2   9   6         55.54         51.37         4.56 o                         
  -1   9   6        699.34        693.90        24.86 o                         
   0   9   6        281.74        291.88        12.76 o                         
   1   9   6          9.47          2.49         4.05 o                         
   2   9   6        275.76        284.03        25.01 o                         
   3   9   6        279.42        294.21        27.63 o                         
   4   9   6        175.87        180.06        23.14 o                         
   5   9   6        125.13        133.39        21.35 o                         
  -8  10   6         34.36         23.79         9.90 o                         
  -7  10   6        306.91        297.23        34.26 o                         
  -6  10   6        358.84        382.61        37.11 o                         
  -5  10   6        634.06        652.64        46.79 o                         
  -4  10   6       1217.26       1251.63        63.90 o                         
  -3  10   6       1137.98       1170.99        43.35 o                         
  -2  10   6        246.42        252.94        10.35 o                         
  -1  10   6        280.00        289.40        22.48 o                         
   0  10   6       1411.86       1401.98        74.25 o                         
   1  10   6       1162.71       1147.56        98.85 o                         
   2  10   6        115.39        123.77        11.97 o                         
   3  10   6          4.19         -2.91         5.83 o                         
   4  10   6          8.83         -1.25         8.05 o                         
   5  10   6          2.35          0.99         6.30 o                         
  -7  11   6         82.47         68.50        16.77 o                         
  -6  11   6        170.43        168.96        25.22 o                         
  -5  11   6        169.79        149.39        22.90 o                         
  -4  11   6         29.72         35.27        12.52 o                         
  -3  11   6         19.67         16.80         5.35 o                         
  -2  11   6          0.33         -0.61         1.84 o                         
  -1  11   6        703.26        651.48        27.70 o                         
   0  11   6        540.88        542.78        20.98 o                         
   1  11   6        119.75        119.54        10.96 o                         
   2  11   6        222.03        211.39        15.47 o                         
   3  11   6        249.94        256.46        27.09 o                         
   4  11   6        181.84        153.26        22.92 o                         
  -7  12   6         14.46         13.05         8.73 o                         
  -6  12   6         32.06         26.21        10.86 o                         
  -5  12   6        249.29        286.51        32.06 o                         
  -4  12   6        538.56        552.87        40.83 o                         
  -3  12   6        209.73        230.18        16.74 o                         
  -2  12   6        109.21        100.00        11.07 o                         
  -1  12   6        434.13        430.17        16.51 o                         
   0  12   6        226.62        253.04        22.09 o                         
   1  12   6         35.77         28.05         5.64 o                         
   2  12   6        144.54        151.41        15.53 o                         
   3  12   6        260.69        234.30        17.94 o                         
   4  12   6          7.22         -5.55         7.86 o                         
  -6  13   6         51.45         55.63        15.13 o                         
  -5  13   6          0.34          0.22         5.01 o                         
  -4  13   6         28.11         26.13         6.47 o                         
  -3  13   6         55.62         65.63         9.90 o                         
  -2  13   6          0.13         -3.29         3.96 o                         
  -1  13   6          8.18          4.19         4.19 o                         
   0  13   6         14.66         10.61         3.52 o                         
   1  13   6         55.26         58.32         8.40 o                         
   2  13   6         82.14         83.29        10.69 o                         
   3  13   6         49.98         35.39         7.77 o                         
  -6  14   6         11.28         18.45         8.97 o                         
  -5  14   6         82.11         87.59        20.20 o                         
  -4  14   6        152.36        150.37        15.07 o                         
  -3  14   6        225.25        220.10        17.66 o                         
  -2  14   6        217.71        227.87        37.43 o                         
  -1  14   6         34.54         30.08         6.46 o                         
   0  14   6         40.19         22.85         6.95 o                         
   1  14   6         18.38         16.02         4.62 o                         
   2  14   6         19.77         19.83         6.22 o                         
  -5  15   6         11.42         19.55        10.86 o                         
  -4  15   6          0.90         -5.61         5.61 o                         
  -3  15   6         64.52         55.78        19.03 o                         
  -2  15   6         82.24         61.11        13.02 o                         
  -1  15   6         33.03         32.08         9.66 o                         
   0  15   6         13.08          9.41         5.70 o                         
   1  15   6        141.60        121.68        18.49 o                         
  -3  16   6         80.94         92.67        15.60 o                         
  -2  16   6        111.69        106.49        16.91 o                         
  -1  16   6        159.13        157.00        20.45 o                         
  -2 -18   7         26.74         29.38        11.02 o                         
  -1 -18   7         23.61          7.03         6.21 o                         
   0 -18   7         93.41         91.08        17.06 o                         
   1 -18   7        119.77        164.38        21.73 o                         
   2 -18   7          5.64         -7.93         7.93 o                         
   3 -18   7         37.45         65.85        14.42 o                         
   4 -18   7          2.19          0.82         7.75 o                         
   5 -18   7          1.54          8.23         8.03 o                         
   6 -18   7         19.48         24.31        12.37 o                         
  -2 -17   7         87.14         79.67        11.83 o                         
  -1 -17   7        105.49        122.62        13.47 o                         
   0 -17   7         40.19         37.79        10.53 o                         
   1 -17   7          0.36         -4.48         4.48 o                         
   2 -17   7         76.78         75.42        13.98 o                         
   3 -17   7        101.75        108.75        17.39 o                         
   4 -17   7         24.16         24.98        13.33 o                         
   5 -17   7         64.63         68.03        16.51 o                         
   6 -17   7        170.38        200.37        29.79 o                         
  -3 -16   7          9.17         -6.18         6.18 o                         
  -2 -16   7         15.20         14.02         6.05 o                         
  -1 -16   7         12.69         21.75        14.15 o                         
   0 -16   7        190.59        189.39        15.19 o                         
   1 -16   7          2.48         -3.19         3.39 o                         
   2 -16   7         50.46         43.93         7.23 o                         
   3 -16   7         15.58          1.39         5.65 o                         
   4 -16   7         76.71         73.10        10.70 o                         
   5 -16   7        250.12        263.25        31.46 o                         
   6 -16   7         61.83         52.10        15.72 o                         
   7 -16   7         17.15          8.64         7.22 o                         
  -4 -15   7         13.62         21.89         7.18 o                         
  -3 -15   7          0.09         -5.84         5.84 o                         
  -2 -15   7         66.74         57.45         9.45 o                         
  -1 -15   7        374.42        353.08        20.91 o                         
   0 -15   7        640.22        619.68        43.91 o                         
   1 -15   7        885.76        913.28        71.07 o                         
   2 -15   7        364.29        364.94        13.54 o                         
   3 -15   7         68.49         65.39         9.46 o                         
   4 -15   7         66.59         58.85         9.35 o                         
   5 -15   7        414.03        504.84        41.63 o                         
   6 -15   7        266.12        305.00        33.87 o                         
   7 -15   7         43.95         33.92        12.47 o                         
  -4 -14   7        233.12        224.95        18.76 o                         
  -3 -14   7        172.96        190.68        16.33 o                         
  -2 -14   7        437.92        426.31        23.21 o                         
  -1 -14   7        332.13        313.27        21.84 o                         
   0 -14   7          0.12          2.26         4.15 o                         
   1 -14   7         43.07         56.20         9.07 o                         
   2 -14   7        232.19        230.47         9.78 o                         
   3 -14   7         70.55         69.42         7.07 o                         
   4 -14   7        328.33        366.90        21.88 o                         
   5 -14   7        342.52        390.77        35.32 o                         
   6 -14   7         63.67         62.88        15.35 o                         
   7 -14   7        141.20        152.27        23.91 o                         
  -5 -13   7         15.18         14.89         8.30 o                         
  -4 -13   7          0.37         -4.92         4.92 o                         
  -3 -13   7         20.03         24.54         6.79 o                         
  -2 -13   7        121.50        150.79        13.27 o                         
  -1 -13   7        151.49        158.63        12.85 o                         
   0 -13   7        444.13        415.83        31.87 o                         
   1 -13   7        774.74        754.41        20.19 o                         
   2 -13   7       2236.22       2213.50       167.79 o                         
   3 -13   7        620.79        593.82        20.97 o                         
   4 -13   7        269.51        288.67        27.32 o                         
   5 -13   7        426.17        477.28        37.83 o                         
   6 -13   7        147.32        164.99        23.31 o                         
   7 -13   7         87.45        100.17        19.72 o                         
   8 -13   7        173.47        168.41        26.33 o                         
  -6 -12   7          6.28          6.83         8.57 o                         
  -5 -12   7          1.10         -1.87         7.29 o                         
  -4 -12   7         50.23         37.10         6.88 o                         
  -3 -12   7        188.35        190.53        15.01 o                         
  -2 -12   7        624.74        603.35        31.87 o                         
  -1 -12   7        174.90        155.22         9.00 o                         
   0 -12   7         27.03         18.03         3.60 o                         
   1 -12   7        136.52        129.50         6.26 o                         
   2 -12   7         29.51         18.61         8.24 o                         
   3 -12   7        149.86        151.52         8.64 o                         
   4 -12   7         85.90         79.06         5.69 o                         
   5 -12   7         11.21         14.19         7.99 o                         
   6 -12   7        109.02         95.78        17.07 o                         
   7 -12   7        408.32        409.80        22.35 o                         
   8 -12   7         93.05         86.21        18.99 o                         
  -6 -11   7          3.34         11.28         7.64 o                         
  -5 -11   7         16.38          9.64         8.12 o                         
  -4 -11   7         53.98         35.35        14.94 o                         
  -3 -11   7       1334.81       1333.38        32.30 o                         
  -2 -11   7        175.98        202.68         9.99 o                         
  -1 -11   7         13.62         14.93         3.54 o                         
   0 -11   7        292.20        295.62        10.22 o                         
   1 -11   7       1193.22       1227.59        25.74 o                         
   2 -11   7        545.11        609.50        20.18 o                         
   3 -11   7         74.45         99.07         6.22 o                         
   4 -11   7        733.35        724.19        18.99 o                         
   5 -11   7        224.61        243.60        24.54 o                         
   6 -11   7         75.76         76.75        15.02 o                         
   7 -11   7         16.76         12.07         7.29 o                         
   8 -11   7          3.84          5.57         7.48 o                         
  -7 -10   7        128.60        117.47        21.56 o                         
  -6 -10   7        292.19        288.88        32.13 o                         
  -5 -10   7        227.31        263.35        29.04 o                         
  -4 -10   7         26.63         21.78         8.21 o                         
  -3 -10   7        513.33        496.03        17.98 o                         
  -2 -10   7       1202.43       1224.32        25.01 o                         
  -1 -10   7        695.72        725.09        18.20 o                         
   0 -10   7        210.89        234.12         9.55 o                         
   1 -10   7        118.66        103.16         5.05 o                         
   2 -10   7        749.43        750.91        17.21 o                         
   3 -10   7        760.87        762.29        19.21 o                         
   4 -10   7        263.25        253.97         9.43 o                         
   5 -10   7        197.92        174.05        20.09 o                         
   6 -10   7        733.09        704.16        44.41 o                         
   7 -10   7        251.59        272.71        24.97 o                         
   8 -10   7        129.52        145.90        14.36 o                         
  -7  -9   7          1.45         -8.00        10.00 o                         
  -6  -9   7         13.71         -1.03         9.12 o                         
  -5  -9   7          0.29         -2.02         2.67 o                         
  -4  -9   7        383.55        369.58        14.26 o                         
  -3  -9   7        317.41        311.52        13.58 o                         
  -2  -9   7       1387.03       1408.74        26.19 o                         
  -1  -9   7       5554.14       5602.20       108.95 o                         
   0  -9   7       3066.33       2956.14        36.03 o                         
   1  -9   7        863.55        908.31        15.24 o                         
   2  -9   7        646.50        661.39        17.14 o                         
   3  -9   7       3738.76       3724.39        59.01 o                         
   4  -9   7       3443.71       3463.23        73.87 o                         
   5  -9   7        725.45        782.21        42.85 o                         
   6  -9   7        465.69        474.47        22.80 o                         
   7  -9   7        161.24        160.05        19.35 o                         
   8  -9   7         30.74         33.81         7.72 o                         
  -8  -8   7          5.19          4.11         5.52 o                         
  -7  -8   7        242.02        261.88        31.06 o                         
  -6  -8   7        547.66        593.27        27.37 o                         
  -5  -8   7        313.09        307.60        14.64 o                         
  -4  -8   7        349.91        385.51        13.89 o                         
  -3  -8   7        707.65        737.92        19.38 o                         
  -2  -8   7        142.98        123.23         4.57 o                         
  -1  -8   7          1.90          5.94         2.23 o                         
   0  -8   7       1083.07       1070.10        16.40 o                         
   1  -8   7        492.81        469.60        10.78 o                         
   2  -8   7         19.76         24.50         3.59 o                         
   3  -8   7        865.35        847.45        23.57 o                         
   4  -8   7       1194.87       1231.39        57.80 o                         
   5  -8   7        805.80        799.05        59.48 o                         
   6  -8   7        402.73        399.38        21.67 o                         
   7  -8   7        172.17        183.99        15.16 o                         
   8  -8   7        216.85        210.87        17.78 o                         
   9  -8   7         95.91         82.88        16.58 o                         
  -8  -7   7          0.19        -11.15        11.15 o                         
  -7  -7   7         14.36          8.18         7.37 o                         
  -6  -7   7         47.54         77.18        11.88 o                         
  -5  -7   7         52.98         60.40         4.11 o                         
  -4  -7   7         52.36         57.82         5.39 o                         
  -3  -7   7        107.94        117.98        14.82 o                         
  -2  -7   7       1076.30       1067.14        26.11 o                         
  -1  -7   7       1479.31       1433.64        27.72 o                         
   0  -7   7        568.87        596.22        11.26 o                         
   1  -7   7        535.55        462.01        14.09 o                         
   2  -7   7       2107.32       2156.37        45.79 o                         
   3  -7   7       1776.62       1960.02        37.56 o                         
   4  -7   7        214.55        248.16        12.45 o                         
   5  -7   7          1.57          3.35         2.16 o                         
   6  -7   7        405.02        396.52        19.70 o                         
   7  -7   7        209.10        243.47        22.91 o                         
   8  -7   7         19.32          0.68         4.22 o                         
   9  -7   7         25.09         14.02         6.04 o                         
  -8  -6   7         89.77        106.83        19.98 o                         
  -7  -6   7         99.44        117.46        19.35 o                         
  -6  -6   7         17.70         12.26         3.54 o                         
  -5  -6   7        355.50        378.40        15.83 o                         
  -4  -6   7       1442.55       1532.83        31.12 o                         
  -3  -6   7        258.06        252.95        10.51 o                         
  -2  -6   7        723.36        735.19        16.50 o                         
  -1  -6   7         77.61         77.34         3.72 o                         
   0  -6   7        629.60        663.72        12.23 o                         
   1  -6   7        584.78        560.22        12.77 o                         
   2  -6   7       1059.78       1000.47        42.94 o                         
   3  -6   7        161.49        186.05        11.55 o                         
   4  -6   7        420.07        447.30        16.42 o                         
   5  -6   7       4889.03       4797.38        69.02 o                         
   6  -6   7       1103.39       1104.11        29.56 o                         
   7  -6   7         47.80         47.89        10.74 o                         
   8  -6   7         63.27         66.41        13.65 o                         
   9  -6   7         96.83         86.99        16.56 o                         
  -9  -5   7          3.74         -3.13         6.52 o                         
  -8  -5   7          0.61         -7.12         9.78 o                         
  -7  -5   7         11.36         12.25         4.55 o                         
  -6  -5   7         63.78         66.98         5.79 o                         
  -5  -5   7       1183.56       1248.05        23.89 o                         
  -4  -5   7       2182.55       2268.41        49.78 o                         
  -3  -5   7        989.71       1024.26        22.91 o                         
  -2  -5   7        520.86        490.82        21.88 o                         
  -1  -5   7       4660.56       4473.92        86.24 o                         
   0  -5   7       3019.30       2929.93        35.05 o                         
   1  -5   7       7556.78       7783.29        79.58 o                         
   2  -5   7       9764.01      10157.62       145.06 o                         
   3  -5   7       1503.13       1492.87        35.85 o                         
   4  -5   7        246.30        234.82        14.86 o                         
   5  -5   7        398.75        370.13        15.16 o                         
   6  -5   7          0.55          4.16         2.42 o                         
   7  -5   7          7.85          1.35         5.27 o                         
   8  -5   7          0.04         -2.65         6.09 o                         
   9  -5   7          5.84          4.49         6.16 o                         
  -9  -4   7        203.22        205.29        27.69 o                         
  -8  -4   7        402.64        399.61        36.80 o                         
  -7  -4   7        194.24        201.63        14.76 o                         
  -6  -4   7        461.39        504.63        16.82 o                         
  -5  -4   7       1772.68       1935.25        31.12 o                         
  -4  -4   7       1774.82       1947.59        45.41 o                         
  -3  -4   7       2490.08       2717.23        42.96 o                         
  -2  -4   7       1448.19       1507.75        42.22 o                         
  -1  -4   7       4398.44       4374.65        64.41 o                         
   0  -4   7        284.66        299.03         7.59 o                         
   1  -4   7       1417.29       1329.63        24.70 o                         
   2  -4   7        259.61        262.28        12.20 o                         
   3  -4   7        425.80        419.96        26.15 o                         
   4  -4   7       2250.65       2028.66        66.84 o                         
   5  -4   7       1622.78       1628.73        29.07 o                         
   6  -4   7       1169.41       1011.15        26.45 o                         
   7  -4   7        929.32        930.53        49.45 o                         
   8  -4   7        725.47        700.66        45.49 o                         
   9  -4   7        265.58        301.33        31.85 o                         
  -9  -3   7          0.90          4.91         7.14 o                         
  -8  -3   7        103.51         92.25        11.06 o                         
  -7  -3   7        107.78        117.50         8.74 o                         
  -6  -3   7        178.12        173.05        12.66 o                         
  -5  -3   7        411.97        469.87        21.12 o                         
  -4  -3   7        417.58        429.17        13.64 o                         
  -3  -3   7       1702.37       1749.98        38.72 o                         
  -2  -3   7      11672.00      12230.21       162.71 o                         
  -1  -3   7       3439.49       3374.98        67.79 o                         
   0  -3   7       1757.71       1827.10        23.40 o                         
   1  -3   7       5966.21       6014.88        89.63 o                         
   2  -3   7       4968.04       4969.89       127.75 o                         
   3  -3   7       4343.43       4067.84       103.19 o                         
   4  -3   7       2435.80       2319.84        71.69 o                         
   5  -3   7        545.46        499.48        17.07 o                         
   6  -3   7        803.04        743.98        22.51 o                         
   7  -3   7          7.69         12.95         7.08 o                         
   8  -3   7          1.55         17.82         9.76 o                         
   9  -3   7         16.64         10.38         8.29 o                         
  -9  -2   7         26.17         28.22        10.24 o                         
  -8  -2   7         99.11        124.31        12.57 o                         
  -7  -2   7        178.04        180.18        13.90 o                         
  -6  -2   7        738.68        825.13        28.33 o                         
  -5  -2   7         72.78         93.94         7.13 o                         
  -4  -2   7        105.66        116.50         7.11 o                         
  -3  -2   7        857.36        885.76        19.16 o                         
  -2  -2   7        429.76        418.77        14.17 o                         
  -1  -2   7         32.45         28.45         2.22 o                         
   0  -2   7        127.29        148.05         5.74 o                         
   1  -2   7        680.69        723.21        23.58 o                         
   2  -2   7       1635.25       1717.08        68.48 o                         
   3  -2   7       1577.09       1631.52        54.86 o                         
   4  -2   7        525.96        498.73        29.20 o                         
   5  -2   7          1.88          1.33         2.77 o                         
   6  -2   7         45.82         54.10         7.62 o                         
   7  -2   7        907.77        988.24        52.84 o                         
   8  -2   7        213.41        282.53        29.61 o                         
   9  -2   7          7.92         -7.23        10.33 o                         
  -9  -1   7          0.11         -7.97         7.97 o                         
  -8  -1   7          4.43          3.03         3.21 o                         
  -7  -1   7        152.25        172.36        13.82 o                         
  -6  -1   7          0.53         -0.31         4.46 o                         
  -5  -1   7         54.95         54.14         5.60 o                         
  -4  -1   7        871.16        963.97        22.21 o                         
  -3  -1   7       4728.08       4655.36        61.38 o                         
  -2  -1   7       4965.93       4921.75        64.69 o                         
  -1  -1   7       1083.05       1009.87        38.08 o                         
   0  -1   7        866.57        818.10        36.72 o                         
   1  -1   7       2402.39       2576.31       114.80 o                         
   2  -1   7        376.82        446.07        18.94 o                         
   3  -1   7        350.18        381.23        17.94 o                         
   4  -1   7        319.69        314.05        15.74 o                         
   5  -1   7        494.82        486.88        17.23 o                         
   6  -1   7          8.69          9.50         5.61 o                         
   7  -1   7         36.98         41.33        12.49 o                         
   8  -1   7          5.50         -2.27         5.86 o                         
   9  -1   7         69.15         51.88        13.30 o                         
  -9   0   7        217.42        249.03        19.04 o                         
  -8   0   7        169.66        188.64        15.43 o                         
  -7   0   7        387.60        376.12        20.68 o                         
  -6   0   7       1207.09       1176.53        34.29 o                         
  -5   0   7       2400.81       2384.42        42.42 o                         
  -4   0   7        713.46        699.11        16.05 o                         
  -3   0   7          6.75          2.37         1.59 o                         
  -2   0   7        349.10        377.89        15.66 o                         
  -1   0   7          0.08          2.57         3.44 o                         
   0   0   7        671.80        604.06        30.25 o                         
   1   0   7        117.68        170.44        16.82 o                         
   2   0   7       2510.82       2659.76       124.39 o                         
   3   0   7       3587.85       3692.72        61.23 o                         
   4   0   7       2442.03       2481.30        42.96 o                         
   5   0   7       1181.14       1215.84        34.40 o                         
   6   0   7        677.62        739.85        37.96 o                         
   7   0   7        188.48        175.88        22.91 o                         
   8   0   7         74.96         89.37        17.90 o                         
  -9   1   7         36.56         30.98        11.69 o                         
  -8   1   7         20.97         26.12         8.41 o                         
  -7   1   7        133.53        150.86        12.79 o                         
  -6   1   7        235.91        211.52        11.80 o                         
  -5   1   7        498.19        497.51        21.59 o                         
  -4   1   7       4182.77       4186.44        85.55 o                         
  -3   1   7       1943.20       1753.31        63.52 o                         
  -2   1   7        577.07        514.74        19.39 o                         
  -1   1   7      13488.48      12367.12       248.30 o                         
   0   1   7      22528.16      20468.54       390.66 o                         
   1   1   7        473.09        393.47        26.31 o                         
   2   1   7        673.55        598.07        17.97 o                         
   3   1   7       2476.64       2572.01        98.56 o                         
   4   1   7        482.40        513.28        17.08 o                         
   5   1   7        194.98        188.39        12.33 o                         
   6   1   7          2.85          2.56         6.65 o                         
   7   1   7         52.17         44.77        12.58 o                         
   8   1   7         13.75         19.64         8.24 o                         
  -9   2   7         42.60         40.95        12.64 o                         
  -8   2   7         57.35         61.06         8.78 o                         
  -7   2   7        531.96        508.12        41.79 o                         
  -6   2   7        691.73        702.73        21.87 o                         
  -5   2   7        142.75        124.69         7.71 o                         
  -4   2   7       1630.95       1575.90        51.82 o                         
  -3   2   7       1526.95       1479.53        29.01 o                         
  -2   2   7        512.98        515.11        20.82 o                         
  -1   2   7          6.85          8.30         3.02 o                         
   0   2   7        122.24        127.10        14.22 o                         
   1   2   7         12.72         20.61         6.29 o                         
   2   2   7        580.42        634.72        23.94 o                         
   3   2   7       1542.09       1543.01        61.75 o                         
   4   2   7       1134.35       1162.86        32.47 o                         
   5   2   7        796.94        890.28        27.50 o                         
   6   2   7        626.82        670.27        44.17 o                         
   7   2   7        292.86        318.90        32.00 o                         
   8   2   7        134.22        125.01        22.01 o                         
 -10   3   7         19.01         10.90         8.87 o                         
  -9   3   7          4.91          7.35         4.81 o                         
  -8   3   7          1.17         -0.70         2.85 o                         
  -7   3   7         77.24         86.83        11.76 o                         
  -6   3   7        235.31        227.41        10.62 o                         
  -5   3   7        310.98        298.82         9.25 o                         
  -4   3   7        150.23        155.88         6.31 o                         
  -3   3   7        344.07        330.80        15.99 o                         
  -2   3   7        940.18        867.44        28.24 o                         
  -1   3   7       1630.29       1531.01        29.78 o                         
   0   3   7       2087.90       1985.75        65.71 o                         
   1   3   7        776.29        751.51        21.18 o                         
   2   3   7       1689.03       1767.02       104.59 o                         
   3   3   7        847.57        912.70        38.45 o                         
   4   3   7         34.95         40.16         8.99 o                         
   5   3   7         16.35         12.17         3.08 o                         
   6   3   7         59.70         62.04        14.24 o                         
   7   3   7         12.48          5.13         7.86 o                         
 -10   4   7         13.07         15.09         9.20 o                         
  -9   4   7         72.15         83.21        21.12 o                         
  -8   4   7        267.95        283.86        17.10 o                         
  -7   4   7        325.20        352.85        42.47 o                         
  -6   4   7         41.92         31.99         3.60 o                         
  -5   4   7         95.76         84.03         5.88 o                         
  -4   4   7        403.28        399.54        13.54 o                         
  -3   4   7        616.14        601.32        29.54 o                         
  -2   4   7         53.55         48.44         4.82 o                         
  -1   4   7        128.20        135.59         6.84 o                         
   0   4   7         26.91         23.75         3.58 o                         
   1   4   7       1783.53       1752.76        82.08 o                         
   2   4   7       3199.65       3219.17       195.90 o                         
   3   4   7        332.78        357.67        26.93 o                         
   4   4   7         59.84         61.67         8.93 o                         
   5   4   7        657.17        672.53        30.57 o                         
   6   4   7        425.98        440.32        37.13 o                         
   7   4   7        142.92        146.61        22.49 o                         
  -9   5   7         25.09         47.20        10.56 o                         
  -8   5   7        115.88        141.61        25.48 o                         
  -7   5   7         67.80         59.58        10.13 o                         
  -6   5   7        166.37        164.52         9.25 o                         
  -5   5   7       1432.08       1370.37        45.60 o                         
  -4   5   7       2457.14       2427.09        64.63 o                         
  -3   5   7       2616.88       2586.94        62.28 o                         
  -2   5   7       2637.04       2755.95        73.03 o                         
  -1   5   7       1592.34       1573.21        59.37 o                         
   0   5   7       1587.37       1580.98        71.25 o                         
   1   5   7        773.16        807.07        29.97 o                         
   2   5   7        768.61        845.39        70.63 o                         
   3   5   7        143.12        145.33        17.95 o                         
   4   5   7          8.08          7.28         3.57 o                         
   5   5   7         31.84         26.86        11.32 o                         
   6   5   7         49.51         52.37        13.91 o                         
   7   5   7        173.67        201.31        27.17 o                         
  -9   6   7        227.96        248.78        32.69 o                         
  -8   6   7        434.34        457.55        30.23 o                         
  -7   6   7        430.36        416.46        26.79 o                         
  -6   6   7        432.77        417.88        19.89 o                         
  -5   6   7        811.41        774.94        25.76 o                         
  -4   6   7        218.93        191.00        11.20 o                         
  -3   6   7         10.13          7.99         2.38 o                         
  -2   6   7        129.14        131.37         6.65 o                         
  -1   6   7         65.05         60.82         4.57 o                         
   0   6   7        466.67        487.82        22.26 o                         
   1   6   7       1547.66       1561.78        62.60 o                         
   2   6   7       1538.81       1595.98        60.52 o                         
   3   6   7        698.03        790.93        43.61 o                         
   4   6   7       1516.09       1590.38        40.82 o                         
   5   6   7        544.72        550.96        41.65 o                         
   6   6   7         62.14         65.82        16.63 o                         
  -9   7   7         11.68         11.11         7.95 o                         
  -8   7   7          2.86         -0.59         7.44 o                         
  -7   7   7          2.62          7.31         5.43 o                         
  -6   7   7        341.55        316.47        32.31 o                         
  -5   7   7        684.36        654.42        24.07 o                         
  -4   7   7        317.06        307.46        15.07 o                         
  -3   7   7       1649.79       1740.59        27.36 o                         
  -2   7   7       3558.83       3784.87       121.84 o                         
  -1   7   7       2587.26       2581.15       154.05 o                         
   0   7   7        739.40        721.82        17.66 o                         
   1   7   7        314.63        332.88        18.60 o                         
   2   7   7       1171.30       1208.12        52.89 o                         
   3   7   7        248.21        286.09        26.61 o                         
   4   7   7        261.47        262.67        15.24 o                         
   5   7   7         92.14         64.20        14.87 o                         
   6   7   7          1.36          1.61         5.37 o                         
  -8   8   7         78.26         95.76        20.49 o                         
  -7   8   7         94.63        103.34        20.55 o                         
  -6   8   7        375.19        417.39        38.02 o                         
  -5   8   7        362.83        344.90        17.59 o                         
  -4   8   7          1.23          0.86         2.33 o                         
  -3   8   7          8.79          6.08         3.45 o                         
  -2   8   7        169.64        158.23         7.95 o                         
  -1   8   7        140.78        136.36         8.03 o                         
   0   8   7         24.83         19.40         3.57 o                         
   1   8   7          4.90          0.71         3.99 o                         
   2   8   7         67.08         68.25        12.74 o                         
   3   8   7        527.09        557.41        38.35 o                         
   4   8   7        479.77        543.45        40.22 o                         
   5   8   7        112.55        126.88        20.58 o                         
  -8   9   7          6.52          9.27        10.48 o                         
  -7   9   7        240.20        246.16        31.83 o                         
  -6   9   7        206.48        220.24        28.44 o                         
  -5   9   7         50.69         32.73        12.14 o                         
  -4   9   7        336.94        339.33        32.36 o                         
  -3   9   7       1038.78       1061.09        33.49 o                         
  -2   9   7        359.04        383.72        15.79 o                         
  -1   9   7        305.58        305.32        12.61 o                         
   0   9   7         99.55        104.05        13.16 o                         
   1   9   7        493.97        517.77        26.83 o                         
   2   9   7        155.89        148.10        18.66 o                         
   3   9   7          1.17         -3.56         6.98 o                         
   4   9   7          7.90          8.06         6.97 o                         
   5   9   7          4.78         -0.34         6.82 o                         
  -7  10   7         37.82         55.07        15.17 o                         
  -6  10   7         75.55         50.74        14.33 o                         
  -5  10   7        161.10        153.92        23.72 o                         
  -4  10   7          9.10          6.74         6.58 o                         
  -3  10   7          0.27          9.22         6.33 o                         
  -2  10   7         90.48         80.86         6.84 o                         
  -1  10   7        263.46        254.67        11.92 o                         
   0  10   7        380.78        392.10        16.01 o                         
   1  10   7        277.67        306.71        60.60 o                         
   2  10   7        138.43        139.85        12.21 o                         
   3  10   7        190.39        187.17        23.44 o                         
   4  10   7        285.93        276.18        30.46 o                         
  -7  11   7         77.55         60.79        16.83 o                         
  -6  11   7        174.73        172.52        25.97 o                         
  -5  11   7        390.04        362.94        36.39 o                         
  -4  11   7       1148.67       1153.95        38.71 o                         
  -3  11   7        615.70        620.92        38.88 o                         
  -2  11   7        151.85        164.99         8.85 o                         
  -1  11   7        214.34        228.61        19.10 o                         
   0  11   7        681.14        712.65        38.72 o                         
   1  11   7        246.68        235.76        17.10 o                         
   2  11   7         21.76         17.24         5.35 o                         
   3  11   7         45.65         61.20        14.40 o                         
   4  11   7          7.13         12.65         7.75 o                         
  -7  12   7         83.91         79.61        18.90 o                         
  -6  12   7        175.05        167.78        26.01 o                         
  -5  12   7         20.42         12.40         8.33 o                         
  -4  12   7         28.51         27.03         6.73 o                         
  -3  12   7         73.56         62.97         9.20 o                         
  -2  12   7          0.43          3.06         4.16 o                         
  -1  12   7         56.71         54.55        10.01 o                         
   0  12   7         16.93         31.62         5.30 o                         
   1  12   7        149.74        165.00        13.43 o                         
   2  12   7        193.29        189.42        15.53 o                         
   3  12   7        110.39         96.80        11.67 o                         
  -6  13   7          7.28          3.61         6.36 o                         
  -5  13   7        127.40        122.17        23.05 o                         
  -4  13   7        172.44        199.62        16.79 o                         
  -3  13   7        202.78        208.54        17.00 o                         
  -2  13   7        200.56        210.97        30.79 o                         
  -1  13   7        183.78        173.50        19.32 o                         
   0  13   7         25.83         24.13         6.24 o                         
   1  13   7         35.49         23.75         5.79 o                         
   2  13   7        106.02        109.74        22.82 o                         
   3  13   7         46.05         43.88        12.82 o                         
  -6  14   7          0.07          0.26         8.10 o                         
  -5  14   7          1.04          9.12         7.88 o                         
  -4  14   7          0.27         -4.14         4.28 o                         
  -3  14   7          0.58          1.37        12.91 o                         
  -2  14   7         34.17         35.93         8.05 o                         
  -1  14   7         10.69          8.24         5.06 o                         
   0  14   7         28.21          8.81         5.44 o                         
   1  14   7        115.18         74.11        13.65 o                         
  -5  15   7         72.95         90.55        20.09 o                         
  -4  15   7        110.02        118.14        23.70 o                         
  -3  15   7         93.93         74.92        11.14 o                         
  -2  15   7        127.71        105.06        16.39 o                         
  -1  15   7        115.26         95.87        15.56 o                         
   0  15   7         29.00         22.63         7.89 o                         
  -1 -19   8         49.85         50.89        13.52 o                         
  -2 -18   8         14.51          7.39         7.57 o                         
  -1 -18   8         86.90         63.68        15.08 o                         
   0 -18   8         33.56         34.71        13.95 o                         
   1 -18   8          7.32          4.01         5.82 o                         
   2 -18   8         62.05         64.11        14.25 o                         
   3 -18   8        288.82        304.03        30.27 o                         
   4 -18   8        155.33        173.77        23.38 o                         
   5 -18   8         27.40         16.09         8.72 o                         
   6 -18   8         84.86        106.51        22.52 o                         
  -2 -17   8          5.68         -5.47         5.47 o                         
  -1 -17   8         20.11         33.91        13.82 o                         
   0 -17   8        125.26        119.75        24.58 o                         
   1 -17   8         38.73         31.19         6.52 o                         
   2 -17   8         38.77         37.08         6.67 o                         
   3 -17   8         11.90         13.75         8.26 o                         
   4 -17   8          6.08         16.38         8.51 o                         
   5 -17   8         21.41         13.86         9.85 o                         
   6 -17   8         35.77         38.20        14.52 o                         
  -3 -16   8         26.09         17.26         6.25 o                         
  -2 -16   8        145.01        167.88        15.98 o                         
  -1 -16   8        228.89        241.23        18.21 o                         
   0 -16   8        178.66        181.54        15.04 o                         
   1 -16   8        180.82        199.10        15.31 o                         
   2 -16   8        299.61        318.00        18.43 o                         
   3 -16   8         38.74         29.79         6.71 o                         
   4 -16   8          4.41          9.16         5.34 o                         
   5 -16   8        162.98        172.29        25.77 o                         
   6 -16   8        129.42        142.83        23.74 o                         
   7 -16   8          0.32         11.97         7.49 o                         
  -4 -15   8        207.10        232.93        22.69 o                         
  -3 -15   8         22.01         27.91         7.17 o                         
  -2 -15   8          2.10          8.61         4.83 o                         
  -1 -15   8        169.62        171.22        14.80 o                         
   0 -15   8         46.89         32.67         6.99 o                         
   1 -15   8        104.26        101.62        10.70 o                         
   2 -15   8          0.57         -6.59         6.59 o                         
   3 -15   8         12.13         16.27         5.36 o                         
   4 -15   8        217.31        227.67        17.90 o                         
   5 -15   8        566.32        612.94        45.98 o                         
   6 -15   8        249.48        282.78        32.41 o                         
   7 -15   8         38.61         43.58        13.55 o                         
  -5 -14   8         27.49         71.26        15.24 o                         
  -4 -14   8          0.25         -1.91        12.29 o                         
  -3 -14   8          2.84         -1.13         4.95 o                         
  -2 -14   8         47.14         69.30        12.11 o                         
  -1 -14   8        480.17        483.32        23.66 o                         
   0 -14   8        654.24        654.12        26.56 o                         
   1 -14   8        969.28        938.29        31.43 o                         
   2 -14   8        905.78        976.11        26.09 o                         
   3 -14   8        291.26        328.40        19.91 o                         
   4 -14   8        292.33        287.75        28.49 o                         
   5 -14   8        251.90        283.56        30.10 o                         
   6 -14   8        256.34        236.33        28.68 o                         
   7 -14   8         84.46         74.83        16.59 o                         
  -5 -13   8        135.67        138.10        14.96 o                         
  -4 -13   8         99.84        107.02        12.24 o                         
  -3 -13   8        281.66        286.69        19.28 o                         
  -2 -13   8        650.71        664.29        28.20 o                         
  -1 -13   8        419.94        407.94        17.54 o                         
   0 -13   8          6.62          7.53         3.72 o                         
   1 -13   8         28.20         33.76         3.07 o                         
   2 -13   8        255.74        287.10        12.02 o                         
   3 -13   8          0.81         -2.07         2.28 o                         
   4 -13   8         49.39         51.61         5.40 o                         
   5 -13   8         11.50          9.77         5.58 o                         
   6 -13   8         44.03         33.81        11.85 o                         
   7 -13   8        397.73        408.72        37.97 o                         
   8 -13   8        291.99        281.35        33.51 o                         
  -5 -12   8          5.03          0.75         3.86 o                         
  -4 -12   8          3.47         -5.69         6.92 o                         
  -3 -12   8        100.10        103.17         9.05 o                         
  -2 -12   8        460.27        458.44        16.25 o                         
  -1 -12   8        150.62        141.51         9.75 o                         
   0 -12   8          9.31          5.46         3.35 o                         
   1 -12   8       1270.38       1331.38        31.53 o                         
   2 -12   8       1025.77       1066.98        62.48 o                         
   3 -12   8        251.98        261.71        10.71 o                         
   4 -12   8        161.98        172.94        10.72 o                         
   5 -12   8        148.36        134.32        19.28 o                         
   6 -12   8          8.60         -7.51         8.62 o                         
   7 -12   8          4.25          3.66         6.91 o                         
   8 -12   8         29.36         19.32        10.91 o                         
  -6 -11   8         19.04         21.46        10.19 o                         
  -5 -11   8         23.86         -7.55         7.55 o                         
  -4 -11   8         45.12         33.60         5.15 o                         
  -3 -11   8         57.76         56.26         7.09 o                         
  -2 -11   8        158.48        157.29         9.00 o                         
  -1 -11   8         90.30         98.26         7.44 o                         
   0 -11   8         67.87         57.93         6.33 o                         
   1 -11   8          0.69         -0.40         1.80 o                         
   2 -11   8        288.27        304.68        14.17 o                         
   3 -11   8        755.86        820.17        21.73 o                         
   4 -11   8         82.10         83.25         5.91 o                         
   5 -11   8         21.70         18.90         8.32 o                         
   6 -11   8        374.53        332.90        30.78 o                         
   7 -11   8        290.04        293.65        19.44 o                         
   8 -11   8         63.39         65.99        15.57 o                         
  -7 -10   8         13.82         -8.88         8.88 o                         
  -6 -10   8          1.69          3.58         8.87 o                         
  -5 -10   8          5.98          4.75         7.14 o                         
  -4 -10   8        474.09        433.38        38.41 o                         
  -3 -10   8       1088.23       1183.54        32.46 o                         
  -2 -10   8        719.89        729.91        20.39 o                         
  -1 -10   8        591.68        610.49        16.72 o                         
   0 -10   8       3838.25       3810.97        46.40 o                         
   1 -10   8       1697.90       1742.50        23.66 o                         
   2 -10   8         79.03         71.32        12.86 o                         
   3 -10   8       1775.52       1891.17        49.76 o                         
   4 -10   8       2324.32       2329.17        59.28 o                         
   5 -10   8        121.20        118.58         7.43 o                         
   6 -10   8         45.22         37.40        10.95 o                         
   7 -10   8          0.19         -2.39         3.92 o                         
   8 -10   8         12.94         14.80         8.34 o                         
  -7  -9   8        153.06        149.93        24.59 o                         
  -6  -9   8        593.53        628.92        47.06 o                         
  -5  -9   8        405.57        408.63        15.33 o                         
  -4  -9   8        324.25        332.66        12.80 o                         
  -3  -9   8        396.95        413.00        13.37 o                         
  -2  -9   8        470.10        470.32        14.42 o                         
  -1  -9   8        186.89        185.44         8.81 o                         
   0  -9   8        395.50        415.08         9.82 o                         
   1  -9   8         64.37         59.55         3.76 o                         
   2  -9   8         45.95         44.20         4.68 o                         
   3  -9   8       1131.33       1187.42        36.86 o                         
   4  -9   8       1772.99       1762.63        49.30 o                         
   5  -9   8       1784.68       1794.65        52.21 o                         
   6  -9   8        386.16        384.33        32.41 o                         
   7  -9   8        362.19        367.94        21.98 o                         
   8  -9   8        350.69        350.24        23.33 o                         
  -7  -8   8          2.06         -8.70         8.77 o                         
  -6  -8   8          6.97         -1.51         4.09 o                         
  -5  -8   8         97.50         95.93         7.58 o                         
  -4  -8   8         20.26         30.94         5.63 o                         
  -3  -8   8          1.27          0.32         1.62 o                         
  -2  -8   8        848.23        896.02        18.89 o                         
  -1  -8   8       4065.09       4031.59        51.02 o                         
   0  -8   8       3830.71       3899.31        41.67 o                         
   1  -8   8       1037.88       1122.77        18.29 o                         
   2  -8   8        749.54        767.18        20.05 o                         
   3  -8   8       2799.07       2786.78        49.25 o                         
   4  -8   8       1209.76       1347.87        61.80 o                         
   5  -8   8        359.67        347.94        31.39 o                         
   6  -8   8        269.29        284.87        12.33 o                         
   7  -8   8        314.19        279.21        25.42 o                         
   8  -8   8         10.29         13.10        10.56 o                         
   9  -8   8         35.91         45.21        13.87 o                         
  -8  -7   8         20.18         38.15        13.34 o                         
  -7  -7   8        237.27        249.74        29.94 o                         
  -6  -7   8        149.73        135.09        13.44 o                         
  -5  -7   8        169.75        189.99        10.70 o                         
  -4  -7   8        575.17        631.74        19.18 o                         
  -3  -7   8       1070.69       1104.47        31.99 o                         
  -2  -7   8         19.58         10.78         3.06 o                         
  -1  -7   8         32.62         30.46         2.60 o                         
   0  -7   8        565.23        561.09        11.42 o                         
   1  -7   8       1303.72       1428.07        28.23 o                         
   2  -7   8        310.32        331.30        15.44 o                         
   3  -7   8         72.77         93.40         7.39 o                         
   4  -7   8          3.30          8.66         3.99 o                         
   5  -7   8        511.78        549.68        38.27 o                         
   6  -7   8       1064.79       1019.58        30.06 o                         
   7  -7   8        358.22        343.13        28.60 o                         
   8  -7   8         11.49         11.22         7.07 o                         
   9  -7   8         31.08         37.27        11.92 o                         
  -8  -6   8          0.70          7.39         8.95 o                         
  -7  -6   8         30.88         37.65         8.08 o                         
  -6  -6   8         91.94         93.74         5.99 o                         
  -5  -6   8        192.80        216.23        11.65 o                         
  -4  -6   8        946.91       1042.60        30.23 o                         
  -3  -6   8        707.92        771.62        20.14 o                         
  -2  -6   8       1940.57       1906.44        31.36 o                         
  -1  -6   8        700.56        643.93        24.16 o                         
   0  -6   8       1401.08       1432.20        22.09 o                         
   1  -6   8       5068.35       5155.14        58.12 o                         
   2  -6   8       4203.08       4453.07       115.90 o                         
   3  -6   8        212.73        229.11        11.16 o                         
   4  -6   8         83.58         79.01         7.00 o                         
   5  -6   8        224.36        212.53        17.26 o                         
   6  -6   8        313.65        317.94        17.47 o                         
   7  -6   8          4.91          7.39         6.75 o                         
   8  -6   8         30.07         29.81         9.59 o                         
   9  -6   8          6.71         -4.70         6.05 o                         
  -9  -5   8         83.32         74.47        17.43 o                         
  -8  -5   8        229.06        259.18        21.13 o                         
  -7  -5   8        142.15        170.11        15.88 o                         
  -6  -5   8         88.16        103.37         6.60 o                         
  -5  -5   8        510.28        534.72        18.94 o                         
  -4  -5   8       2838.14       2923.40        58.70 o                         
  -3  -5   8        182.40        200.62         9.80 o                         
  -2  -5   8         49.82         53.12         4.23 o                         
  -1  -5   8          2.06          1.62         2.36 o                         
   0  -5   8        235.07        237.98         6.84 o                         
   1  -5   8       1163.42       1091.98        23.04 o                         
   2  -5   8        870.64        783.51        26.24 o                         
   3  -5   8         11.23          5.83         2.55 o                         
   4  -5   8       1371.14       1358.58        40.73 o                         
   5  -5   8       3640.51       3592.21        61.33 o                         
   6  -5   8       1203.90       1149.66        51.39 o                         
   7  -5   8        508.27        481.48        35.02 o                         
   8  -5   8        411.92        403.38        34.73 o                         
   9  -5   8        149.49        142.36        21.70 o                         
  -9  -4   8          2.03         -3.10         8.51 o                         
  -8  -4   8          8.11         10.67         6.03 o                         
  -7  -4   8        165.56        178.56         9.72 o                         
  -6  -4   8          6.17          5.98         2.20 o                         
  -5  -4   8       1613.43       1750.14        45.87 o                         
  -4  -4   8       1183.33       1268.85        32.58 o                         
  -3  -4   8       2337.91       2451.08        41.18 o                         
  -2  -4   8       5393.40       5456.14        57.02 o                         
  -1  -4   8       4157.01       4064.79        83.98 o                         
   0  -4   8       2778.27       2681.92        32.38 o                         
   1  -4   8       4600.50       4383.38        59.71 o                         
   2  -4   8       7535.45       7592.65        94.97 o                         
   3  -4   8       5291.95       5036.81       125.99 o                         
   4  -4   8        759.94        751.82        39.21 o                         
   5  -4   8        111.39        115.15         7.27 o                         
   6  -4   8          0.15          0.44         1.85 o                         
   7  -4   8          1.06          1.28         7.31 o                         
   8  -4   8         57.85         73.77        16.12 o                         
   9  -4   8          9.09          7.31         6.94 o                         
  -9  -3   8        139.39        133.72        16.31 o                         
  -8  -3   8        119.53        134.98        15.08 o                         
  -7  -3   8        297.61        333.65        16.39 o                         
  -6  -3   8       1000.79       1122.47        28.91 o                         
  -5  -3   8       1478.33       1636.08       124.76 o                         
  -4  -3   8        262.79        259.10        14.61 o                         
  -3  -3   8        530.54        524.00        14.35 o                         
  -2  -3   8       4279.58       4208.35        67.58 o                         
  -1  -3   8       1053.33       1064.44        27.20 o                         
   0  -3   8        779.39        782.64        20.28 o                         
   1  -3   8         30.47         20.18         3.46 o                         
   2  -3   8         56.63         75.75        11.67 o                         
   3  -3   8       1785.96       1659.65        43.64 o                         
   4  -3   8       3213.93       2971.71        87.68 o                         
   5  -3   8          3.83          2.25         1.87 o                         
   6  -3   8         33.17         39.83         5.43 o                         
   7  -3   8        962.95        994.39        53.61 o                         
   8  -3   8        800.82        763.44        49.75 o                         
   9  -3   8        207.08        180.81        25.51 o                         
  -9  -2   8          3.32          8.86         4.65 o                         
  -8  -2   8          6.12          1.17         3.07 o                         
  -7  -2   8          3.83          3.22         4.20 o                         
  -6  -2   8         62.42         63.79         9.95 o                         
  -5  -2   8          2.30          5.90         3.31 o                         
  -4  -2   8          1.43         -0.72         2.60 o                         
  -3  -2   8       2326.51       2335.37        37.37 o                         
  -2  -2   8       3604.38       3488.12        67.27 o                         
  -1  -2   8       1690.13       1705.89        66.53 o                         
   0  -2   8       2462.94       2611.13        47.89 o                         
   1  -2   8       1136.16       1037.51        44.48 o                         
   2  -2   8       1720.71       1652.87        61.66 o                         
   3  -2   8        409.40        383.28        29.31 o                         
   4  -2   8          7.17          0.27         4.75 o                         
   5  -2   8        808.47        815.55        29.22 o                         
   6  -2   8         79.76         74.42        14.05 o                         
   7  -2   8          9.66         19.52         9.06 o                         
   8  -2   8          0.31         -5.19         6.31 o                         
   9  -2   8          0.76         -4.62         6.41 o                         
  -9  -1   8         22.00         21.34         6.49 o                         
  -8  -1   8        220.96        240.46        15.41 o                         
  -7  -1   8        254.59        287.99        15.47 o                         
  -6  -1   8        284.49        314.09        18.49 o                         
  -5  -1   8        341.47        341.18        13.98 o                         
  -4  -1   8         44.99         36.33         4.07 o                         
  -3  -1   8         17.53         17.57         3.85 o                         
  -2  -1   8        392.28        389.52        14.02 o                         
  -1  -1   8        672.39        692.18        36.67 o                         
   0  -1   8        104.95        106.55         5.34 o                         
   1  -1   8       3008.04       3275.65        92.57 o                         
   2  -1   8        701.50        662.93        37.22 o                         
   3  -1   8        625.08        554.15        36.02 o                         
   4  -1   8        657.74        740.24        38.40 o                         
   5  -1   8          1.66          1.28         4.79 o                         
   6  -1   8        630.93        606.98        40.15 o                         
   7  -1   8        356.01        388.37        34.23 o                         
   8  -1   8         18.64         16.54         8.69 o                         
  -9   0   8          2.92          6.04         4.97 o                         
  -8   0   8         33.82         33.13         6.98 o                         
  -7   0   8        632.95        660.62        24.14 o                         
  -6   0   8        368.70        389.99        28.45 o                         
  -5   0   8         10.39          2.80         2.44 o                         
  -4   0   8       1462.88       1433.50        29.06 o                         
  -3   0   8       3716.70       3689.55        67.57 o                         
  -2   0   8       1101.92       1046.77        29.15 o                         
  -1   0   8       4124.65       3791.98        98.44 o                         
   0   0   8      16007.01      14539.11       290.87 o                         
   1   0   8       8479.49       8113.76       183.24 o                         
   2   0   8          2.25          2.28         3.48 o                         
   3   0   8        382.50        364.04        38.83 o                         
   4   0   8       1776.10       1750.23        64.79 o                         
   5   0   8        411.41        414.45        31.21 o                         
   6   0   8         12.81         15.95         4.81 o                         
   7   0   8          1.14         -3.30         8.10 o                         
   8   0   8         75.69         75.52        16.86 o                         
  -9   1   8        221.39        252.57        37.48 o                         
  -8   1   8        102.41        103.68        11.08 o                         
  -7   1   8        363.91        405.80        24.11 o                         
  -6   1   8        831.60        836.76        24.66 o                         
  -5   1   8        897.76        881.52        28.21 o                         
  -4   1   8        557.36        527.97        12.49 o                         
  -3   1   8        382.83        329.37        12.77 o                         
  -2   1   8         62.56         54.87         6.53 o                         
  -1   1   8       1085.09       1072.62        44.65 o                         
   0   1   8        976.12        869.09        40.60 o                         
   1   1   8        521.62        485.03        31.11 o                         
   2   1   8        273.90        234.16        22.77 o                         
   3   1   8       1639.30       1666.95       165.50 o                         
   4   1   8       1961.28       2093.37       139.44 o                         
   5   1   8       3539.00       3639.64       105.81 o                         
   6   1   8       1234.49       1321.31        37.49 o                         
   7   1   8        265.90        252.68        28.84 o                         
   8   1   8        172.52        197.04        26.92 o                         
  -9   2   8         24.06         36.28        12.69 o                         
  -8   2   8          1.10          3.83         2.94 o                         
  -7   2   8         61.88         49.05         9.10 o                         
  -6   2   8        242.38        233.03        12.26 o                         
  -5   2   8        605.85        573.47        28.27 o                         
  -4   2   8        658.13        640.43        26.86 o                         
  -3   2   8        267.57        258.05         8.80 o                         
  -2   2   8       1242.89       1130.12        41.93 o                         
  -1   2   8       6734.53       6324.64        90.95 o                         
   0   2   8       2519.74       2277.84        73.77 o                         
   1   2   8       1792.96       1738.68       105.92 o                         
   2   2   8       3667.77       3776.36       156.88 o                         
   3   2   8       1151.70       1185.71        50.06 o                         
   4   2   8         21.92         21.02         5.04 o                         
   5   2   8         24.64         30.35         5.87 o                         
   6   2   8         14.34         21.75        10.75 o                         
   7   2   8         67.66         61.29        15.46 o                         
  -9   3   8         19.13         18.21        14.02 o                         
  -8   3   8         45.36         45.72         6.91 o                         
  -7   3   8        529.13        552.04        43.97 o                         
  -6   3   8        127.91        118.19         7.52 o                         
  -5   3   8         14.08         13.02         2.43 o                         
  -4   3   8        723.35        681.91        19.43 o                         
  -3   3   8       1592.96       1539.33        52.61 o                         
  -2   3   8          4.96          2.97         2.32 o                         
  -1   3   8         97.74        104.52        10.94 o                         
   0   3   8        138.50        125.60        11.17 o                         
   1   3   8          8.52          8.31         3.68 o                         
   2   3   8         80.60         83.50         9.28 o                         
   3   3   8        527.67        577.98        34.54 o                         
   4   3   8        229.70        246.57        14.83 o                         
   5   3   8        199.29        238.05        14.18 o                         
   6   3   8        482.08        567.81        42.41 o                         
   7   3   8        162.83        164.84        23.97 o                         
  -9   4   8          3.88         10.43         5.78 o                         
  -8   4   8         55.39         59.12        11.08 o                         
  -7   4   8          5.91         -4.31         5.66 o                         
  -6   4   8        228.54        224.32        10.47 o                         
  -5   4   8        807.63        777.98        30.80 o                         
  -4   4   8       1073.47        951.54        42.24 o                         
  -3   4   8       1763.70       1744.59        96.73 o                         
  -2   4   8       1811.61       1875.81        42.23 o                         
  -1   4   8        993.58        947.85        43.51 o                         
   0   4   8       1097.76       1152.28        47.45 o                         
   1   4   8       1325.66       1386.92        59.67 o                         
   2   4   8       2458.64       2686.61        81.69 o                         
   3   4   8        291.91        352.02        27.57 o                         
   4   4   8         15.97         14.96        10.67 o                         
   5   4   8         34.63         24.79         4.83 o                         
   6   4   8          2.18          0.32         7.49 o                         
   7   4   8         20.13         20.77         8.97 o                         
  -9   5   8        166.46        174.35        26.99 o                         
  -8   5   8        580.74        679.27        54.40 o                         
  -7   5   8        181.77        206.92        27.68 o                         
  -6   5   8         95.46         92.83        15.63 o                         
  -5   5   8        170.10        176.65         8.97 o                         
  -4   5   8        140.55        141.92         5.98 o                         
  -3   5   8          0.06         -3.82         7.27 o                         
  -2   5   8        163.56        174.20         7.57 o                         
  -1   5   8          0.54          1.08         2.05 o                         
   0   5   8        152.51        140.34         6.97 o                         
   1   5   8       4201.49       4175.61       171.29 o                         
   2   5   8       1667.80       1835.87        66.12 o                         
   3   5   8        241.80        256.43        24.17 o                         
   4   5   8        530.35        272.56       215.32 o                         
   5   5   8        903.29        983.50        56.47 o                         
   6   5   8        263.44        292.25        31.70 o                         
  -8   6   8         57.27         49.05        15.95 o                         
  -7   6   8         39.54         28.35        11.94 o                         
  -6   6   8        109.65        105.55        19.14 o                         
  -5   6   8       1209.71       1134.40        45.57 o                         
  -4   6   8       1587.89       1531.91        86.69 o                         
  -3   6   8       1307.71       1370.33        34.44 o                         
  -2   6   8       3526.50       3574.37       105.68 o                         
  -1   6   8       5008.76       5179.74       232.84 o                         
   0   6   8        599.60        614.15        28.60 o                         
   1   6   8       1098.07       1200.92        37.78 o                         
   2   6   8        326.69        345.79        26.87 o                         
   3   6   8        172.88        146.21        19.00 o                         
   4   6   8        349.88        356.59        31.87 o                         
   5   6   8         20.16         32.30        11.23 o                         
   6   6   8         59.63         62.25        15.19 o                         
  -8   7   8        237.85        231.90        33.75 o                         
  -7   7   8        220.74        269.14        32.61 o                         
  -6   7   8        436.75        381.09        36.38 o                         
  -5   7   8        959.61        871.58        59.50 o                         
  -4   7   8         39.92         47.30        16.86 o                         
  -3   7   8         48.92         46.39         4.55 o                         
  -2   7   8          1.59          7.75         2.78 o                         
  -1   7   8         46.61         48.70         4.93 o                         
   0   7   8        120.94        116.60         8.90 o                         
   1   7   8         33.12         27.36         5.53 o                         
   2   7   8        155.21        177.24        19.80 o                         
   3   7   8        742.17        717.03        43.99 o                         
   4   7   8        808.12        871.89        52.18 o                         
   5   7   8        247.52        276.47        30.93 o                         
  -8   8   8          5.01          1.22         6.65 o                         
  -7   8   8         51.72         40.92        13.41 o                         
  -6   8   8        229.18        246.97        30.18 o                         
  -5   8   8          2.50          0.92         6.52 o                         
  -4   8   8         45.96         38.10        11.43 o                         
  -3   8   8        418.03        440.17        11.73 o                         
  -2   8   8       1783.92       1855.66        52.50 o                         
  -1   8   8        502.06        523.39        22.79 o                         
   0   8   8         54.15         43.15         5.03 o                         
   1   8   8        507.51        474.04        17.86 o                         
   2   8   8        211.86        215.92        22.27 o                         
   3   8   8         50.12         36.41        11.15 o                         
   4   8   8         23.09          9.36         8.33 o                         
   5   8   8         25.75         19.90        10.14 o                         
  -7   9   8         65.17         76.53        18.17 o                         
  -6   9   8        199.34        164.65        25.25 o                         
  -5   9   8         80.43         93.89        17.90 o                         
  -4   9   8         59.83         59.36        14.27 o                         
  -3   9   8         30.08         28.78         2.85 o                         
  -2   9   8        154.85        169.29         8.88 o                         
  -1   9   8        102.62         92.80         7.12 o                         
   0   9   8          6.33          6.83         3.47 o                         
   1   9   8          4.28         -2.57         3.92 o                         
   2   9   8         52.22         36.73         9.85 o                         
   3   9   8        272.11        286.43        28.60 o                         
   4   9   8        136.50        133.42        20.76 o                         
   5   9   8         71.81         73.42        16.36 o                         
  -7  10   8        142.82        133.40        23.77 o                         
  -6  10   8        192.78        211.88        28.76 o                         
  -5  10   8        390.37        419.08        39.17 o                         
  -4  10   8        554.27        674.77        49.87 o                         
  -3  10   8        637.33        660.74        62.50 o                         
  -2  10   8        254.83        282.51        11.90 o                         
  -1  10   8        165.78        165.15         9.87 o                         
   0  10   8        863.55        819.05        36.71 o                         
   1  10   8        472.48        471.83        23.24 o                         
   2  10   8          8.40          3.52         3.58 o                         
   3  10   8          0.18         -8.69         8.69 o                         
   4  10   8          2.96         -5.32         5.32 o                         
  -7  11   8         30.88         32.60        12.66 o                         
  -6  11   8         99.82        133.83        23.38 o                         
  -5  11   8         60.01         58.07        16.31 o                         
  -4  11   8          0.34         -4.42         8.89 o                         
  -3  11   8          0.50         -1.28         4.00 o                         
  -2  11   8         31.89         14.84         4.61 o                         
  -1  11   8        257.97        264.38        14.06 o                         
   0  11   8        484.57        478.80        19.21 o                         
   1  11   8        298.41        305.27        18.15 o                         
   2  11   8        164.64        183.34        14.83 o                         
   3  11   8        180.01        160.43        14.88 o                         
   4  11   8        128.28        138.53        22.21 o                         
  -6  12   8         38.37          9.59         8.08 o                         
  -5  12   8        182.44        204.89        29.63 o                         
  -4  12   8        363.50        412.35        23.27 o                         
  -3  12   8        180.34        192.46        16.39 o                         
  -2  12   8        162.81        168.50        14.49 o                         
  -1  12   8        410.39        425.90        23.05 o                         
   0  12   8        285.16        276.20        16.05 o                         
   1  12   8         17.26         18.74         5.55 o                         
   2  12   8         28.12         18.55         5.89 o                         
   3  12   8         74.03         57.88         9.49 o                         
  -6  13   8         27.83         26.32        12.53 o                         
  -5  13   8          0.75         -4.44         7.02 o                         
  -4  13   8         22.41         10.68         8.90 o                         
  -3  13   8         46.67         51.78         9.01 o                         
  -2  13   8          0.17          7.07         4.04 o                         
  -1  13   8          2.97          4.64         4.28 o                         
   0  13   8         20.83         11.34         4.92 o                         
   1  13   8         81.08         67.85        12.97 o                         
   2  13   8        136.41        135.29        13.61 o                         
  -5  14   8         44.57         56.74        16.99 o                         
  -4  14   8        103.23        126.88        24.56 o                         
  -3  14   8        145.12        140.12        25.55 o                         
  -2  14   8        184.00        158.07        31.88 o                         
  -1  14   8         56.59         52.00         8.87 o                         
   0  14   8         25.80         18.97         7.82 o                         
   1  14   8         21.41         13.89         8.00 o                         
  -4  15   8          0.04         -6.72         6.72 o                         
  -3  15   8         31.69         37.80        13.65 o                         
  -1 -19   9         40.19         19.83         9.27 o                         
   0 -19   9         77.76         57.73        13.96 o                         
   5 -19   9         75.07         60.12        16.36 o                         
  -2 -18   9         49.93         20.44        10.30 o                         
  -1 -18   9         52.36         16.23         8.99 o                         
   0 -18   9         97.21         97.55        19.59 o                         
   1 -18   9         72.13         62.97         9.22 o                         
   2 -18   9         23.84         26.13        10.43 o                         
   3 -18   9         50.20         65.39        14.96 o                         
   4 -18   9          0.67          6.30         5.98 o                         
   5 -18   9          8.92          2.45         6.48 o                         
   6 -18   9         16.03         35.32        12.99 o                         
  -2 -17   9         51.00         47.71         9.24 o                         
  -1 -17   9        124.26        121.08        13.70 o                         
   0 -17   9         50.43         54.14        10.70 o                         
   1 -17   9          0.53         -0.10         4.44 o                         
   2 -17   9         87.48         76.48        12.33 o                         
   3 -17   9        141.92        166.76        15.64 o                         
   4 -17   9         32.69         37.60         8.24 o                         
   5 -17   9         30.97         63.92        16.43 o                         
   6 -17   9        159.75        147.12        24.68 o                         
  -3 -16   9         10.10         16.20         5.55 o                         
  -2 -16   9          6.22          1.67         6.23 o                         
  -1 -16   9         22.68         17.89        12.01 o                         
   0 -16   9        176.11        165.35        14.60 o                         
   1 -16   9          2.10         -2.70         3.97 o                         
   2 -16   9         98.00        111.70        11.03 o                         
   3 -16   9         53.87         57.21        15.55 o                         
   4 -16   9         18.99         19.20         5.93 o                         
   5 -16   9        137.08        141.79        22.69 o                         
   6 -16   9         35.27         56.92        15.55 o                         
  -4 -15   9          9.24         17.79         6.36 o                         
  -3 -15   9          0.95         -2.15         4.84 o                         
  -2 -15   9         41.97         49.14         8.47 o                         
  -1 -15   9        498.84        502.26        25.18 o                         
   0 -15   9        542.96        533.03        24.99 o                         
   1 -15   9        716.55        722.73        28.41 o                         
   2 -15   9        292.66        306.59        18.82 o                         
   3 -15   9         56.25         56.61         6.25 o                         
   4 -15   9         44.60         51.62        12.26 o                         
   5 -15   9        272.57        326.84        33.64 o                         
   6 -15   9        114.46        130.80        22.07 o                         
   7 -15   9          9.03         -9.18         9.18 o                         
  -5 -14   9        197.71        215.53        25.27 o                         
  -4 -14   9        279.39        325.20        22.53 o                         
  -3 -14   9        143.22        146.91        14.60 o                         
  -2 -14   9        282.86        302.04        19.58 o                         
  -1 -14   9        270.70        254.59        14.57 o                         
   0 -14   9         37.37         30.99         5.27 o                         
   1 -14   9         12.22         13.78         4.52 o                         
   2 -14   9        165.76        189.97        10.20 o                         
   3 -14   9         56.89         59.19         8.69 o                         
   4 -14   9        310.63        310.14        29.11 o                         
   5 -14   9        541.74        562.02        42.34 o                         
   6 -14   9        145.73        149.09        22.45 o                         
   7 -14   9         64.03         53.00        15.04 o                         
  -5 -13   9         19.51         16.30        11.45 o                         
  -4 -13   9          0.58          0.71         4.27 o                         
  -3 -13   9          3.59          2.27         3.15 o                         
  -2 -13   9        172.22        184.51        13.75 o                         
  -1 -13   9        150.81        160.83        11.32 o                         
   0 -13   9        677.00        683.85        28.20 o                         
   1 -13   9        889.20        924.75        24.07 o                         
   2 -13   9       1211.58       1232.26        23.15 o                         
   3 -13   9        948.64        945.72        29.19 o                         
   4 -13   9        354.75        350.59        15.04 o                         
   5 -13   9        274.47        283.60        28.58 o                         
   6 -13   9         92.17         87.37        16.78 o                         
   7 -13   9         32.87         13.78         9.09 o                         
  -6 -12   9         11.08          3.69         5.30 o                         
  -5 -12   9          6.85          8.78         3.70 o                         
  -4 -12   9         76.53         67.95         7.52 o                         
  -3 -12   9        218.94        233.94        13.62 o                         
  -2 -12   9        478.54        467.93        18.94 o                         
  -1 -12   9          0.68         -3.27         3.27 o                         
   0 -12   9         66.91         68.74         6.95 o                         
   1 -12   9         98.68         98.75         6.34 o                         
   2 -12   9          0.14         -0.20         2.12 o                         
   3 -12   9         13.72          8.95         4.15 o                         
   4 -12   9        149.35        149.93         8.66 o                         
   5 -12   9          3.81         10.41         7.16 o                         
   6 -12   9         58.77         60.80        13.71 o                         
   7 -12   9        564.55        595.36        28.71 o                         
   8 -12   9        111.70        107.49        21.63 o                         
  -6 -11   9          0.70          7.76         7.54 o                         
  -5 -11   9          0.38         -0.72         3.88 o                         
  -4 -11   9         75.95         84.81         7.97 o                         
  -3 -11   9       1201.42       1292.21        32.52 o                         
  -2 -11   9        391.87        387.23        14.47 o                         
  -1 -11   9        153.04        148.34         9.63 o                         
   0 -11   9        115.82        114.10         5.46 o                         
   1 -11   9       1403.20       1439.43        25.92 o                         
   2 -11   9        478.73        496.23        15.48 o                         
   3 -11   9        203.87        223.92        12.71 o                         
   4 -11   9        539.30        502.20        25.96 o                         
   5 -11   9        108.85        103.24        12.45 o                         
   6 -11   9        133.25        118.55        19.47 o                         
   7 -11   9         14.82         23.62         6.32 o                         
   8 -11   9          2.15         -3.63         4.98 o                         
  -6 -10   9        218.16        236.97        29.57 o                         
  -5 -10   9        281.20        259.94        28.65 o                         
  -4 -10   9          9.88          6.65         2.03 o                         
  -3 -10   9        244.96        223.54        12.42 o                         
  -2 -10   9        603.89        608.29        19.79 o                         
  -1 -10   9         84.49         92.73         7.53 o                         
   0 -10   9         82.45         78.96         4.33 o                         
   1 -10   9          2.58          2.96         1.76 o                         
   2 -10   9        789.11        752.97        22.47 o                         
   3 -10   9        709.52        699.72        28.42 o                         
   4 -10   9        297.69        293.99        19.38 o                         
   5 -10   9        348.86        346.53        22.18 o                         
   6 -10   9        541.13        528.36        39.03 o                         
   7 -10   9        358.93        390.19        23.25 o                         
   8 -10   9        123.71        119.72        13.70 o                         
  -7  -9   9          0.57         10.63         6.11 o                         
  -6  -9   9          8.39         -2.83         8.53 o                         
  -5  -9   9          1.09          3.43         2.30 o                         
  -4  -9   9        716.38        746.50        21.02 o                         
  -3  -9   9        863.36        883.52        26.73 o                         
  -2  -9   9        743.13        710.86        24.40 o                         
  -1  -9   9       3094.90       3155.55        51.37 o                         
   0  -9   9       3849.03       4034.87        50.90 o                         
   1  -9   9       1282.46       1328.04        21.32 o                         
   2  -9   9       1962.67       2154.00        34.48 o                         
   3  -9   9       3070.87       3272.18       106.47 o                         
   4  -9   9       3914.16       4059.99       126.23 o                         
   5  -9   9        748.24        693.15        47.17 o                         
   6  -9   9         65.54         82.36        16.90 o                         
   7  -9   9         83.01         90.32        14.93 o                         
   8  -9   9         20.18         26.84         7.81 o                         
   9  -9   9         41.00         37.17        12.81 o                         
  -7  -8   9        220.18        288.06        32.50 o                         
  -6  -8   9        657.42        717.38        30.79 o                         
  -5  -8   9        338.30        390.57        16.07 o                         
  -4  -8   9        398.02        437.36        16.17 o                         
  -3  -8   9        422.31        475.02        14.78 o                         
  -2  -8   9        222.96        215.80         9.11 o                         
  -1  -8   9         82.47         82.45         7.28 o                         
   0  -8   9        347.31        353.81         9.31 o                         
   1  -8   9       1311.98       1314.30        21.71 o                         
   2  -8   9          0.45          0.52         2.04 o                         
   3  -8   9       1357.65       1358.23        38.12 o                         
   4  -8   9       1478.04       1546.40        68.03 o                         
   5  -8   9        718.91        776.38        48.74 o                         
   6  -8   9        390.42        355.04        21.47 o                         
   7  -8   9        146.29        140.31        18.99 o                         
   8  -8   9        285.75        290.08        28.78 o                         
   9  -8   9        299.25        318.98        31.68 o                         
  -8  -7   9          0.12         -0.06         5.98 o                         
  -7  -7   9          6.64          7.65         7.32 o                         
  -6  -7   9         20.25         21.89         4.35 o                         
  -5  -7   9         38.25         41.02         5.44 o                         
  -4  -7   9          6.67          2.12         2.71 o                         
  -3  -7   9        197.59        208.21         9.60 o                         
  -2  -7   9        892.31        917.51        18.30 o                         
  -1  -7   9       1677.22       1568.98        24.17 o                         
   0  -7   9       1314.88       1269.99        23.03 o                         
   1  -7   9        375.09        350.93        13.07 o                         
   2  -7   9       2153.02       2215.99        40.03 o                         
   3  -7   9       1770.12       1805.77        37.00 o                         
   4  -7   9        148.74        120.52        18.65 o                         
   5  -7   9         27.17         32.38        10.43 o                         
   6  -7   9        831.89        835.98        24.02 o                         
   7  -7   9        123.36        101.21        16.49 o                         
   8  -7   9          3.98         -4.35         6.29 o                         
   9  -7   9         13.28         24.59         9.46 o                         
  -8  -6   9         37.24         41.85        13.35 o                         
  -7  -6   9        100.34         93.62        15.70 o                         
  -6  -6   9         66.40         66.23         7.00 o                         
  -5  -6   9        268.58        305.70        14.44 o                         
  -4  -6   9        985.21       1021.10        31.28 o                         
  -3  -6   9        640.82        654.85        23.10 o                         
  -2  -6   9        256.02        256.06         9.85 o                         
  -1  -6   9        460.34        448.51        11.35 o                         
   0  -6   9        290.84        301.11         9.04 o                         
   1  -6   9        459.89        464.46        12.12 o                         
   2  -6   9        596.64        622.02        24.91 o                         
   3  -6   9         45.39         47.13         7.21 o                         
   4  -6   9        233.76        232.18        16.25 o                         
   5  -6   9        593.41        612.81        40.16 o                         
   6  -6   9        674.72        698.29        22.45 o                         
   7  -6   9         93.03         73.24        14.65 o                         
   8  -6   9          9.49         14.12         7.82 o                         
   9  -6   9         91.54         56.19        14.80 o                         
  -9  -5   9          7.98         10.72         7.53 o                         
  -8  -5   9          5.20         -9.22         9.22 o                         
  -7  -5   9          4.55          2.60         4.16 o                         
  -6  -5   9         45.87         52.05         6.38 o                         
  -5  -5   9       1004.30       1105.72        34.81 o                         
  -4  -5   9       1067.57       1144.66        33.89 o                         
  -3  -5   9       1133.04       1150.08        26.55 o                         
  -2  -5   9        806.48        752.43        12.91 o                         
  -1  -5   9       2305.20       2230.78        57.48 o                         
   0  -5   9       4540.34       4550.21        50.70 o                         
   1  -5   9       6639.80       6672.68        85.10 o                         
   2  -5   9       1691.25       1709.41        36.41 o                         
   3  -5   9        262.98        253.29        11.90 o                         
   4  -5   9         15.66         15.51         4.36 o                         
   5  -5   9        239.99        218.15        15.90 o                         
   6  -5   9        167.03        170.29        10.95 o                         
   7  -5   9         34.23         40.31        10.37 o                         
   8  -5   9         24.18         24.55        10.34 o                         
   9  -5   9          2.61         11.77         8.05 o                         
  -9  -4   9        133.78        128.22        16.37 o                         
  -8  -4   9        337.72        360.61        24.99 o                         
  -7  -4   9        132.85        146.95        11.28 o                         
  -6  -4   9        341.38        367.67        17.00 o                         
  -5  -4   9       2128.03       2149.75        52.94 o                         
  -4  -4   9       1280.15       1327.03        30.59 o                         
  -3  -4   9        998.75       1008.70        24.52 o                         
  -2  -4   9       1497.41       1378.36        18.94 o                         
  -1  -4   9       1602.47       1616.55        31.28 o                         
   0  -4   9        339.86        315.02        10.15 o                         
   1  -4   9       7286.22       7300.45       114.70 o                         
   2  -4   9        774.69        731.22        55.63 o                         
   3  -4   9          1.71         -0.37         2.36 o                         
   4  -4   9       1056.14       1077.84        42.34 o                         
   5  -4   9        806.06        777.33        31.59 o                         
   6  -4   9       1051.13       1027.75        30.65 o                         
   7  -4   9        588.57        592.27        41.23 o                         
   8  -4   9        606.22        642.29        45.96 o                         
   9  -4   9        167.96        145.93        23.22 o                         
  -9  -3   9          1.48          0.09         8.56 o                         
  -8  -3   9         66.90         71.80        11.44 o                         
  -7  -3   9         80.71         81.61         8.29 o                         
  -6  -3   9        180.06        188.70        22.86 o                         
  -5  -3   9        285.20        302.39        26.11 o                         
  -4  -3   9        705.84        717.81        25.92 o                         
  -3  -3   9       1034.37       1009.55        21.68 o                         
  -2  -3   9       3505.85       3465.86        43.30 o                         
  -1  -3   9       4829.65       4681.76       133.29 o                         
   0  -3   9       1844.37       1742.55        42.66 o                         
   1  -3   9       3050.17       3039.61        54.09 o                         
   2  -3   9       4272.91       4108.50       113.92 o                         
   3  -3   9       2532.56       2526.16       146.48 o                         
   4  -3   9       2337.74       2372.83        77.69 o                         
   5  -3   9        418.62        462.52        22.43 o                         
   6  -3   9         26.96         26.25         8.72 o                         
   7  -3   9          0.14         11.63         8.61 o                         
   8  -3   9          3.52         27.97        11.88 o                         
  -9  -2   9         36.13         33.81         8.61 o                         
  -8  -2   9        112.16        106.11        13.53 o                         
  -7  -2   9        136.41        149.80        11.13 o                         
  -6  -2   9        244.26        229.20        25.29 o                         
  -5  -2   9         89.04         94.78         9.71 o                         
  -4  -2   9         46.19         51.45         6.63 o                         
  -3  -2   9         90.83         78.91         7.24 o                         
  -2  -2   9       1590.53       1523.43        34.82 o                         
  -1  -2   9        263.81        252.01        14.09 o                         
   0  -2   9        642.64        674.75        28.15 o                         
   1  -2   9        193.75        185.27        18.50 o                         
   2  -2   9        113.58         97.57        14.55 o                         
   3  -2   9       3489.09       3409.30       106.22 o                         
   4  -2   9        136.10        151.47        12.06 o                         
   5  -2   9         74.96         95.99        10.09 o                         
   6  -2   9        133.04        162.44        13.75 o                         
   7  -2   9        448.26        475.61        38.34 o                         
   8  -2   9        414.08        421.31        38.15 o                         
  -9  -1   9          1.21          3.13         3.44 o                         
  -8  -1   9          0.88         -4.16         4.16 o                         
  -7  -1   9        280.15        286.15        15.75 o                         
  -6  -1   9        135.03        135.24        19.65 o                         
  -5  -1   9         83.00         74.31        11.82 o                         
  -4  -1   9        106.05        113.86         7.44 o                         
  -3  -1   9       2444.22       2406.88        50.07 o                         
  -2  -1   9       2054.64       1840.50        39.92 o                         
  -1  -1   9        342.59        312.86        31.38 o                         
   0  -1   9         81.18         91.25         5.09 o                         
   1  -1   9       1151.00       1102.65        49.10 o                         
   2  -1   9       1507.75       1582.34        64.00 o                         
   3  -1   9        650.24        654.55        41.21 o                         
   4  -1   9        239.49        264.75        23.32 o                         
   5  -1   9        117.49        114.98        17.31 o                         
   6  -1   9         34.33         46.08        11.49 o                         
   7  -1   9         47.76         68.17        15.50 o                         
   8  -1   9         12.17         -1.15         6.51 o                         
  -9   0   9        173.20        180.03        18.09 o                         
  -8   0   9        170.61        185.97        13.65 o                         
  -7   0   9        353.96        378.27        23.29 o                         
  -6   0   9        341.28        348.66        20.22 o                         
  -5   0   9        501.12        504.82        21.69 o                         
  -4   0   9        178.57        174.00         9.39 o                         
  -3   0   9         24.23         21.76         2.99 o                         
  -2   0   9         11.72          9.16         4.02 o                         
  -1   0   9         73.43        106.30        13.34 o                         
   0   0   9        806.70        819.06        40.30 o                         
   1   0   9         56.43         58.42        11.03 o                         
   2   0   9       1570.95       1503.32        63.56 o                         
   3   0   9       4009.23       4302.95       113.86 o                         
   4   0   9       1164.54       1250.59        55.05 o                         
   5   0   9        641.96        670.88        41.86 o                         
   6   0   9        515.84        526.20        39.74 o                         
   7   0   9        181.04        164.00        23.59 o                         
   8   0   9         26.76         28.30        11.89 o                         
  -9   1   9          8.84         14.04        11.49 o                         
  -8   1   9         53.91         54.82         7.64 o                         
  -7   1   9        230.20        215.42        27.81 o                         
  -6   1   9        529.56        487.49        50.65 o                         
  -5   1   9        706.14        658.76        20.25 o                         
  -4   1   9       2075.23       1933.71        71.36 o                         
  -3   1   9       1991.56       1960.90        84.96 o                         
  -2   1   9       1872.67       1794.92        50.05 o                         
  -1   1   9       4721.79       4449.80       116.23 o                         
   0   1   9      16565.90      15635.05       316.75 o                         
   1   1   9       3512.31       3482.85       103.94 o                         
   2   1   9        111.21        119.77        16.85 o                         
   3   1   9       1438.16       1539.83        59.53 o                         
   4   1   9        874.74        872.86        46.00 o                         
   5   1   9          3.07         16.12         9.02 o                         
   6   1   9          0.11         -4.79         7.39 o                         
   7   1   9          0.02        -10.99        10.99 o                         
  -9   2   9         70.96         74.95        13.28 o                         
  -8   2   9         66.87         73.15        10.58 o                         
  -7   2   9        358.90        367.02        36.62 o                         
  -6   2   9       1221.59       1078.29        45.49 o                         
  -5   2   9        403.08        385.49        12.69 o                         
  -4   2   9        543.68        540.23        24.76 o                         
  -3   2   9       1298.12       1226.63        40.57 o                         
  -2   2   9        111.42        104.99         9.82 o                         
  -1   2   9        182.80        196.34         7.03 o                         
   0   2   9        246.26        256.96        22.92 o                         
   1   2   9        956.23        958.57        48.76 o                         
   2   2   9       1408.27       1432.90        54.42 o                         
   3   2   9        487.57        584.98        35.64 o                         
   4   2   9        682.34        707.80        42.12 o                         
   5   2   9       1101.11       1167.72        59.41 o                         
   6   2   9        541.44        572.58        43.15 o                         
   7   2   9        260.46        273.12        31.48 o                         
  -9   3   9         10.14         12.60         9.33 o                         
  -8   3   9          0.03          0.27         4.68 o                         
  -7   3   9         18.53          8.91         6.58 o                         
  -6   3   9         75.29         78.83         6.16 o                         
  -5   3   9        765.36        696.78        26.99 o                         
  -4   3   9        510.35        516.84        13.03 o                         
  -3   3   9        210.15        236.56        20.30 o                         
  -2   3   9       1344.17       1373.30        71.05 o                         
  -1   3   9       2820.65       2779.82       142.05 o                         
   0   3   9       1340.72       1292.22       122.65 o                         
   1   3   9       1887.91       1911.17        64.32 o                         
   2   3   9       1142.34       1257.29        51.56 o                         
   3   3   9        658.86        714.54        40.57 o                         
   4   3   9        201.65        234.31        24.68 o                         
   5   3   9          0.03          0.28         2.35 o                         
   6   3   9          1.76          0.37         6.45 o                         
   7   3   9         15.05         11.89         9.35 o                         
  -8   4   9        218.18        263.93        33.91 o                         
  -7   4   9        178.24        213.92        28.37 o                         
  -6   4   9          4.27          6.71         6.25 o                         
  -5   4   9         67.34         61.55         5.36 o                         
  -4   4   9        617.57        566.96        13.62 o                         
  -3   4   9        477.33        451.96        33.60 o                         
  -2   4   9         12.93         16.47         2.96 o                         
  -1   4   9        554.97        552.27        18.95 o                         
   0   4   9        489.97        518.44        21.97 o                         
   1   4   9         88.70        103.82        10.44 o                         
   2   4   9       1319.55       1370.63        55.78 o                         
   3   4   9        245.41        252.83        16.35 o                         
   4   4   9          1.07         -3.13         8.11 o                         
   5   4   9        426.60        451.48        37.56 o                         
   6   4   9        473.13        564.77        44.85 o                         
  -8   5   9         52.55         39.25        13.98 o                         
  -7   5   9         63.63         53.06        15.17 o                         
  -6   5   9         76.78         95.87        18.07 o                         
  -5   5   9        691.48        717.19        20.20 o                         
  -4   5   9       2231.72       2101.45        52.25 o                         
  -3   5   9       1510.93       1661.41        70.67 o                         
  -2   5   9       1335.63       1375.67        67.58 o                         
  -1   5   9        425.77        415.94        19.38 o                         
   0   5   9        126.03        130.73         9.53 o                         
   1   5   9       1049.84       1118.45        36.67 o                         
   2   5   9       1269.46       1362.18        57.22 o                         
   3   5   9        373.76        385.60        31.03 o                         
   4   5   9          1.97        -10.31        10.59 o                         
   5   5   9          0.89         11.12         9.58 o                         
   6   5   9         41.69         51.50        14.61 o                         
  -8   6   9        328.37        400.23        42.68 o                         
  -7   6   9        294.17        375.08        38.29 o                         
  -6   6   9        200.38        240.17        29.46 o                         
  -5   6   9        397.00        380.68        34.16 o                         
  -4   6   9        376.76        360.80        11.28 o                         
  -3   6   9         34.85         30.30         4.31 o                         
  -2   6   9         10.12         14.98         2.85 o                         
  -1   6   9         17.61         19.12         3.39 o                         
   0   6   9        331.66        294.26        12.24 o                         
   1   6   9        436.50        461.18        23.37 o                         
   2   6   9        513.57        569.32        36.44 o                         
   3   6   9        530.29        578.26        39.09 o                         
   4   6   9        975.37       1014.40        56.39 o                         
   5   6   9        305.76        342.13        34.05 o                         
   6   6   9         48.71         39.02        14.05 o                         
  -8   7   9          3.58          1.77         6.30 o                         
  -7   7   9          1.26         -2.59         6.95 o                         
  -6   7   9        259.87        254.80        30.73 o                         
  -5   7   9        781.64        768.60        51.08 o                         
  -4   7   9        278.82        273.05        29.20 o                         
  -3   7   9        692.25        693.11        22.46 o                         
  -2   7   9       1874.28       1980.84        90.97 o                         
  -1   7   9        714.25        774.14        53.13 o                         
   0   7   9        843.00        871.48        43.48 o                         
   1   7   9        393.19        420.15        30.86 o                         
   2   7   9        346.84        345.71        28.70 o                         
   3   7   9        411.77        420.54        34.40 o                         
   4   7   9        110.92        128.22        20.99 o                         
   5   7   9         12.51          2.43         7.31 o                         
  -7   8   9         81.64        103.72        20.95 o                         
  -6   8   9        334.68        360.54        37.11 o                         
  -5   8   9        248.65        274.31        31.32 o                         
  -4   8   9          4.37         -3.24         9.30 o                         
  -3   8   9          8.78          8.21         2.04 o                         
  -2   8   9         78.23         85.92         6.39 o                         
  -1   8   9         36.62         33.52         4.40 o                         
   0   8   9         75.53         68.51         7.33 o                         
   1   8   9         86.85        102.23         8.50 o                         
   2   8   9         50.89         53.08        12.48 o                         
   3   8   9        308.85        340.56        31.26 o                         
   4   8   9        324.48        340.16        33.76 o                         
   5   8   9         42.18         47.80        14.17 o                         
  -7   9   9         93.46        110.76        23.33 o                         
  -6   9   9        113.16        143.56        23.70 o                         
  -5   9   9         48.55         58.16        14.89 o                         
  -4   9   9         89.33        108.03        20.32 o                         
  -3   9   9        517.43        521.64        22.87 o                         
  -2   9   9        206.18        240.37        11.00 o                         
  -1   9   9        149.91        169.08         9.82 o                         
   0   9   9        449.67        473.84        17.97 o                         
   1   9   9        261.05        259.88        18.87 o                         
   2   9   9         14.48          8.33         5.91 o                         
   3   9   9         10.22         10.34         7.25 o
[truncated: 279,127 more chars]
